# Supplementary material for: Needles in the EST Haystack: Large-Scale Identification and Analysis of Excretory-Secretory (ES) Proteins in Parasitic Nematodes Using Expressed Sequence Tags (ESTs)
Source: PLoS Negl Trop Dis. 2008 Sep 24;2(9):e301. doi: 10.1371/journal.pntd.0000301 (PMC2553489; doi:10.1371/journal.pntd.0000301)
Supplement: Table S1 — Assignment of Gene Ontology (GO) terms for putative excretory-secretory (ES) proteins, categorized according to Biological Process, Molecular Function and Cellular Component. Note that individual GO categories can have multiple mappings. (0.04 MB XLS) [file pntd.0000301.s001.xls]

## Sheet: Sheet1
Table S1 for "Needles in the EST haystack: Large scale identification and analysis of excretory-secretory (ES) proteins in parasitic nematodes using expressed sequence tags (ESTs)"
Shivashankar H. Nagaraj, Robin B. Gasser and Shoba Ranganathan
Graph Level	GO Term	#Seq	% Representation of total
1	biological_process	1092	5.10853
2	cellular process	790	3.69573
2	multicellular organismal process	418	1.95546
2	developmental process	436	2.03967
2	metabolic process	695	3.25131
2	growth	238	1.1134
2	response to stimulus	264	1.23503
2	reproduction	149	0.697043
2	biological regulation	296	1.38473
2	establishment of localization	171	0.799963
2	localization	185	0.865457
2	locomotion	46	0.215195
2	reproductive process	70	0.32747
2	multi-organism process	22	0.102919
2	biological adhesion	16	0.0748503
2	immune system process	13	0.0608159
3	multicellular organismal development	377	1.76366
3	cellular metabolic process	599	2.80221
3	primary metabolic process	609	2.84899
3	embryonic development	221	1.03387
3	macromolecule metabolic process	533	2.49345
3	behavior	172	0.804641
3	regulation of biological process	263	1.23035
3	transport	164	0.767216
3	post-embryonic development	184	0.860778
3	anatomical structure development	166	0.776572
3	regulation of growth	155	0.725112
3	determination of adult life span	49	0.229229
3	regulation of cellular process	110	0.514596
3	anatomical structure morphogenesis	94	0.439746
3	cell communication	144	0.673653
3	response to stress	65	0.304079
3	biosynthetic process	126	0.589446
3	cellular component organization and biogenesis	157	0.734469
3	response to chemical stimulus	53	0.247942
3	cell development	96	0.449102
3	multicellular organism growth	61	0.285367
3	sexual reproduction	49	0.229229
3	aging	57	0.266654
3	regulation of biological quality	82	0.383608
3	establishment of cellular localization	62	0.290045
3	cellular homeostasis	51	0.238585
3	catabolic process	81	0.37893
3	establishment of protein localization	41	0.191804
3	death	75	0.350861
3	cellular developmental process	100	0.467814
3	generation of precursor metabolites and energy	36	0.168413
3	cell cycle process	36	0.168413
3	regulation of locomotion	23	0.107597
3	defense response	20	0.0935629
3	regulation of developmental process	24	0.112275
3	cell adhesion	16	0.0748503
3	cellular localization	62	0.290045
3	reproductive behavior	30	0.140344
3	molting cycle	19	0.0888847
3	reproductive process in a multicellular organism	28	0.130988
3	cell cycle	37	0.173091
3	cell proliferation	16	0.0748503
3	reproductive developmental process	39	0.182448
3	cell division	13	0.0608159
3	nitrogen compound metabolic process	61	0.285367
3	secretion	27	0.12631
3	macromolecule localization	45	0.210516
3	response to biotic stimulus	21	0.098241
3	regulation of metabolic process	54	0.25262
3	cell motility	19	0.0888847
3	neurological process	27	0.12631
3	response to external stimulus	21	0.098241
3	multicellular organism reproduction	28	0.130988
3	localization of cell	20	0.0935629
3	response to other organism	12	0.0561377
3	response to abiotic stimulus	16	0.0748503
3	response to endogenous stimulus	12	0.0561377
3	regulation of a molecular function	14	0.065494
			0
1	molecular_function	1210	5.66055
2	binding	769	3.59749
2	catalytic activity	655	3.06418
2	structural molecule activity	46	0.215195
2	enzyme regulator activity	117	0.547343
2	transporter activity	75	0.350861
2	nutrient reservoir activity	11	0.0514596
2	antioxidant activity	20	0.0935629
2	transcription regulator activity	17	0.0795284
2	molecular transducer activity	30	0.140344
2	translation regulator activity	7	0.032747
2	chaperone regulator activity	2	0.00935629
2	auxiliary transport protein activity	8	0.0374251
2	motor activity	1	0.00467814
3	protein binding	434	2.03031
3	hydrolase activity	389	1.8198
3	ion binding	212	0.991766
3	oxidoreductase activity	117	0.547343
3	carbohydrate binding	74	0.346183
3	nucleic acid binding	75	0.350861
3	enzyme inhibitor activity	101	0.472493
3	isomerase activity	58	0.271332
3	structural constituent of ribosome	25	0.116954
3	transferase activity	82	0.383608
3	lipid binding	32	0.149701
3	substrate-specific transporter activity	57	0.266654
3	nucleotide binding	79	0.369573
3	vitamin binding	22	0.102919
3	peptide binding	16	0.0748503
3	transcription factor activity	14	0.065494
3	signal transducer activity	30	0.140344
3	oxygen binding	11	0.0514596
3	tetrapyrrole binding	18	0.0842066
3	cofactor binding	18	0.0842066
3	enzyme activator activity	10	0.0467814
3	selenium binding	9	0.0421033
3	lyase activity	20	0.0935629
3	peroxidase activity	14	0.065494
3	structural constituent of cuticle	7	0.032747
3	isoprenoid binding	17	0.0795284
3	transmembrane transporter activity	44	0.205838
3	pattern binding	14	0.065494
3	metal cluster binding	11	0.0514596
3	translation factor activity, nucleic acid binding	7	0.032747
3	ligase activity	13	0.0608159
3	RNA polymerase II transcription factor activity	4	0.0187126
3	steroid binding	3	0.0140344
3	structural constituent of cytoskeleton	2	0.00935629
3	structural constituent of muscle	2	0.00935629
3	channel regulator activity	8	0.0374251
3	small protein conjugating enzyme activity	3	0.0140344
3	helicase activity	3	0.0140344
3	drug binding	2	0.00935629
3	virion binding	1	0.00467814
3	DNA polymerase processivity factor activity	1	0.00467814
3	small protein activating enzyme activity	1	0.00467814
3	neurotransmitter transporter activity	1	0.00467814
3	Mo-molybdopterin cofactor sulfurase activity	1	0.00467814
3	chaperone activator activity	1	0.00467814
3	chromatin binding	1	0.00467814
3	amine binding	2	0.00935629
3	neurotransmitter binding	2	0.00935629
3	kinase regulator activity	2	0.00935629
3	caspase regulator activity	1	0.00467814
3	transcription cofactor activity	1	0.00467814
3	cyclase activity	1	0.00467814
3	molecular adaptor activity	1	0.00467814
3	ornithine decarboxylase regulator activity	1	0.00467814
3	antigen binding	1	0.00467814
3	transcription activator activity	1	0.00467814
3	microtubule motor activity	1	0.00467814
3	ribonucleoprotein binding	1	0.00467814
3	cofactor transporter activity	1	0.00467814
3	vitamin transporter activity	1	0.00467814
3	phosphatase regulator activity	1	0.00467814
			0
1	cellular_component	779	3.64427
2	extracellular region	284	1.32859
2	cell part	577	2.69929
2	cell	582	2.72268
2	extracellular region part	108	0.50524
2	organelle	340	1.59057
2	organelle part	153	0.715756
2	macromolecular complex	112	0.523952
2	extracellular matrix	27	0.12631
2	membrane-enclosed lumen	60	0.280689
2	synapse	10	0.0467814
2	synapse part	5	0.0233907
2	envelope	26	0.121632
2	extracellular matrix part	1	0.00467814
3	intracellular part	426	1.99289
3	membrane	219	1.02451
3	intracellular organelle	334	1.5625
3	intracellular	444	2.0771
3	membrane-bound organelle	302	1.4128
3	extracellular space	80	0.374251
3	membrane part	129	0.603481
3	intracellular organelle part	146	0.683009
3	protein complex	82	0.383608
3	organelle lumen	60	0.280689
3	proteinaceous extracellular matrix	23	0.107597
3	ribonucleoprotein complex	40	0.187126
3	organelle membrane	47	0.219873
3	cell projection	25	0.116954
3	cell fraction	38	0.177769
3	non-membrane-bound organelle	61	0.285367
3	cell surface	14	0.065494
3	vesicle	38	0.177769
3	apical part of cell	10	0.0467814
3	leading edge	8	0.0374251
3	organelle envelope	25	0.116954
3	cell soma	5	0.0233907
3	cell projection part	8	0.0374251
3	neuromuscular junction	4	0.0187126
3	postsynaptic membrane	4	0.0187126
3	presynaptic membrane	2	0.00935629
3	external encapsulating structure	2	0.00935629
3	cell envelope	1	0.00467814
3	protein serine/threonine phosphatase complex	2	0.00935629
3	external encapsulating structure part	1	0.00467814
3	intercellular bridge	1	0.00467814
3	postsynaptic density	1	0.00467814
3	basement membrane	1	0.00467814
3	basal part of cell	1	0.00467814
3	asymmetric synapse	1	0.00467814
3	site of polarized growth	1	0.00467814
3	periplasmic space	1	0.00467814
3	cell division site part	1	0.00467814
3	cell division site	1	0.00467814
		21376
