# Supplementary material for: Needles in the EST Haystack: Large-Scale Identification and Analysis of Excretory-Secretory (ES) Proteins in Parasitic Nematodes Using Expressed Sequence Tags (ESTs)
Source: PLoS Negl Trop Dis. 2008 Sep 24;2(9):e301. doi: 10.1371/journal.pntd.0000301 (PMC2553489; doi:10.1371/journal.pntd.0000301)
Supplement: Table S3 — Representative protein domains/families found in excretory-secretory proteins identified using InterProScan. (0.11 MB XLS) [file pntd.0000301.s003.xls]

## Sheet: Sheet1
Table S3 for " Needles in the EST haystack:Large scale identification and analysis of excretory-secretory (ES) proteins in parasitic nematodes using expressed sequence tags (ESTs)"
Shivashankar H. Nagaraj, Robin B. Gasser and Shoba Ranganathan
InterProScan analysis :representative protein domains/families
InterProScan ID	Description	Type	Number of times represeted
IPR001534	Transthyretin-like	Family	153
IPR014044	SCP-like extracellular	Domain	131
IPR001283	Allergen V5/Tpx-1 related	Family	111
IPR013128	Peptidase C1A, papain	Family	96
IPR013032	EGF-like region	Domain	92
IPR000668	Peptidase C1A, papain C-terminal	Domain	91
IPR008451	Chromadorea ALT	Family	90
IPR000169	Peptidase, cysteine peptidase active site	Active_site	80
IPR012336	Thioredoxin-like fold	Domain	64
IPR003582	Metridin-like ShK toxin	Domain	61
IPR001304	C-type lectin	Domain	57
IPR002919	Protease inhibitor I8, cysteine-rich trypsin inhibitor-like	Domain	56
IPR011001	Saposin-like	Domain	45
IPR002413	Ves allergen	Family	40
IPR002035	von Willebrand factor, type A	Domain	38
IPR008139	Saposin B	Domain	38
IPR009003	Peptidase, trypsin-like serine and cysteine	Domain	37
IPR002048	Calcium-binding EF-hand	Domain	36
IPR002544	FMRFamide-related peptide	Family	35
IPR008993	TIMP-like OB-fold	Domain	30
IPR002223	Proteinase inhibitor I2, Kunitz metazoa	Domain	29
IPR003677	Protein of unknown function DUF148	Domain	28
IPR001254	Peptidase S1 and S6, chymotrypsin/Hap	Domain	27
IPR008985	Concanavalin A-like lectin/glucanase	Domain	26
IPR001820	Proteinase inhibitor I35, tissue inhibitor of metalloproteinase	Family	25
IPR013766	Thioredoxin domain	Domain	24
IPR006662	Thioredoxin-related	Domain	23
IPR009007	Peptidase aspartic, catalytic	Domain	22
IPR001461	Peptidase A1	Family	22
IPR008197	Whey acidic protein, core region	Domain	22
IPR001134	Netrin, C-terminal	Domain	22
IPR013090	Phospholipase A2, active site	Active_site	20
IPR002557	Chitin binding Peritrophin-A	Domain	19
IPR011009	Protein kinase-like	Domain	19
IPR008138	Saposin-like type B, 2	Domain	19
IPR008632	Nematode fatty acid retinoid binding	Family	18
IPR008160	Collagen triple helix repeat	Repeat	18
IPR013201	Proteinase inhibitor I29, cathepsin propeptide	Domain	17
IPR000010	Proteinase inhibitor I25, cystatin	Domain	17
IPR002130	Peptidyl-prolyl cis-trans isomerase, cyclophilin-type	Domain	17
IPR008198	Proteinase inhibitor I17	Domain	16
IPR001969	Peptidase aspartic, active site	Active_site	16
IPR010480	Proteinase inhibitor I33, aspin	Domain	16
IPR002602	Protein of unknown function DB	Domain	16
IPR000719	Protein kinase	Domain	16
IPR009050	Globin-like	Family	14
IPR004947	Deoxyribonuclease II	Family	14
IPR002198	Short-chain dehydrogenase/reductase SDR	Family	14
IPR001179	Peptidyl-prolyl cis-trans isomerase, FKBP-type	Domain	13
IPR006025	Peptidase M, neutral zinc metallopeptidases, zinc-binding site	Binding_site	13
IPR001211	Phospholipase A2	Family	13
IPR001506	Peptidase M12A, astacin	Domain	12
IPR001314	Peptidase S1A, chymotrypsin	Domain	12
IPR000889	Glutathione peroxidase	Family	12
IPR001547	Glycoside hydrolase, family 5	Family	12
IPR011038	Calycin-like	Domain	12
IPR000215	Proteinase inhibitor I4, serpin	Family	12
IPR008597	Destabilase	Family	11
IPR000971	Globin	Family	11
IPR003243	Proteinase inhibitor I25A and I25B, type 2 and phytocystatins	Domain	11
IPR000480	Glutelin	Family	11
IPR001580	Calreticulin/calnexin	Family	11
IPR000720	Peptidyl-glycine alpha-amidating monooxygenase	Family	11
IPR002486	Nematode cuticle collagen, N-terminal	Domain	11
IPR002347	Glucose/ribitol dehydrogenase	Family	11
IPR006026	Peptidase, metallopeptidases	Domain	11
IPR000886	Endoplasmic reticulum targeting sequence	PTM	11
IPR005788	Disulphide isomerase	Domain	10
IPR001424	Superoxide dismutase, copper/zinc binding	Domain	10
IPR012085	Globin, nematode	Family	10
IPR001079	Galectin, galactose-binding lectin	Family	10
IPR009009	Barwin-related endoglucanase	Domain	10
IPR015609	Molecular chaperone, heat shock protein, Hsp40, DnaJ	Family	10
IPR006058	2Fe-2S ferredoxin, iron-sulfur binding site	Binding_site	9
IPR007945	Neuroendocrine 7B2 precursor	Family	9
IPR001507	Endoglin/CD105 antigen	Domain	9
IPR009169	Calreticulin	Family	9
IPR007856	Saposin-like type B, 1	Domain	9
IPR002172	Low density lipoprotein-receptor, class A	Repeat	9
IPR009038	GOLD	Domain	9
IPR014756	Immunoglobulin E-set	Domain	8
IPR001023	Heat shock protein Hsp70	Family	8
IPR013126	Heat shock protein 70	Family	8
IPR005225	Small GTP-binding protein domain	Domain	8
IPR000463	Cytosolic fatty-acid binding	Domain	8
IPR001623	Heat shock protein DnaJ, N-terminal	Domain	8
IPR004843	Metallophosphoesterase	Domain	8
IPR008914	PEBP	Family	8
IPR001563	Peptidase S10, serine carboxypeptidase	Family	8
IPR003172	MD-2-related lipid-recognition	Domain	8
IPR003095	Heat shock protein DnaJ	Family	8
IPR005132	Rare lipoprotein A	Domain	8
IPR002018	Carboxylesterase, type B	Family	8
IPR007110	Immunoglobulin-like	Domain	8
IPR005018	DOMON related	Domain	8
IPR001680	WD-40 repeat	Repeat	7
IPR003645	Follistatin-like, N-terminal	Domain	7
IPR013017	NHL	Repeat	7
IPR001258	NHL repeat	Repeat	7
IPR008758	Peptidase S28	Family	7
IPR000560	Histidine acid phosphatase	Family	7
IPR000348	emp24/gp25L/p24	Domain	7
IPR000504	RNA-binding region RNP-1 (RNA recognition motif)	Domain	7
IPR006201	Neurotransmitter-gated ion-channel	Family	7
IPR002290	Serine/threonine protein kinase	Domain	7
IPR001999	Osteonectin-like	Domain	6
IPR002921	Lipase, class 3	Family	6
IPR007087	Zinc finger, C2H2-type	Domain	6
IPR010916	TonB box, N-terminal	Domain	6
IPR008969	Carboxypeptidase regulatory region	Domain	6
IPR008855	Translocon-associated	Family	6
IPR008946	Nuclear hormone receptor, ligand-binding	Domain	6
IPR001128	Cytochrome P450	Family	6
IPR013753	Ras	Family	6
IPR003577	Ras small GTPase, Ras type	Family	6
IPR001806	Ras GTPase	Family	6
IPR006202	Neurotransmitter-gated ion-channel ligand-binding	Domain	6
IPR003014	N/apple PAN	Domain	6
IPR001245	Tyrosine protein kinase	Domain	6
IPR012848	Propeptide, peptidase A1	Domain	6
IPR011046	WD40-like	Domain	6
IPR003579	Ras small GTPase, Rab type	Family	6
IPR004911	Gamma interferon inducible lysosomal thiol reductase GILT	Family	6
IPR001096	Peptidase C13, legumain	Family	6
IPR001368	TNFR/CD27/30/40/95 cysteine-rich region	Domain	6
IPR001968	Glycoside hydrolase, family 56	Family	5
IPR008977	PHM/PNGase F Fold	Domain	5
IPR003877	SPla/RYanodine receptor SPRY	Domain	5
IPR001870	B302, (SPRY)-like	Domain	5
IPR000323	Copper type II, ascorbate-dependent monooxygenase, N-terminal	Domain	5
IPR003608	MIR	Domain	5
IPR001993	Mitochondrial substrate carrier	Family	5
IPR005013	Dolichyl-diphosphooligosaccharide-protein glycosyltransferase 48kDa subunit	Family	5
IPR011032	GroES-like	Domain	5
IPR003609	Apple-like	Domain	5
IPR000875	Cecropin	Family	5
IPR000118	Granulin	Domain	5
IPR001564	Nucleoside diphosphate kinase	Domain	5
IPR000834	Peptidase M14, carboxypeptidase A	Family	5
IPR008271	Serine/threonine protein kinase, active site	Active_site	5
IPR003578	Ras small GTPase, Rho type	Family	5
IPR011497	Protease inhibitor, Kazal-type	Domain	5
IPR013050	DOMON	Domain	5
IPR003439	ABC transporter related	Domain	5
IPR006150	Cysteine-rich repeat	Repeat	5
IPR007000	Laminin A	Family	5
IPR002345	Lipocalin	Domain	5
IPR000387	Tyrosine specific protein phosphatase and dual specificity protein phosphatase	Domain	5
IPR002227	Tyrosinase	Family	4
IPR008965	Carbohydrate-binding	Domain	4
IPR012005	Nucleoside-diphosphate kinase	Family	4
IPR000873	AMP-dependent synthetase and ligase	Domain	4
IPR009020	Proteinase inhibitor, propeptide	Domain	4
IPR015204	Follistatin-like, N-terminal, subgroup	Domain	4
IPR011893	SelT/selW/selH selenoprotein	Family	4
IPR000583	Glutamine amidotransferase, class-II	Domain	4
IPR001611	Leucine-rich repeat	Repeat	4
IPR003591	Leucine-rich repeat, typical subtype	Repeat	4
IPR008922	Di-copper centre-containing	Domain	4
IPR003594	ATP-binding region, ATPase-like	Domain	4
IPR008262	Lipase, active site	Active_site	4
IPR002053	Glycoside hydrolase, family 25	Family	4
IPR000859	CUB	Domain	4
IPR014783	Copper type II, ascorbate-dependent monooxygenase, C-terminal	Domain	4
IPR006186	Serine/threonine-specific protein phosphatase and bis(5-nucleosyl)-tetraphosphatase	Domain	4
IPR015566	Molecular chaperone, heat shock protein, endoplasmin	Family	4
IPR009000	Translation elongation and initiation factors/Ribosomal, beta-barrel	Domain	4
IPR000945	Dopamine-beta-monooxygenase	Family	4
IPR003599	Immunoglobulin subtype	Domain	4
IPR001781	LIM, zinc-binding	Domain	4
IPR001148	Carbonic anhydrase, eukaryotic	Family	4
IPR001747	Lipid transport protein, N-terminal	Domain	4
IPR008161	Collagen helix repeat	Repeat	4
IPR001404	Heat shock protein Hsp90	Family	4
IPR005052	Legume-like lectin	Family	4
IPR007284	Ground-like region	Domain	4
IPR002109	Glutaredoxin	Domain	3
IPR002861	Reeler region	Domain	3
IPR013098	Immunoglobulin I-set	Domain	3
IPR009283	Apyrase	Family	3
IPR013154	Alcohol dehydrogenase GroES-like	Domain	3
IPR009673	Protein of unknown function DUF1261	Family	3
IPR001858	Phosphatidylethanolamine-binding protein	Family	3
IPR000340	Dual specificity protein phosphatase	Domain	3
IPR000716	Thyroglobulin type-1	Domain	3
IPR000536	Nuclear hormone receptor, ligand-binding, core	Domain	3
IPR003006	Immunoglobulin/major histocompatibility complex	Family	3
IPR014878	Domain of unknown function DUF1794	Domain	3
IPR002482	Peptidoglycan-binding LysM	Domain	3
IPR002086	Aldehyde dehydrogenase	Domain	3
IPR001919	Cellulose-binding, family II, bacterial type	Domain	3
IPR001296	Glycosyl transferase, group 1	Domain	3
IPR005792	Protein disulphide isomerase	Family	3
IPR011043	Galactose oxidase, central	Domain	3
IPR006652	Kelch repeat	Repeat	3
IPR000742	EGF-like, type 3	Domain	3
IPR002041	Ran GTPase	Family	3
IPR008999	Actin-crosslinking proteins	Family	3
IPR000630	Ribosomal protein S8	Family	3
IPR001452	Src homology-3	Domain	3
IPR013105	Tetratricopeptide TPR_2	Repeat	3
IPR006222	Glycine cleavage T protein (aminomethyl transferase)	Family	3
IPR001041	Ferredoxin	Domain	3
IPR002213	UDP-glucuronosyl/UDP-glucosyltransferase	Family	3
IPR002164	Nucleosome assembly protein (NAP)	Family	3
IPR001124	Lipid-binding serum glycoprotein	Family	3
IPR002477	Peptidoglycan-binding domain 1	Domain	3
IPR015797	NUDIX	Domain	3
IPR008972	Cupredoxin	Domain	3
IPR001393	Calsequestrin	Family	3
IPR006149	Nematode-specific EB region	Domain	3
IPR000895	Transthyretin	Family	3
IPR015718	P24 related	Family	3
IPR013026	Tetratricopeptide region	Domain	3
IPR009070	Peptidoglycan binding-like	Domain	3
IPR002472	Palmitoyl protein thioesterase	Family	2
IPR003031	Delta crystallin	Domain	2
IPR003596	Immunoglobulin V-set, subgroup	Domain	2
IPR009168	Insulin-like growth factor binding protein	Family	2
IPR001526	CD59 antigen	Family	2
IPR000933	Glycoside hydrolase, family 29 (alpha-L-fucosidase)	Family	2
IPR003953	Fumarate reductase/succinate dehydrogenase flavoprotein, N-terminal	Domain	2
IPR006609	Region of unknown function DM13, Skeletor	Domain	2
IPR002645	Sulfate transporter/antisigma-factor antagonist STAS	Domain	2
IPR000173	Glyceraldehyde 3-phosphate dehydrogenase	Family	2
IPR014025	Glutaredoxin subgroup	Domain	2
IPR004046	Glutathione S-transferase, C-terminal	Domain	2
IPR001388	Synaptobrevin	Domain	2
IPR001828	Extracellular ligand-binding receptor	Domain	2
IPR001951	Histone H4	Family	2
IPR008856	Translocon-associated beta	Family	2
IPR004345	TB2/DP1 and HVA22 related protein	Family	2
IPR002453	Beta tubulin	Family	2
IPR000286	Histone deacetylase superfamily	Family	2
IPR010989	t-snare	Domain	2
IPR000102	Neuraxin/MAP1B repeat	Repeat	2
IPR000322	Glycoside hydrolase, family 31	Family	2
IPR001464	Annexin	Family	2
IPR013069	BTB/POZ	Domain	2
IPR000217	Tubulin	Family	2
IPR008373	Saposin	Family	2
IPR000182	GCN5-related N-acetyltransferase	Domain	2
IPR008960	Carbohydrate-binding family 9, cellobiose dehydrogenase cytochrome	Domain	2
IPR000597	Ribosomal protein L3	Family	2
IPR000246	Peptidase T2, asparaginase 2	Family	2
IPR000990	Innexin	Family	2
IPR013830	Esterase, SGNH hydrolase-type	Domain	2
IPR004240	Nonaspanin (TM9SF)	Family	2
IPR008154	Amyloidogenic glycoprotein, extracellular	Domain	2
IPR008092	Death associated protein 3	Family	2
IPR001509	NAD-dependent epimerase/dehydratase	Family	2
IPR005677	Fumarate hydratase, class II	Family	2
IPR002350	Proteinase inhibitor I1, Kazal	Domain	2
IPR011028	Cyclin-like	Domain	2
IPR010987	Glutathione S-transferase, C-terminal-like	Domain	2
IPR001322	Intermediate filament, C-terminal	Domain	2
IPR000072	Platelet-derived growth factor (PDGF)	Domain	2
IPR008928	Six-hairpin glycosidase-like	Domain	2
IPR009036	Molybdenum cofactor biosynthesis	Domain	2
IPR015720	TMP21 related	Family	2
IPR002023	NADH dehydrogenase (ubiquinone), 24 kDa subunit	Family	2
IPR001661	Glycoside hydrolase, family 37	Family	2
IPR011538	Respiratory-chain NADH dehydrogenase domain, 51 kDa subunit	Domain	2
IPR002993	Ornithine decarboxylase antizyme	Family	2
IPR009051	Alpha-helical ferredoxin	Domain	2
IPR011707	Multicopper oxidase, type 3	Domain	2
IPR001394	Peptidase C19, ubiquitin carboxyl-terminal hydrolase 2	Domain	2
IPR000608	Ubiquitin-conjugating enzyme, E2	Domain	2
IPR006094	FAD linked oxidase, N-terminal	Domain	2
IPR002930	Glycine cleavage H-protein	Family	2
IPR004829	Cell surface antigen	Domain	2
IPR000362	Fumarate lyase	Domain	2
IPR000432	DNA mismatch repair protein MutS, C-terminal	Domain	2
IPR011899	Glutaredoxin, eukaryotic and viruses	Domain	2
IPR013151	Immunoglobulin	Domain	2
IPR000436	Sushi/SCR/CCP	Domain	2
IPR011683	Glycosyl hydrolase 53	Domain	2
IPR001047	Ribosomal protein S8E	Family	2
IPR001223	Glycoside hydrolase, family 18, catalytic domain	Domain	2
IPR006671	Cyclin, N-terminal	Domain	2
IPR015591	Ras small GTPase, Ral-related	Family	2
IPR005615	Eukaryotic glutathione synthase, ATP-binding	Family	2
IPR002052	N-6 Adenine-specific DNA methylase	Domain	2
IPR001650	Helicase, C-terminal	Domain	2
IPR012001	Thiamine pyrophosphate enzyme, N-terminal TPP binding region	Domain	2
IPR004898	Pectate lyase, catalytic	Domain	2
IPR001839	Transforming growth factor beta	Domain	2
IPR002353	Type II antifreeze protein	Family	2
IPR014782	Peptidase M1, membrane alanine aminopeptidase, N-terminal	Domain	2
IPR008971	HSP40/DnaJ peptide-binding	Domain	2
IPR001476	Chaperonin Cpn10	Family	2
IPR006047	Glycosyl hydrolase, family 13, catalytic region	Domain	2
IPR009030	Growth factor, receptor	Domain	2
IPR001767	Peptidase C46, hedgehog protein, hint region	Domain	2
IPR002918	Lipase, class 2	Family	2
IPR002348	Interleukin 1/heparin-binding growth factor	Family	2
IPR001005	SANT, DNA-binding	Domain	2
IPR000795	Protein synthesis factor, GTP-binding	Domain	2
IPR000682	Protein-L-isoaspartate(D-aspartate) O-methyltransferase	Family	2
IPR005336	Protein of unknown function UPF0041	Family	2
IPR002110	Ankyrin	Repeat	2
IPR008948	L-Aspartase-like	Domain	2
IPR000566	Lipocalin-related protein and Bos/Can/Equ allergen	Domain	2
IPR008963	Purple acid phosphatase, N-terminal	Domain	2
IPR004254	Hly-III related proteins	Family	2
IPR004100	ATPase, F1/V1/A1 complex, alpha/beta subunit, N-terminal	Domain	2
IPR001212	Somatomedin B	Domain	2
IPR001818	Peptidase M10A and M12B, matrixin and adamalysin	Domain	2
IPR013547	Prolyl 4-hydroxylase alpha-subunit, N-terminal	Domain	2
IPR015310	Activator of Hsp90 ATPase, N-terminal	Domain	2
IPR000210	BTB	Domain	2
IPR012338	Penicillin-binding protein, transpeptidase fold	Domain	2
IPR011052	Proteinase and amylase inhibitor	Domain	2
IPR005834	Haloacid dehalogenase-like hydrolase	Domain	2
IPR006141	Protein splicing (intein) site	PTM	2
IPR015615	Transforming growth factor-beta-related	Family	2
IPR001353	20S proteasome, A and B subunits	Family	2
IPR001664	Intermediate filament protein	Family	2
IPR002498	Phosphatidylinositol-4-phosphate 5-kinase	Family	2
IPR003598	Immunoglobulin subtype 2	Domain	2
IPR013106	Immunoglobulin V-set	Domain	2
IPR002085	Alcohol dehydrogenase superfamily, zinc-containing	Family	2
IPR013111	EGF, extracellular	Domain	2
IPR004360	Glyoxalase/bleomycin resistance protein/dioxygenase	Domain	2
IPR000106	Low molecular weight phosphotyrosine protein phosphatase	Family	2
IPR011053	Single hybrid motif	Domain	2
IPR000571	Zinc finger, CCCH-type	Domain	2
IPR011583	Chitinase II	Domain	2
IPR002394	Nicotinic acetylcholine receptor	Family	2
IPR001173	Glycosyl transferase, family 2	Domain	2
IPR004045	Glutathione S-transferase, N-terminal	Domain	2
IPR000585	Hemopexin	Domain	2
IPR011050	Pectin lyase fold/virulence factor	Domain	2
IPR001360	Glycoside hydrolase, family 1	Family	2
IPR006162	Phosphopantetheine attachment site	PTM	2
IPR013845	Ribosomal protein S4E, central	Domain	1
IPR010286	Protein of unknown function DUF890	Family	1
IPR007822	Lanthionine synthetase C-like	Family	1
IPR001972	Stomatin	Family	1
IPR001055	Adrenodoxin	Family	1
IPR001662	Translation elongation factor EF1B, gamma chain, conserved	Domain	1
IPR002667	Isopentenyl-diphosphate delta-isomerase	Family	1
IPR001714	Peptidase M24, methionine aminopeptidase	Family	1
IPR009045	Hedgehog/DD-peptidase, zinc-binding motif	Domain	1
IPR015377	Domain of unknown function DUF1969	Domain	1
IPR001469	ATPase, F1 complex, delta/epsilon subunit	Family	1
IPR015157	Translation machinery associated TMA7	Family	1
IPR014813	GNL3L/Grn1 putative GTPase	Domain	1
IPR004934	Tropomodulin	Family	1
IPR011011	Zinc finger, FYVE/PHD-type	Domain	1
IPR012913	Glucosidase II beta subunit-like	Domain	1
IPR002877	Ribosomal RNA methyltransferase RrmJ/FtsJ	Domain	1
IPR000626	Ubiquitin	Domain	1
IPR011705	BTB/Kelch-associated	Domain	1
IPR006651	Kelch motif	Repeat	1
IPR005833	Haloacid dehydrogenase/epoxide hydrolase	Family	1
IPR004167	E3 binding	Domain	1
IPR000519	P-type trefoil	Domain	1
IPR006649	Like-Sm ribonucleoprotein, eukaryotic and archaea-type, core	Family	1
IPR005178	Protein of unknown function DUF300	Family	1
IPR005713	Ribosomal protein S15, eukaryotic and archaeal form	Family	1
IPR007716	NPL4, zinc-binding putative	Domain	1
IPR005749	Ribosomal protein L15, bacterial form	Family	1
IPR011677	Protein of unknown function DUF1619	Domain	1
IPR008257	Peptidase M19, renal dipeptidase	Family	1
IPR014349	Rieske iron-sulfur protein	Family	1
IPR002291	Phosphorylase kinase, gamma catalytic subunit	Family	1
IPR001807	Chloride channel, voltage gated	Family	1
IPR001217	STAT transcription factor	Family	1
IPR015728	Polo-like kinase-related	Domain	1
IPR009635	Neural proliferation differentiation control-1	Family	1
IPR001965	Zinc finger, PHD-type	Domain	1
IPR006035	Ureohydrolase	Family	1
IPR006124	Metalloenzyme	Domain	1
IPR000704	Casein kinase II, regulatory subunit	Family	1
IPR004841	Amino acid permease-associated region	Domain	1
IPR001117	Multicopper oxidase, type 1	Domain	1
IPR001926	Pyridoxal-5'-phosphate-dependent enzyme, beta subunit	Domain	1
IPR003131	K+ channel tetramerisation	Domain	1
IPR002222	Ribosomal protein S19/S15	Family	1
IPR000086	NUDIX hydrolase	Domain	1
IPR002078	RNA polymerase sigma factor 54, interaction	Domain	1
IPR005956	4-hydroxyphenylpyruvate dioxygenase	Family	1
IPR003595	Protein tyrosine phosphatase, catalytic region	Domain	1
IPR001723	Steroid hormone receptor	Family	1
IPR013155	tRNA synthetase, valyl/leucyl, anticodon-binding	Domain	1
IPR015676	Transducer of ErbB-2	Family	1
IPR015760	Translation initiation factor 2 related	Domain	1
IPR009374	Eukaryotic translation initiation factor 3 subunit 12	Family	1
IPR000754	Ribosomal protein S9	Domain	1
IPR001441	Di-trans-poly-cis-decaprenylcistransferase	Family	1
IPR004489	Succinate dehydrogenase/fumarate reductase iron-sulfur protein	Family	1
IPR000727	Target SNARE coiled-coil region	Domain	1
IPR014882	Cathepsin C exclusion	Domain	1
IPR000449	Ubiquitin-associated/Translation elongation factor EF1B, N-terminal	Domain	1
IPR001487	Bromodomain	Domain	1
IPR008966	Bacterial adhesion	Domain	1
IPR005679	Ribosomal protein S12, bacterial and chloroplast form	Family	1
IPR001971	Ribosomal protein S11	Family	1
IPR000741	Fructose-bisphosphate aldolase, class-I	Family	1
IPR004353	Protein of unknown function DUF254, SAND	Family	1
IPR001763	Rhodanese-like	Domain	1
IPR005172	Tesmin/TSO1-like, CXC	Domain	1
IPR004038	Ribosomal protein L7Ae/L30e/S12e/Gadd45	Family	1
IPR013149	Alcohol dehydrogenase, zinc-binding	Domain	1
IPR000242	Tyrosine specific protein phosphatase	Domain	1
IPR007533	Cytochrome c oxidase assembly protein CtaG/Cox11	Family	1
IPR004245	Protein of unknown function DUF229	Family	1
IPR001760	Opsin	Family	1
IPR006597	Sel1-like	Repeat	1
IPR000760	Inositol monophosphatase	Family	1
IPR000494	EGF receptor, L domain	Domain	1
IPR005595	Translocon-associated protein (TRAP), alpha subunit	Family	1
IPR000876	Ribosomal protein S4E	Family	1
IPR007992	CybS	Family	1
IPR006012	Syntaxin/epimorphin coiled-coil	Domain	1
IPR001813	Ribosomal protein 60S	Family	1
IPR002401	Cytochrome P450, E-class, group I	Family	1
IPR008172	Adenylate cyclase	Domain	1
IPR000092	Polyprenyl synthetase	Family	1
IPR003016	2-oxo acid dehydrogenase, lipoyl-binding site	Binding_site	1
IPR011258	BPG-independent PGAM, N-terminal	Domain	1
IPR011017	TRASH	Domain	1
IPR008081	Cytoplasmic fragile X mental retardation protein interacting protein	Family	1
IPR000178	Initiation factor 2	Family	1
IPR008996	Cytokine, IL-1 related	Family	1
IPR011706	Multicopper oxidase, type 2	Domain	1
IPR001557	L-lactate/malate dehydrogenase	Family	1
IPR001087	Lipolytic enzyme, G-D-S-L	Family	1
IPR003216	Linker histone, N-terminal	Domain	1
IPR003010	Nitrilase/cyanide hydratase and apolipoprotein N-acyltransferase	Domain	1
IPR002659	Glycosyl transferase, family 31	Family	1
IPR013784	Carbohydrate-binding-like fold	Domain	1
IPR001107	Band 7 protein	Family	1
IPR009083	Transcription factor IIA, helical	Domain	1
IPR001925	Porin, eukaryotic type	Family	1
IPR005612	CBF	Domain	1
IPR007653	Signal peptidase 22 kDa subunit	Family	1
IPR011417	ANTH	Domain	1
IPR007513	Four F5 protein	Family	1
IPR002155	Thiolase	Family	1
IPR009053	Prefoldin	Domain	1
IPR012493	Renin receptor-like	Family	1
IPR014039	Translation elongation factor EFTs/EF1B, dimerisation	Domain	1
IPR002619	Protein of unknown function CX	Domain	1
IPR001252	Malate dehydrogenase, active site	Active_site	1
IPR006163	Phosphopantetheine-binding	Domain	1
IPR013148	Glycosyl hydrolases family 32, N-terminal	Domain	1
IPR010558	Caenorhabditis elegans ly-6-related	Family	1
IPR000261	EPS15 homology (EH)	Domain	1
IPR011767	Glutaredoxin active site	Active_site	1
IPR002168	Lipolytic enzyme, active site	Active_site	1
IPR001757	ATPase, P-type, K/Mg/Cd/Cu/Zn/Na/Ca/Na/H-transporter	Family	1
IPR009072	Histone-fold	Domain	1
IPR000535	Major sperm protein	Domain	1
IPR007676	Ribophorin I	Family	1
IPR008979	Galactose-binding like	Domain	1
IPR007502	Helicase-associated region	Domain	1
IPR001799	Ephrin	Family	1
IPR011614	Catalase, N-terminal	Domain	1
IPR000801	Putative esterase	Family	1
IPR012020	AB-hydrolase YheT, putative	Family	1
IPR004856	ALG6, ALG8 glycosyltransferase	Family	1
IPR003974	Shaw voltage-gated K+ channel	Family	1
IPR006076	FAD dependent oxidoreductase	Family	1
IPR004178	Calmodulin-binding	Domain	1
IPR000627	Intradiol ring-cleavage dioxygenase	Domain	1
IPR013998	Nebulin	Family	1
IPR003235	Nematode insulin-related peptide, beta type	Family	1
IPR011012	Longin-like	Domain	1
IPR013538	Activator of Hsp90 ATPase homologue 1-like	Family	1
IPR001440	Tetratricopeptide TPR_1	Repeat	1
IPR002355	Multicopper oxidase, copper-binding site	Binding_site	1
IPR002119	Histone H2A	Family	1
IPR001400	Somatotropin hormone	Family	1
IPR001200	Phosducin	Family	1
IPR006876	LMBR1-like conserved region	Domain	1
IPR000218	Ribosomal protein L14b/L23e	Family	1
IPR001450	4Fe-4S ferredoxin, iron-sulfur binding	Domain	1
IPR001916	Glycoside hydrolase, family 22	Family	1
IPR002300	Aminoacyl-tRNA synthetase, class Ia	Domain	1
IPR005819	Histone H5	Family	1
IPR008949	Terpenoid synthase	Domain	1
IPR001199	Cytochrome b5	Domain	1
IPR003954	RNA recognition, region 1	Domain	1
IPR010463	Protein of unknown function DUF1057, lipase putative	Family	1
IPR009080	Aminoacyl-tRNA synthetase, class 1a, anticodon-binding	Domain	1
IPR002126	Cadherin	Domain	1
IPR013837	ATPase, F0 complex subunit B, mitochondrial, metazoa	Family	1
IPR015729	Serine/threonine protein kinase Checkpoint 1/Hal4	Family	1
IPR000884	Thrombospondin, type I	Repeat	1
IPR003812	Filamentation induced by cAMP protein Fic	Family	1
IPR002083	MATH	Domain	1
IPR001865	Ribosomal protein S2	Family	1
IPR015568	Peptidase M1, puromycin-sensitive aminopeptidase	Family	1
IPR003702	Acetyl-CoA hydrolase/transferase	Family	1
IPR001220	Legume lectin, beta domain	Domain	1
IPR001166	Crustacean neurohormone CHH/MIH/GIH	Family	1
IPR002915	Deoxyribose-phosphate aldolase/phospho-2-dehydro-3-deoxyheptonate aldolase	Family	1
IPR002143	Ribosomal protein L1	Family	1
IPR003034	DNA-binding SAP	Domain	1
IPR015735	Serine/threonine kinase STK	Family	1
IPR009846	Splicing factor 3B subunit 10	Family	1
IPR006095	Glu/Leu/Phe/Val dehydrogenase	Family	1
IPR002687	Pre-mRNA processing ribonucleoprotein, binding region	Domain	1
IPR007714	Protein of unknown function DUF667	Family	1
IPR000977	ATP-dependent DNA ligase	Family	1
IPR008010	Protein of unknown function DUF747, CMV receptor	Family	1
IPR001841	Zinc finger, RING-type	Domain	1
IPR005476	Transketolase, C-terminal	Domain	1
IPR004296	Protein of unknown function DUF236	Family	1
IPR001313	Pumilio/Puf RNA-binding	Repeat	1
IPR001466	Beta-lactamase	Family	1
IPR006402	HAD-superfamily hydrolase, subfamily IA, variant 3	Domain	1
IPR000595	Cyclic nucleotide-binding	Domain	1
IPR001579	Glycoside hydrolase, chitinase active site	Active_site	1
IPR006439	HAD-superfamily hydrolase, subfamily IA, variant 1	Family	1
IPR000402	ATPase, P-type cation exchange, beta subunit	Family	1
IPR006248	Aconitate hydratase, mitochondrial	Family	1
IPR007266	Endoplasmic reticulum oxidoreductin 1	Family	1
IPR002016	Haem peroxidase, plant/fungal/bacterial	Family	1
IPR006317	Ubiquinol-cytochrome c reductase, iron-sulfur subunit	Domain	1
IPR000530	Ribosomal protein S12E	Family	1
IPR008967	p53-like transcription factor, DNA-binding	Domain	1
IPR001209	Ribosomal protein S14	Family	1
IPR003140	Phospholipase/Carboxylesterase	Family	1
IPR006210	EGF	Domain	1
IPR008040	Hydantoinaseoxoprolinase, N-terminal	Domain	1
IPR009060	UBA-like	Domain	1
IPR009079	Four-helical cytokine-like, core	Domain	1
IPR000866	Alkyl hydroperoxide reductase/ Thiol specific antioxidant/ Mal allergen	Domain	1
IPR004323	CutA1 divalent ion tolerance protein	Family	1
IPR013844	Ribosomal protein S4E, N-terminal and RNA-binding	Domain	1
IPR008814	Ribophorin II	Family	1
IPR001638	Bacterial extracellular solute-binding protein, family 3	Family	1
IPR001273	Aromatic amino acid hydroxylase	Family	1
IPR007125	Histone core	Domain	1
IPR004480	Glutaredoxin-related protein	Family	1
IPR004000	Actin/actin-like	Family	1
IPR009081	Acyl carrier protein-like	Family	1
IPR005818	Histone H1/H5	Domain	1
IPR001533	Transcriptional coactivator/pterin dehydratase	Family	1
IPR006693	AB-hydrolase associated lipase region	Domain	1
IPR010226	NADH-quinone oxidoreductase, chain I	Family	1
IPR003194	Transcription initiation factor IIA, gamma subunit	Family	1
IPR000116	High mobility group proteins HMG-I and HMG-Y	Family	1
IPR000353	MHC class II, beta chain, N-terminal	Domain	1
IPR001857	Ribosomal protein L19	Family	1
IPR008165	Protein of unknown function GLTT	Domain	1
IPR001577	Peptidase M8, leishmanolysin	Family	1
IPR008280	Tubulin/FtsZ, C-terminal	Domain	1
IPR003593	AAA+ ATPase, core	Domain	1
IPR002173	Carbohydrate kinase, PfkB	Family	1
IPR007854	Fip1	Domain	1
IPR001375	Peptidase S9, prolyl oligopeptidase active site region	Domain	1
IPR003737	N-acetylglucosaminylphosphatidylinositol deacetylase	Family	1
IPR002942	RNA-binding S4	Domain	1
IPR001545	Gonadotropin, beta chain	Family	1
IPR013093	ATPase AAA-2	Domain	1
IPR001593	Ribosomal protein S3Ae	Family	1
IPR001930	Peptidase M1, membrane alanine aminopeptidase	Family	1
IPR000782	Beta-Ig-H3/fasciclin	Domain	1
IPR008974	TRAF-like	Domain	1
IPR006656	Molybdopterin oxidoreductase	Domain	1
IPR000952	Protein of unknown function UPF0017, hydrolase-like	Family	1
IPR001816	Translation elongation factor EFTs/EF1B	Family	1
IPR008146	Glutamine synthetase, catalytic region	Domain	1
IPR012984	PRO, C-terminal	Domain	1
IPR010920	Like-Sm ribonucleoprotein-related, core	Domain	1
IPR000270	Octicosapeptide/Phox/Bem1p	Domain	1
IPR003146	Proteinase inhibitor, carboxypeptidase propeptide	Domain	1
IPR001362	Glycoside hydrolase, family 32	Family	1
IPR011343	Deoxyribose-phosphate aldolase	Family	1
IPR002784	Ribosomal protein L14	Domain	1
IPR001125	Recoverin	Family	1
IPR001169	Integrin beta subunit, C-terminal	Domain	1
IPR002067	Mitochondrial carrier protein	Family	1
IPR006785	Peroxisome membrane anchor protein Pex14p, N-terminal	Domain	1
IPR000867	Insulin-like growth factor-binding protein, IGFBP	Domain	1
IPR001648	Ribosomal protein S18	Family	1
IPR001478	PDZ/DHR/GLGF	Domain	1
IPR009071	High mobility group box	Domain	1
IPR012599	Peptidase C1A, propeptide	Domain	1
IPR007402	Protein of unknown function DUF455	Family	1
IPR014779	Fimbrial protein, C-terminal	Domain	1
IPR004487	ClpX, ATPase regulatory subunit	Family	1
IPR001111	Transforming growth factor beta (TGFb), N-terminal	Domain	1
IPR000073	Alpha/beta hydrolase fold-1	Domain	1
IPR000407	Nucleoside phosphatase GDA1/CD39	Family	1
IPR001395	Aldo/keto reductase	Family	1
IPR002068	Heat shock protein Hsp20	Domain	1
IPR015023	Domain of unknown function DUF1909	Family	1
IPR001628	Nuclear hormone receptor, DNA-binding	Domain	1
IPR001910	Inosine/uridine-preferring nucleoside hydrolase	Domain	1
IPR007327	Tumor protein D52	Family	1
IPR003226	Metal-dependent protein hydrolase	Family	1
IPR005843	Phosphoglucomutase/phosphomannomutase C-terminal	Domain	1
IPR008147	Glutamine synthetase, beta-Grasp	Domain	1
IPR002171	Ribosomal protein L2	Family	1
IPR003008	Tubulin/FtsZ, GTPase	Domain	1
IPR009567	Protein of unknown function DUF1183	Family	1
IPR000131	ATPase, F1 complex, gamma subunit	Family	1
IPR008173	Adenylyl cyclase CyaB	Family	1
IPR005959	Fumarylacetoacetase	Family	1
IPR006688	ADP-ribosylation factor	Family	1
IPR003347	Transcription factor jumonji/aspartyl beta-hydroxylase	Domain	1
IPR009014	Transketolase, C-terminal-like	Domain	1
IPR005135	Endonuclease/exonuclease/phosphatase	Domain	1
IPR005113	uDENN	Domain	1
IPR015424	Pyridoxal phosphate-dependent transferase, major region	Domain	1
IPR008266	Tyrosine protein kinase, active site	Active_site	1
IPR003587	Hedgehog/intein hint, N-terminal	Domain	1
IPR000011	Ubiquitin-activating enzyme, E1	Family	1
IPR013025	Ribosomal protein L25/L23	Domain	1
IPR001666	Phosphatidylinositol transfer protein	Family	1
IPR003616	Post-SET zinc-binding region	Domain	1
IPR000602	Glycoside hydrolase, family 38	Domain	1
IPR001752	Kinesin, motor region	Domain	1
IPR000953	Chromo	Domain	1
IPR006655	Prokaryotic molybdopterin oxidoreductase	Family	1
IPR008991	Translation protein SH3-like	Domain	1
IPR010945	Malate dehydrogenase, NAD or NADP	Family	1
IPR015650	Heavy chain of Myosin	Family	1
IPR008162	Inorganic pyrophosphatase	Family	1
IPR006963	Molybdopterin oxidoreductase Fe4S4 region	Domain	1
IPR001010	Thionin	Family	1
IPR005324	Ribosomal protein S5, C-terminal	Domain	1
IPR008240	Periplasmic chorismate mutase	Family	1
IPR000877	Proteinase inhibitor I12, Bowman-Birk	Family	1
IPR003119	Saposin type A	Domain	1
IPR008080	Parvalbumin	Family	1
IPR002226	Catalase	Family	1
IPR005633	Ribosomal protein L23, N-terminal	Domain	1
IPR011057	Mss4-like	Domain	1
IPR004977	S25 ribosomal protein	Family	1
IPR005152	Secretory lipase	Family	1
IPR000120	Amidase	Family	1
IPR002912	Amino acid-binding ACT	Domain	1
IPR001202	WW/Rsp5/WWP	Domain	1
IPR004033	UbiE/COQ5 methyltransferase	Family	1
IPR008962	PapD-like	Domain	1
IPR005806	Rieske [2Fe-2S] region	Domain	1
IPR001189	Manganese and iron superoxide dismutase	Family	1
IPR001932	Protein phosphatase 2C-related	Domain	1
IPR015500	Subtilisin-related serine protease	Domain	1
IPR001078	Catalytic domain of components of various dehydrogenase complexes	Domain	1
IPR004827	Basic-leucine zipper (bZIP) transcription factor	Domain	1
IPR011511	Variant SH3	Domain	1
IPR005828	General substrate transporter	Family	1
IPR002200	Elicitin	Family	1
IPR001196	Ribosomal protein L15	Family	1
IPR005995	Phosphoglycerate mutase, 2,3-bisphosphoglycerate-independent	Family	1
IPR001949	Respiratory-chain NADH dehydrogenase, 51 kDa subunit	Family	1
IPR010414	FRG1-like	Family	1
IPR003231	Acyl carrier protein (ACP)	Family	1
IPR000156	Ran Binding Protein 1	Domain	1
IPR011108	RNA-metabolising metallo-beta-lactamase	Domain	1
IPR004106	Peptidase S9A, prolyl oligopeptidase, N-terminal beta-propeller	Domain	1
IPR009088	Transcription factor IIA, beta-barrel	Domain	1
IPR015467	Thioredoxin family	Domain	1
IPR001568	Ribonuclease T2	Family	1
IPR000988	Ribosomal protein L24E	Family	1
IPR002701	Chorismate mutase	Domain	1
IPR013129	Transcription factor jumonji	Domain	1
IPR007369	Peptidase A22B, impas peptidase	Family	1
IPR000101	Gamma-glutamyltranspeptidase	Family	1
IPR002470	Peptidase S9A, prolyl oligopeptidase	Family	1
IPR003107	RNA-processing protein, HAT helix	Repeat	1
IPR005805	Rieske iron-sulfur protein, C-terminal	Domain	1
IPR001382	Glycoside hydrolase, family 47	Family	1
IPR000997	Cholinesterase	Family	1
IPR003684	Porin, alpha proteobacteria type	Family	1
IPR004825	Insulin/IGF/relaxin	Family	1
IPR001938	Thaumatin, pathogenesis-related	Family	1
IPR001040	Eukaryotic translation initiation factor 4E (eIF-4E)	Family	1
IPR006751	TAFII55 protein conserved region	Domain	1
IPR000644	Cystathionine-beta-synthase	Domain	1
IPR000726	Glycoside hydrolase, family 19, catalytic	Domain	1
IPR000755	Peptidase M15D, vanX D-ala-D-ala dipeptidase	Family	1
IPR000994	Peptidase M24, catalytic core	Domain	1
IPR015719	Glycoprotein 25L related	Family	1
IPR006789	ARP2/3 complex 16 kDa subunit (p16-Arc)	Family	1
IPR006032	Ribosomal protein S12/S23	Family	1
IPR004147	ABC-1	Domain	1
IPR001030	Aconitate hydratase, N-terminal	Domain	1
IPR010497	Epoxide hydrolase, N-terminal	Domain	1
IPR006096	Glu/Leu/Phe/Val dehydrogenase, C-terminal	Domain	1
IPR000146	Inositol phosphatase/fructose-1,6-bisphosphatase	Family	1
IPR014929	E2 binding	Domain	1
IPR001436	Alpha crystallin/Heat shock protein	Family	1
IPR000900	Nebulin 35 residue motif	Repeat	1
IPR002483	Splicing factor PWI	Domain	1
IPR009033	Calreticulin/calnexin, P	Domain	1
IPR010345	Interleukin-17	Family	1
IPR000108	Neutrophil cytosol factor 2	Domain	1
IPR000194	ATPase, F1/V1/A1 complex, alpha/beta subunit, nucleotide-binding	Domain	1
IPR002403	Cytochrome P450, E-class, group IV	Family	1
IPR015812	Integrin beta subunit	Family	1
IPR000361	HesB/YadR/YfhF	Family	1
IPR000851	Ribosomal protein S5	Family	1
IPR000730	Proliferating cell nuclear antigen, PCNA	Family	1
IPR012877	Protein of unknown function DUF1679, Caenorhabditis species	Domain	1
IPR015507	Ribosomal RNA methyltransferase J	Family	1
IPR002133	S-adenosylmethionine synthetase	Family	1
IPR006424	Glyceraldehyde-3-phosphate dehydrogenase, type I	Family	1
IPR000974	Glycoside hydrolase, family 22, lysozyme	Family	1
IPR008978	HSP20-like chaperone	Domain	1
IPR002529	Fumarylacetoacetate (FAA) hydrolase	Domain	1
IPR003689	Zinc/iron permease	Family	1
IPR003959	AAA ATPase, core	Domain	1
IPR001976	Ribosomal protein S24e	Family	1
IPR001190	Speract/scavenger receptor	Domain	1
IPR008710	Nicastrin	Family	1
IPR001163	Like-Sm ribonucleoprotein, core	Family	1
IPR000209	Peptidase S8 and S53, subtilisin, kexin, sedolisin	Domain	1
IPR000300	Inositol polyphosphate related phosphatase	Domain	1
IPR005829	Sugar transporter superfamily	Family	1
IPR008795	Prominin	Family	1
IPR003886	Nidogen, extracellular region	Domain	1
IPR000959	POLO box duplicated region	Domain	1
IPR002935	O-methyltransferase, family 3	Family	1
IPR012337	Polynucleotidyl transferase, Ribonuclease H fold	Domain	1
IPR008286	Orn/Lys/Arg decarboxylase, C-terminal	Domain	1
IPR001206	Diacylglycerol kinase, catalytic region	Domain	1
IPR001236	Lactate/malate dehydrogenase	Family	1
IPR006886	Sin-like protein conserved region	Family	1
IPR000631	Carbohydrate kinase	Domain	1
IPR013216	Methyltransferase type 11	Domain	1
IPR001810	Cyclin-like F-box	Domain	1
IPR012678	Ribosomal L23 and L15e, core	Domain	1
IPR000310	Orn/Lys/Arg decarboxylase, major region	Domain	1
IPR004192	Ubiquinol cytochrome reductase transmembrane region	Domain	1
IPR013078	Phosphoglycerate mutase	Domain	1
IPR011876	Isopentenyl-diphosphate delta-isomerase, type 1	Family	1
IPR002075	Nuclear transport factor 2	Domain	1
IPR013801	STAT transcription factor, DNA-binding	Domain	1
IPR002583	Ribosomal protein S20	Family	1
IPR010908	Longin	Domain	1
IPR003395	SMC protein, N-terminal	Domain	1
IPR013657	UAA transporter	Family	1
IPR015745	Protein kinase C	Domain	1
IPR004131	Inorganic H+ pyrophosphatase	Family	1
IPR001715	Calponin-like actin-binding	Domain	1
IPR004361	Glyoxalase I	Family	1
IPR001983	Translationally controlled tumor protein	Family	1
IPR008085	Thrombospondin, subtype 1	Repeat	1
IPR004153	CXCXC repeat	Repeat	1
IPR001139	Glycoside hydrolase, family 30	Family	1
IPR003198	Amidinotransferase	Domain	1
IPR005062	SAC3/GANP/Nin1/mts3/eIF-3 p25	Family	1
IPR003597	Immunoglobulin C1-set	Domain	1
IPR015751	Rho-associated coiled-coil containing protein kinase	Family	1
IPR011709	Domain of unknown function DUF1605	Domain	1
IPR009465	Spondin, N-terminal	Domain	1
IPR000127	Ubiquitin-activating enzyme repeat	Repeat	1
IPR013977	Glycine cleavage T-protein, C-terminal barrel	Domain	1
noIPR	unintegrated	unintegrated	1859
