# Supplementary material for: Needles in the EST Haystack: Large-Scale Identification and Analysis of Excretory-Secretory (ES) Proteins in Parasitic Nematodes Using Expressed Sequence Tags (ESTs)
Source: PLoS Negl Trop Dis. 2008 Sep 24;2(9):e301. doi: 10.1371/journal.pntd.0000301 (PMC2553489; doi:10.1371/journal.pntd.0000301)
Supplement: Table S4 — Identification of interaction partners: List of putative ES protein above the E-value threshold using top homologues from IntAct database. (0.32 MB XLS) [file pntd.0000301.s004.xls]

## Sheet: Interaction Partners top hits
Table S4 for "Needles in the EST haystack: Large scale identification and analysis of excretory-secretory (ES) proteins in parasitic nematodes using expressed sequence tags (ESTs)"
Shivashankar H. Nagaraj, Robin B. Gasser and Shoba Ranganathan
Identification of primary and secondary interaction partners for high confident ES molecules
Sequence ID	E-value	Top homolog in IntAct database (ID)	Description	All interaction partners (EBI-IntAct IDs)
Ancylostoma_ceylanicum_Contig10	1e-112	EBI-317252|q9na39_caeel|Q9NA39	uncharacterized protein ccg-1	EBI-317215
Ancylostoma_ceylanicum_Contig113	1e-123	EBI-315917|hsp7c_caeel|P27420	Heat shock 70 kDa protein C precursor	EBI-311961, EBI-895887, EBI-895843, EBI-895958, EBI-329684, EBI-328046, EBI-315309, EBI-326575, EBI-896224, EBI-321158, EBI-319851, EBI-896231, EBI-896175, EBI-315820, EBI-895838, EBI-896090, EBI-25415, EBI-895797, EBI-315985, EBI-320476, EBI-866569, EBI-896209, EBI-317694, EBI-327420, EBI-327837, EBI-896186, EBI-866561, EBI-896164, EBI-896063, EBI-866549, EBI-896079, EBI-895981, EBI-895922, BI-9…
Ancylostoma_ceylanicum_Contig153	0	EBI-319290|fumh_caeel|O17214	fumarate hydratase	EBI-312218, EBI-320208
Ancylostoma_ceylanicum_Contig249	0	EBI-323711|pdi2_caeel|Q17770	Protein disulfide-isomerase 2 precursor	EBI-323732, EBI-323706
Ancylostoma_ceylanicum_Contig364	1e-105	EBI-314435|calr_caeel|P27798	Calreticulin precursor	EBI-312218, EBI-324099,EBI-323732, EBI-314415, EBI-316677, EBI-312114, EBI-314444
Ancylostoma_ceylanicum_Contig649	1e-134	EBI-330198|q22170_caeel|Q22170	lectin protein 2	EBI-330178
Ancylostoma_ceylanicum_Contig669	1e-159	EBI-315958|o45734_caeel|O45734	uncharacterized protein cpl-1	EBI-311981,EBI-312747, EBI-326703, EBI-316403, EBI-326716, EBI-328026, EBI-319347, EBI-315899
Ancylostoma_ceylanicum_Contig713	0	EBI-318186|o17754_caeel|O17754	uncharacterized protein egl-21	EBI-318834, EBI-318180
Ancylostoma_ceylanicumL3|CB189663	1e-100	EBI-313928|p90913_caeel|P90913	uncharacterized protein ile-1	EBI-313836
Brugia_malayi_Contig1642	1e-119	EBI-316122|rl3_caeel|P50880	60S ribosomal protein L3	EBI-317468, EBI-323609, EBI-316112, EBI-320744, EBI-320476, EBI-321384, EBI-329903, EBI-311938, EBI-323555, EBI-321211
Brugia_malayi_Contig1725	1e-123	EBI-320128|q23017_caeel|Q23017	Calumenin-like protein	EBI-316069
Brugia_malayi_Contig2261	1e-114	EBI-314435|calr_caeel|P27798	Calreticulin precursor	EBI-312218, EBI-324099,EBI-323732, EBI-314415, EBI-316677, EBI-312114, EBI-314444
Necator_americanus_Contig405	0	EBI-318186|o17754_caeel|O17754	uncharacterized protein egl-21	EBI-318834, EBI-318180
Onchocerca_volvulus_Contig549	1e-110	EBI-314435|calr_caeel|P27798	Calreticulin precursor	EBI-312218, EBI-324099,EBI-323732, EBI-314415, EBI-316677, EBI-312114, EBI-314444
Onchocerca_volvulusmoltingL3_AA670518	1e-102	EBI-543448|adia_ecoli|P28629	Biodegradative arginine decarboxylase	EBI-543459, EBI-543565, EBI-543559, EBI-543017, EBI-543515, EBI-543523
Strongyloides_stercoralis_Contig18	0	EBI-315917|hsp7c_caeel|P27420	Heat shock 70 kDa protein C precursor	EBI-311961, EBI-895887, EBI-895843, EBI-895958, EBI-329684, EBI-328046, EBI-315309, EBI-326575, EBI-896224, EBI-321158, EBI-319851, EBI-896231, EBI-896175, EBI-315820, EBI-895838, EBI-896090, EBI-25415, EBI-895995, EBI-895951, EBI-896182, EBI-313068, EBI-896133, EBI-895783, EBI-863689, EBI-895872, EBI-312555, EBI-324579, EBI-313138, EBI-325238, EBI-327975, EBI-895898
Strongyloides_stercoralis_Contig19	1e-151	EBI-322448|hsp7a_caeel|P09446	Heat shock 70 kDa protein A	EBI-311986, EBI-323218, EBI-326940, EBI-313236, EBI-320715
Strongyloides_stercoralis_Contig142	0	EBI-323711|pdi2_caeel|Q17770	Protein disulfide-isomerase 2 precursor	EBI-323732, EBI-323706
Wuchereria_bancrofti_Contig268	1e-114	EBI-314435|calr_caeel|P27798	Calreticulin precursor	EBI-312218, EBI-324099,EBI-323732, EBI-314415, EBI-316677, EBI-312114, EBI-314444
Ancylostoma_caninum_Contig2844	1e-135	EBI-328754|q19553_caeel|Q19553	uncharacterized protein	EBI-328747
Ancylostoma_caninum_Contig4575	1e-104	EBI-323170|o44977_caeel|O44977	uncharacterized protein	EBI-323177
Ancylostoma_caninum_Contig4711	1e-133	EBI-320128|q23017_caeel|Q23017	Calumenin-like protein	EBI-316069
Ancylostoma_caninum_Contig7345	0	EBI-319290|fumh_caeel|O17214	fumarate hydratase	EBI-312218, EBI-320208
Ancylostoma_caninum_Contig8094	1e-107	EBI-316256|o02225_caeel|O02225	uncharacterized protein gln-6	EBI-325275
Ancylostoma_caninum_Contig8229	1e-108	EBI-320081|q21080_caeel|Q21080	uncharacterized protein	EBI-320052
Ancylostoma_caninum_Contig8888	1e-114	EBI-322839|q23015_caeel|Q23015	uncharacterized protein	EBI-322826
Ancylostoma_caninum_Contig9959	1e-154	EBI-315239|o01850_caeel|O01850	Cathepsin z protein 1	EBI-326317, EBI-895843, EBI-895793, EBI-316294, EBI-321477, EBI-895893, EBI-315106, EBI-327429, EBI-896011, EBI-895783, EBI-895855, EBI-895826, EBI-895833, EBI-896024, EBI-896002, EBI-895797, EBI-96074, EBI-330677, EBI-895810, EBI-866569, EBI-895932, EBI-895907, EBI-320790, EBI-315211, EBI-895940, EBI-895878, EBI-896059, EBI-327837, EBI-895991, EBI-896037, EBI-315543, EBI-330772, EBI-866549, EBI-…
Ancylostoma_caninum_Contig10288	1e-144	EBI-312868|q20950_caeel|Q20950	uncharacterized protein	EBI-312789, EBI-311938, EBI-319347, EBI-317201, EBI-325908
Ascaris_suum_Contig1912	1e-105	EBI-320128|q23017_caeel|Q23017	Calumenin-like protein	EBI-316069
Ascaris_suum_Contig1960	1e-110	EBI-244238|P54385-1|P54385-1	Glutamate dehydrogenase	EBI-102276
Ascaris_suum_Contig2628	1e-138	EBI-314454|alf2_caeel|P46563	Fructose-bisphosphate aldolase 2	EBI-326345, EBI-317106, EBI-318873, EBI-314444, EBI-316069, EBI-317052
Ascaris_suumL4|BM284957	1e-100	EBI-330517|q19707_caeel|Q19707	uncharacterized protein cut-3	EBI-312981
Dictyocaulus_viviparus_Contig57	1e-161	EBI-319851|g3p3_caeel|P17330	Glyceraldehyde-3-phosphate dehydrogenase 3	EBI-311961, EBI-895887, EBI-895843, EBI-895958, EBI-329684, EBI-328046, EBI-315309, EBI-326575, EBI-896224, EBI-321158, EBI-896231, EBI-896175, EBI-896114, EBI-322494, EBI-315917, EBI-896149, EBI-895995, EBI-895951, EBI-896182, EBI-313068, EBI-896133, EBI-22698, EBI-895783, EBI-863689, EBI-895872, EBI-312555, EBI-324579, EBI-313138, EBI-321046, EBI-325238
Dictyocaulus_viviparus_Contig352	1e-102	EBI-330488|ipyr_caeel|Q18680	inorganic pyrophosphatase 1	EBI-312981
Dictyocaulus_viviparus_Contig403	1e-112	EBI-315261|q86ne1_caeel|Q86NE1	Aspartyl protease protein 2, isoform a	EBI-318045, EBI-330178, EBI-315211, EBI-331861
Dictyocaulus_viviparus|EV854287	1e-129	EBI-318186|o17754_caeel|O17754	uncharacterized protein egl-21	EBI-318834, EBI-318180
Haemonchus_contortus_Contig1800	1e-110	EBI-320128|q23017_caeel|Q23017	Calumenin-like protein	EBI-316069
Haemonchus_contortus_Contig1874	1e-135	EBI-314435|calr_caeel|P27798	Calreticulin precursor	EBI-312218, EBI-324099,EBI-323732, EBI-314415, EBI-316677, EBI-312114, EBI-314444
Litomosoides_sigmodontis_Contig142	1e-136	EBI-318186|o17754_caeel|O17754	uncharacterized protein egl-21	EBI-318834, EBI-318180
Nippostrongylus_brasiliensis_Contig922	1e-110	EBI-332580|psa4_caeel|Q9N599	Proteasome subunit alpha type-4	EBI-318975
Nippostrongylus_brasiliensis_Contig957	1e-125	EBI-321799|o17908_caeel|O17908	uncharacterized protein pdi-3	EBI-321793, EBI-314014, EBI-322698, EBI-326123, EBI-331795
Nippostrongylus_brasiliensis|EH361309	1e-121	EBI-320128|q23017_caeel|Q23017	Calumenin-like protein	EBI-316069
Ostertagia_ostertagi_Contig746	1e-123	EBI-313057|o16454_caeel|O16454	Temporarily assigned gene name protein 196	EBI-312987
Strongyloides_ratti_Contig356	1e-135	EBI-323711|pdi2_caeel|Q17770	Protein disulfide-isomerase 2 precursor	EBI-323732, EBI-323706
Strongyloides_ratti_Contig1052	1e-131	EBI-314435|calr_caeel|P27798	Calreticulin precursor	EBI-312218, EBI-324099,EBI-323732, EBI-314415, EBI-316677, EBI-312114, EBI-314444
Teladorsagia_circumcincta_Contig241	1e-112	EBI-313057|o16454_caeel|O16454	Temporarily assigned gene name protein 196	EBI-312987
Teladorsagia_circumcincta_Contig351	1e-118	EBI-317252|q9na39_caeel|Q9NA39	uncharacterized protein ccg-1	EBI-317215
Teladorsagia_circumcincta_Contig366	1e-102	EBI-323711|pdi2_caeel|Q17770	Protein disulfide-isomerase 2 precursor	EBI-323732, EBI-323706
Teladorsagia_circumcincta_Contig443	1e-115	EBI-315239|o01850_caeel|O01850	Cathepsin z protein 1	EBI-326317, EBI-895843, EBI-895793, EBI-316294, EBI-321477, EBI-895893, EBI-315106, EBI-327429, EBI-896011, EBI-895783, EBI-895855, EBI-895826, EBI-895833, EBI-896024, EBI-896002, EBI-895797, EBI-96074, EBI-330677, EBI-895810, EBI-866569, EBI-895932, EBI-895907, EBI-320790, EBI-315211, EBI-895940, EBI-895878, EBI-896059, EBI-327837, EBI-895991, EBI-896037, EBI-315543, EBI-330772, EBI-866549, EBI-…
Teladorsagia_circumcincta_Contig664	1e-107	EBI-315774|cpr6_caeel|P43510	Cathepsin B-like cysteine proteinase 6 precursor	EBI-315739
Trichinella_spiralis_Contig698	1e-110	EBI-1049597|calr_human|P27797	Calreticulin precursor	EBI-312218, EBI-324099,EBI-323732, EBI-314415, EBI-316677, EBI-312114, EBI-314444
Trichinella_spiralis_Contig797	1e-111	EBI-773157|ost48_mouse|O54734	Dolichyl-diphosphooligosaccharide--protein glycosyltransferase 48 kDa subunit precursor	EBI-772065, EBI-400413, EBI-772370, EBI-298451, EBI-771353, EBI-775112, EBI-772284, EBI-773789, EBI-772325, EBI-770939, EBI-400384, EBI-352338, EBI-72076, EBI-773703, EBI-299169, EBI-772555, EBI-774583, EBI-774991, EBI-771149, EBI-775733, EBI-298680, EBI-397301, EBI-775818, EBI-400918, EBI-642169 BI-772722, EBI-774970, EBI-445370, EBI-398006, EBI-445199, EBI-400263, EBI-775792, EBI-776255, EBI-77…
Trichinella_spiralis_Contig1973	1e-156	EBI-321799|o17908_caeel|O17908	uncharacterized protein pdi-3	EBI-321793, EBI-314014, EBI-322698, EBI-326123, EBI-331795
Trichuris_muris|BM174688	1e-111	EBI-352338|pp1b_mouse|P62141	Serine/threonine-protein phosphatase PP1-beta catalytic subunit	EBI-772065, EBI-400413, EBI-772370, EBI-298451, EBI-771353, EBI-299169, EBI-772555, EBI-774583, EBI-774991, EBI-771149, EBI-911612, EBI-1014335, EBI-775733, EBI-298680, EBI-644586, EBI-397301, EBI-775818, EBI-400918, EBI-642169, EBI-772722, EBI-774970, EBI-445370, EBI-398006
Globodera_pallida_Contig133	1e-101	EBI-319315|galt8_caeel|O45293	N-acetylgalactosaminyltransferase 8	EBI-312218, EBI-326020
Globodera_pallida_Contig392	1e-101	EBI-1056348|rl3_human|P39023	60S ribosomal protein L3	EBI-355498, EBI-352994, EBI-350527, EBI-353290, EBI-1047710, EBI-352273, EBI-353006, EBI-351758, EBI-351772, EBI-352588, EBI-351152, EBI-351886
Globodera_rostochiensis_Contig1366	1e-101	EBI-329101|q17674_caeel|Q17674	uncharacterized protein	EBI-329090
Heterodera_glycines_Contig609	1e-104	EBI-358866|ost48_human|P39656	Dolichyl-diphosphooligosaccharide--protein glycosyltransferase 48 kDa subunit precursor	EBI-772065, EBI-400413, EBI-772370, EBI-298451, EBI-771353, EBI-775112, EBI-772284, EBI-773789, EBI-772325, EBI-770939, EBI-400384, EBI-352338, EBI-72076, EBI-772993, EBI-773051, EBI-772904, EBI-647557, EBI-771928, EBI-774003
Heterodera_glycines_Contig1053	1e-109	EBI-315958|o45734_caeel|O45734	uncharacterized protein cpl-1	EBI-311981,EBI-312747, EBI-326703, EBI-316403, EBI-326716, EBI-328026, EBI-319347, EBI-315899
Meloidogyne_arenaria_Contig265	1e-139	EBI-330517|q19707_caeel|Q19707	uncharacterized protein cut-3	EBI-312981
Meloidogyne_hapla_Contig1559	1e-131	EBI-198835|vatb_drome|P31409	Vacuolar ATP synthase subunit B	EBI-94976, EBI-124697, EBI-191552, EBI-166182
Meloidogyne_hapla_Contig2398	1e-126	EBI-916703|fuco_rat|P17164	Tissue alpha-L-fucosidase precursor	EBI-919246, EBI-916402, EBI-918583, EBI-916280, EBI-298513, EBI-351310, EBI-917872, EBI-918447, EBI-920775, EBI-916602, EBI-915533, EBI-919152,
Meloidogyne_incognita_Contig2289	1e-122	EBI-322730|o44742_caeel|O44742	uncharacterized protein	EBI-322698
Meloidogyne_paranaensis_Contig210	1e-130	EBI-330517|q19707_caeel|Q19707	uncharacterized protein cut-3	EBI-312981

## Sheet: Interaction Partners complete 
Table S4 for "Large scale identification and analysis of excretory-secretory (ES) proteins in parasitic nematodes using expressed sequence tags (ESTs)"
Shivashankar H. Nagaraj, Robin B. Gasser and Shoba Ranganathan
Identification of primary and secondary interaction partners for high confident ES molecules
Sequence ID	Top homolog in IntAct database (ID)	E-Value	Number of Interaction Partners	Identifiers for interaction partners
Ancylostoma_ceylanicum_Contig10	EBI-317252|q9na39_caeel|Q9NA39	1e-112	1	Q93375
Ancylostoma_ceylanicum_Contig12	EBI-318659|q93576_caeel|Q93576	3e-78	4	Q93576|P90786|O45495|P91419
Ancylostoma_ceylanicum_Contig33	EBI-1033507|timp2_human|P16035	2e-06	19	P16035|P16035|P16035|P16035|P16035|P16035|P16035|P16035|P16035|P16035|P16035|P16035|P16035|P16035|P16035|P16035|P16035|P16035|P16035
Ancylostoma_ceylanicum_Contig38	EBI-896114|q8i4b8_caeel|Q8I4B8	1e-09	1	O44165
Ancylostoma_ceylanicum_Contig80	EBI-312382|q7jk63_caeel|Q7JK63	9e-21	1	Q09989
Ancylostoma_ceylanicum_Contig113	EBI-315917|hsp7c_caeel|P27420	1e-123	2	O44165|Q18115
Ancylostoma_ceylanicum_Contig118	EBI-716699|sap_human|P07602	9e-10	6	Q9NYQ6|Q9ULX9|Q86YV5|P07602|P07602|P13569
Ancylostoma_ceylanicum_Contig134	EBI-330484|q17776_caeel|Q17776	3e-12	1	Q9U2K8
Ancylostoma_ceylanicum_Contig144	EBI-129708|q9vfy2_drome|Q9VFY2	9e-07	2	Q9VFY2|Q9VFY2
Ancylostoma_ceylanicum_Contig153	EBI-319290|fumh_caeel|O17214	0	2	Q20062|Q19294
Ancylostoma_ceylanicum_Contig193	EBI-327224|q23179_caeel|Q23179	3e-10	1	Q22227
Ancylostoma_ceylanicum_Contig249	EBI-323711|pdi2_caeel|Q17770	0	2	Q9U2I2|Q9XYP0
Ancylostoma_ceylanicum_Contig316	EBI-318322|q18538_caeel|Q18538	4e-19	1	O01869
Ancylostoma_ceylanicum_Contig326	EBI-318195|far2_caeel|P34383	1e-28	4	Q18869|Q21453|Q23482|P91419
Ancylostoma_ceylanicum_Contig337	EBI-318195|far2_caeel|P34383	1e-33	4	Q18869|Q21453|Q23482|P91419
Ancylostoma_ceylanicum_Contig340	EBI-327012|q7z122_caeel|Q7Z122	9e-23	1	Q22179
Ancylostoma_ceylanicum_Contig342	EBI-319794|o44144_caeel|O44144	2e-20	2	P54936|Q22179
Ancylostoma_ceylanicum_Contig359	EBI-318322|q18538_caeel|Q18538	5e-07	1	O01869
Ancylostoma_ceylanicum_Contig364	EBI-314435|calr_caeel|P27798	1e-105	7	Q17728|Q9U2I2|P52478|Q18776|O17915|Q17771|Q19294
Ancylostoma_ceylanicum_Contig402	EBI-324118|b028_caeel|P41996	4e-47	1	O17915
Ancylostoma_ceylanicum_Contig407	EBI-329327|q20227_caeel|Q20227	4e-18	1	Q9TZ38
Ancylostoma_ceylanicum_Contig434	EBI-318195|far2_caeel|P34383	4e-09	4	Q18869|Q21453|Q23482|P91419
Ancylostoma_ceylanicum_Contig441	EBI-183186|npc2_drome|Q9VQ62	6e-11	2	Q9VPU1|Q86B87
Ancylostoma_ceylanicum_Contig461	EBI-5856|dhsb_yeast|P21801	4e-55	3	P08458|Q00711|Q02159
Ancylostoma_ceylanicum_Contig473	EBI-318322|q18538_caeel|Q18538	2e-06	1	O01869
Ancylostoma_ceylanicum_Contig474	EBI-319794|o44144_caeel|O44144	1e-25	2	P54936|Q22179
Ancylostoma_ceylanicum_Contig475	EBI-324982|q22032_caeel|Q22032	7e-14	1	O45666
Ancylostoma_ceylanicum_Contig491	EBI-1046466|k0152_human|Q14165	1e-26	3	P23508|Q14164|Q9Y4K3
Ancylostoma_ceylanicum_Contig499	EBI-136047|dhsb_drome|P21914	3e-75	12	Q8MLH1|Q9VWX8|Q9VFD2|Q9VLR3|Q9VLS5|Q9V5V2|Q9VUF3-1|Q9VXE7|Q9VCX7|Q8IQG2|Q9V389|Q9VLJ8
Ancylostoma_ceylanicum_Contig528	EBI-324982|q22032_caeel|Q22032	8e-21	1	O45666
Ancylostoma_ceylanicum_Contig533	EBI-324521|q9tvs4_caeel|Q9TVS4	5e-94	4	Q9TYY1|Q9GSX9|Q9TZ38|P45897
Ancylostoma_ceylanicum_Contig574	EBI-312503|o01497_caeel|O01497	4e-22	3	Q09506|Q9XXI0|Q8MM07
Ancylostoma_ceylanicum_Contig585	EBI-318322|q18538_caeel|Q18538	2e-20	1	O01869
Ancylostoma_ceylanicum_Contig591	EBI-312512|ppn1_caeel|O76840	2e-20	11	P91080|O76840|Q9XXI0|O18118|Q8MM07|Q20002|Q23390|O76840|O76840|P91419|Q17400
Ancylostoma_ceylanicum_Contig599	EBI-313904|fabp1_caeel|Q20223	3e-57	2	O17917|O16500
Ancylostoma_ceylanicum_Contig604	EBI-319371|yua6_caeel|P52715	2e-32	3	Q19325|Q9XW40|P46561
Ancylostoma_ceylanicum_Contig608	EBI-324982|q22032_caeel|Q22032	2e-06	1	O45666
Ancylostoma_ceylanicum_Contig648	EBI-312724|q9u1t5_caeel|Q9U1T5	1e-05	11	Q9BL58|Q22048|Q9XXI0|P34427|Q8ITY3|Q19969|Q20052|O16500|Q23390|P91419|Q8MM07
Ancylostoma_ceylanicum_Contig649	EBI-330198|q22170_caeel|Q22170	1e-134	1	Q9NH52
Ancylostoma_ceylanicum_Contig669	EBI-315958|o45734_caeel|O45734	1e-159	8	Q9XXN3|P30642|O45734|Q18115|Q19325|Q22227|O45734|O45734
Ancylostoma_ceylanicum_Contig708	EBI-1395008|amd_rat|P14925	1e-69	3	P14925|P14925|P14925
Ancylostoma_ceylanicum_Contig713	EBI-318186|o17754_caeel|O17754	0	2	Q18869|O17754
Ancylostoma_ceylanicum_Contig718	EBI-324795|q22035_caeel|Q22035	5e-07	1	Q9XU77
Ancylostoma_ceylanicum_Contig749	EBI-324795|q22035_caeel|Q22035	1e-19	1	Q9XU77
Ancylostoma_ceylanicum_Contig770	EBI-328246|q17698_caeel|Q17698	8e-07	1	Q17339
Ancylostoma_ceylanicum_Contig796	EBI-313440|o16308_caeel|O16308	3e-46	1	Q22886
Ancylostoma_ceylanicum_Contig833	EBI-1033507|timp2_human|P16035	4e-07	19	P16035|P16035|P16035|P16035|P16035|P16035|P16035|P16035|P16035|P16035|P16035|P16035|P16035|P16035|P16035|P16035|P16035|P16035|P16035
Ancylostoma_ceylanicum_Contig851	EBI-318070|q20796_caeel|Q20796	4e-54	1	O17695
Ancylostoma_ceylanicum_Contig888	EBI-318195|far2_caeel|P34383	2e-34	4	Q18869|Q21453|Q23482|P91419
Ancylostoma_ceylanicum_Contig1028	EBI-360469|q9u1t6_caeel|Q9U1T6	9e-07	1	O18118
Ancylostoma_ceylanicum_Contig1112	EBI-324982|q22032_caeel|Q22032	8e-18	1	O45666
Ancylostoma_ceylanicum_Contig1147	EBI-1033507|timp2_human|P16035	2e-07	19	P16035|P16035|P16035|P16035|P16035|P16035|P16035|P16035|P16035|P16035|P16035|P16035|P16035|P16035|P16035|P16035|P16035|P16035|P16035
Ancylostoma_ceylanicum_Contig1165	EBI-324982|q22032_caeel|Q22032	3e-09	1	O45666
Ancylostoma_ceylanicum_Contig1182	EBI-1027047|timp2_bovin|P16368	7e-10	1	P50281
Ancylostoma_ceylanicum_Contig1192	EBI-1033507|timp2_human|P16035	5e-10	19	P16035|P16035|P16035|P16035|P16035|P16035|P16035|P16035|P16035|P16035|P16035|P16035|P16035|P16035|P16035|P16035|P16035|P16035|P16035
Ancylostoma_ceylanicum_Contig1221	EBI-324982|q22032_caeel|Q22032	2e-17	1	O45666
gi|28941860|gb|CB338914.1|CB338914	EBI-358818|djb12_human|Q9NXW2	2e-10	2	P08473|P19438
gi|28560375|gb|CB276790.1|CB276790	EBI-330517|q19707_caeel|Q19707	8e-38	1	Q9GSQ0
gi|28560266|gb|CB276681.1|CB276681	EBI-128809|ppn_drome|Q868Z9	1e-23	24	Q868Z9|Q868Z9|Q9VLR0|Q868Z9|Q9VVV6|Q9V8F8|Q868Z9|Q9VQ94|Q9V586|Q868Z9|Q868Z9|Q9VTS9|Q868Z9|Q868Z9|Q868Z9|Q868Z9|Q868Z9|Q868Z9|Q868Z9|Q9VXL1|Q868Z9|Q9V820-1|Q9GR11|Q8IGE8
gi|28559984|gb|CB276399.1|CB276399	EBI-312382|q7jk63_caeel|Q7JK63	3e-29	1	Q09989
gi|28559813|gb|CB276228.1|CB276228	EBI-324521|q9tvs4_caeel|Q9TVS4	5e-37	4	Q9TYY1|Q9GSX9|Q9TZ38|P45897
gi|28559775|gb|CB276190.1|CB276190	EBI-1135036|trec_ecoli|P28904	1e-26	7	P28904|P28904|P28904|P28904|P28904|P28904|P28904
gi|28559479|gb|CB275894.1|CB275894	EBI-326234|yrs3_caeel|Q09347	7e-18	1	P45897
gi|28559311|gb|CB275726.1|CB275726	EBI-324894|q95zi9_caeel|Q95ZI9	2e-12	1	Q9XU77
gi|28185195|gb|CB176305.1|CB176305	EBI-129708|q9vfy2_drome|Q9VFY2	4e-09	2	Q9VFY2|Q9VFY2
gi|28184850|gb|CB175960.1|CB175960	EBI-322987|pdia4_caeel|P34329	2e-82	1	P34441
gi|28184798|gb|CB175908.1|CB175908	EBI-181464|q9vha5_drome|Q9VHA5	2e-14	1	Q8T6B9
gi|28184470|gb|CB175580.1|CB175580	EBI-318629|q23615_caeel|Q23615	1e-05	2	Q19766|Q18964
gi|28184419|gb|CB175529.1|CB175529	EBI-713113|djb11_human|Q9UBS4	3e-32	5	Q9UBS4|Q9UBS4|Q9UBS4|O60496|O75365
gi|28254181|gb|CB190789.1|CB190789	EBI-328095|q22630_caeel|Q22630	4e-28	1	Q22630
gi|28254114|gb|CB190722.1|CB190722	EBI-360469|q9u1t6_caeel|Q9U1T6	4e-27	1	O18118
gi|28254100|gb|CB190708.1|CB190708	EBI-324982|q22032_caeel|Q22032	1e-11	1	O45666
gi|28254054|gb|CB190662.1|CB190662	EBI-715444|gcsh_human|P23434	8e-34	3	P23434|Q13287|P23434
gi|28253632|gb|CB190240.1|CB190240	EBI-990792|q6nr85_human|Q6NR85	2e-33	3	P16014|Q6NR85|Q62313
gi|28253541|gb|CB190149.1|CB190149	EBI-79422|acha7_rat|Q05941	5e-36	1	P05067
gi|28253279|gb|CB189887.1|CB189887	EBI-324521|q9tvs4_caeel|Q9TVS4	2e-64	4	Q9TYY1|Q9GSX9|Q9TZ38|P45897
gi|28253055|gb|CB189663.1|CB189663	EBI-313928|p90913_caeel|P90913	1e-100	1	O16500
gi|28185342|gb|CB176452.1|CB176452	EBI-312868|q20950_caeel|Q20950	4e-46	5	Q22174|O61742|O76371|O45711|Q19325
gi|28184661|gb|CB175771.1|CB175771	EBI-329101|q17674_caeel|Q17674	4e-80	1	Q9XW40
gi|28184292|gb|CB175402.1|CB175402	EBI-320128|q23017_caeel|Q23017	9e-34	1	Q95QJ7
gi|28183829|gb|CB174939.1|CB174939	EBI-17635|sodc_yeast|P00445	3e-40	10	P39009|Q04675|P23291|P28320|P17157|P19735|P06787|P40202|P07866|P20081
gi|28183652|gb|CB174813.1|CB174813	EBI-489827|bmp1_human|P13497	3e-22	2	P13497|P49750
gi|24330256|gb|CA033276.1|CA033276	EBI-688046|desp_mouse_protein	5e-25	1	Q60680-1
gi|23811115|gb|BU780965.1|BU780965	EBI-322796|nft1_caeel|O76463	1e-64	1	Q9Y048
gi|20661881|gb|BQ289345.1|BQ289345	EBI-324982|q22032_caeel|Q22032	2e-19	1	O45666
gi|17125690|gb|BM131138.1|BM131138	EBI-360469|q9u1t6_caeel|Q9U1T6	8e-09	1	O18118
gi|17125648|gb|BM131096.1|BM131096	EBI-318070|q20796_caeel|Q20796	1e-23	1	O17695
gi|17125531|gb|BM130979.1|BM130979	EBI-896114|q8i4b8_caeel|Q8I4B8	5e-11	1	O44165
gi|17125447|gb|BM130895.1|BM130895	EBI-324118|b028_caeel|P41996	5e-14	1	O17915
gi|17125326|gb|BM130774.1|BM130774	EBI-1051412|dns2a_human|O00115	3e-24	2	O00115|O00115
gi|17125169|gb|BM130617.1|BM130617	EBI-163082|cp080_drome|Q9VKV8	8e-77	2	Q9VKV8|P12297
gi|15667101|gb|BI704883.1|BI704883	EBI-312868|q20950_caeel|Q20950	8e-49	5	Q22174|O61742|O76371|O45711|Q19325
gi|15667044|gb|BI704826.1|BI704826	EBI-154446|q9vcn5_drome|Q9VCN5	3e-20	3	Q868Z9|Q9VU18|Q9VCN5
Ascaris_lumbricoides_Contig21	EBI-324982|q22032_caeel|Q22032	7e-08	1	O45666
Ascaris_lumbricoides_Contig29	EBI-320259|q18157_caeel|Q18157	1e-14	2	Q9U2I2|Q9TXH9
Ascaris_lumbricoides_Contig184	EBI-317708|q20968_caeel|Q20968	7e-66	1	O17670
gi|23259594|gb|BU585629.1|BU585629	EBI-324112|q17458_caeel|Q17458	9e-31	1	O17915
Brugia_malayi_Contig44	EBI-771301|q8jzr7_mouse|Q8JZR7	4e-07	1	Q9CQV8
Brugia_malayi_Contig74	EBI-149384|phm_drome|O01404	3e-71	5	O01404|Q9VAU6|O01404|O01404|Q9U9U4
Brugia_malayi_Contig83	EBI-920327|q9z1y1_rat|Q9Z1Y1	1e-13	1	P19357
Brugia_malayi_Contig101	EBI-319640|unc98_caeel|Q19203	4e-07	2	P39745|Q17359
Brugia_malayi_Contig175	EBI-315723|q9xx25_caeel|Q9XX25	2e-10	1	Q18081
Brugia_malayi_Contig222	EBI-353343|pimt_human|P22061	2e-34	20	P22061|P22061|P22061|P40337|O60739|Q13177|P23508|Q5U007|O15121|P16035|P13569|Q9Y4K3|O43353|P30480|Q9UKE5|Q9H1Y0|P60520|Q14164|P11171|P62993
Brugia_malayi_Contig259	EBI-85123|q9w345_drome|Q9W345	6e-17	17	Q9W345|Q9W345|Q9VJU5|Q9W345|Q9W345|Q9W345|Q9W345|Q9W345|Q9W345|Q9W345|Q9W345|Q9W345|Q9W345|Q9W345|Q9W345|Q9W345|Q9W345
Brugia_malayi_Contig392	EBI-323859|a4_caeel|Q10651	5e-62	1	O17917
Brugia_malayi_Contig412	EBI-312125|q8i4a4_caeel|Q8I4A4	7e-31	8	Q8I4A4|Q8I4A4|Q8I4A4|Q8I4A4|Q8I4A4|Q8I4A4|Q8I4A4|Q8I4A4
Brugia_malayi_Contig416	EBI-312975|yuw5_caeel|P52717	2e-73	2	P34692|O01427
Brugia_malayi_Contig497	EBI-312724|q9u1t5_caeel|Q9U1T5	2e-09	11	Q9BL58|Q22048|Q9XXI0|P34427|Q8ITY3|Q19969|Q20052|O16500|Q23390|P91419|Q8MM07
Brugia_malayi_Contig542	EBI-313904|fabp1_caeel|Q20223	7e-28	2	O17917|O16500
Brugia_malayi_Contig561	EBI-896037|q9u2f5_caeel|Q9U2F5	3e-36	1	O44165
Brugia_malayi_Contig589	EBI-324795|q22035_caeel|Q22035	8e-09	1	Q9XU77
Brugia_malayi_Contig674	EBI-318553|calx_caeel|P34652	2e-69	2	Q18953|Q9NH52
Brugia_malayi_Contig770	EBI-135333|q9vze1_drome|Q9VZE1	5e-26	1	Q9W199
Brugia_malayi_Contig813	EBI-319186|o17776_caeel|O17776	4e-06	1	O17776
Brugia_malayi_Contig840	EBI-324982|q22032_caeel|Q22032	7e-15	1	O45666
Brugia_malayi_Contig1100	EBI-309041|o78196_mouse|O78196	1e-21	1	Q9Z324
Brugia_malayi_Contig1113	EBI-189802|q9vck1_drome|Q9VCK1	6e-12	3	Q9VXF4|Q9VCK1|Q9VCK1
Brugia_malayi_Contig1153	EBI-110584|sf3b5_drome|Q9VHI4	2e-29	4	Q9VHI4|Q9VHI4|Q9VHI4|Q9VHI4
Brugia_malayi_Contig1246	EBI-120898|o97365_drome|O97365	2e-21	28	O97365|O97365|O97365|O97365|O97365|O97365|O97365|O97365|O97365|O97365|O97365|O97365|O97365|Q9VD05|O97365|O97365|O97365|Q9V5D2|P27398|O97365|O97365|O97365|O97365|O97365|O97365|O97365|O97365|O97365
Brugia_malayi_Contig1488	EBI-324982|q22032_caeel|Q22032	4e-16	1	O45666
Brugia_malayi_Contig1514	EBI-325875|cah3_caeel|Q27504	2e-22	1	Q21829
Brugia_malayi_Contig1581	EBI-990344|q40382_nical|Q40382	3e-14	1	Q40382
Brugia_malayi_Contig1599	EBI-170802|q9vp20_drome|Q9VP20	4e-10	2	Q9VRV5|Q9VGB9
Brugia_malayi_Contig1601	EBI-102551|q9vnb0_drome|Q9VNB0	1e-18	12	Q9VU18|Q9VVR6|Q9V8Q7|Q9VYV9-1|Q9V7M1|Q9VYG2|Q9VDS5|Q9VBN1|Q9VCC9|Q8SY52|Q9V345|Q9W0K4
Brugia_malayi_Contig1642	EBI-316122|rl3_caeel|P50880	1e-119	10	P91277|Q19910|Q18238|Q22174|Q9U2Z5|Q17381|Q9GT24|O45605|Q9N597|P34514
Brugia_malayi_Contig1653	EBI-918600|tmed2_rat|Q63524	4e-57	1	P19357
Brugia_malayi_Contig1725	EBI-320128|q23017_caeel|Q23017	1e-123	1	Q95QJ7
Brugia_malayi_Contig1761	EBI-315917|hsp7c_caeel|P27420	5e-48	2	O44165|Q18115
Brugia_malayi_Contig1823	EBI-310045|fkbp9_mouse|Q9Z247	1e-13	1	Q9Z247
Brugia_malayi_Contig1839	EBI-1114546|btue_ecoli|P06610	1e-19	17	P10442|P42641|P06610|P06610|P06610|P06610|P06610|P06610|P06610|P06610|P06610|P06610|P06610|P06610|P06610|P06610|P06610
Brugia_malayi_Contig2061	EBI-1105379|znf91_human|Q05481	6e-13	1	Q05481
Brugia_malayi_Contig2071	EBI-358866|ost48_human|P39656	2e-46	16	Q9HC24|P62330|O75365|P23508|P43360|O00422|Q6FGA8|EBI-1058314|Q9Y2Q3|P56537|Q9H7B4|Q9Y6J8|O00264|P30480|P19438|P20333
Brugia_malayi_Contig2144	EBI-896011|gnl3_caeel|Q21086	8e-13	1	O44165
Brugia_malayi_Contig2158	EBI-324982|q22032_caeel|Q22032	3e-18	1	O45666
Brugia_malayi_Contig2220	EBI-712083|gsto1_human|P78417	8e-21	6	P78417|P78417|P78417|P78417|P78417|Q9Y4K3
Brugia_malayi_Contig2255	EBI-719873|fkbp2_human|P26885	3e-41	2	P26885|P26885
Brugia_malayi_Contig2261	EBI-314435|calr_caeel|P27798	1e-114	7	Q17728|Q9U2I2|P52478|Q18776|O17915|Q17771|Q19294
gi|10172428|gb|BE758436.1|BE758436	EBI-330517|q19707_caeel|Q19707	3e-57	1	Q9GSQ0
gi|8050252|gb|AW888228.1|AW888228	EBI-319728|o17806_caeel|O17806	3e-18	1	O17806
gi|7545462|gb|AW675976.1|AW675976	EBI-318244|q22857_caeel|Q22857	3e-08	1	Q09289
gi|6445598|gb|AW179561.1|AW179561	EBI-321400|q9xvm0_caeel|Q9XVM0	4e-10	1	Q17381
gi|6009363|gb|AW061619.1|AW061619	EBI-771283|s12a5_mouse|Q91V14	2e-15	1	Q9CQV8
gi|6009258|gb|AW061514.1|AW061514	EBI-326234|yrs3_caeel|Q09347	3e-14	1	P45897
gi|5639580|gb|AI919725.1|AI919725	EBI-159323|q9w0d6_drome|Q9W0D6	1e-23	11	P19109-2|Q9W0D6|Q9W277|Q9W0D6|Q9W0D6|Q9VFT3|Q9V8K6|Q9W0D6|P28159|P09083|Q9W0D6
gi|3426589|gb|AI087578.1|AI087578	EBI-146739|q9vcg8_drome|Q9VCG8	2e-07	4	Q9V586|Q9VCG8|Q9VCG8|Q9VJS8
gi|3177539|gb|AA991050.1|AA991050	EBI-647110|keap1_mouse|Q9Z2X8	6e-09	1	O88351
gi|2924065|gb|AA842729.1|AA842729	EBI-332367|wrt4_caeel|Q94129	7e-08	2	Q94129|Q94129
gi|2924021|gb|AA842685.1|AA842685	EBI-136908|q9vna3_drome|Q9VNA3	3e-19	1	P17719
gi|2393043|gb|AA585631.1|AA585631	EBI-326234|yrs3_caeel|Q09347	4e-19	1	P45897
gi|2392996|gb|AA585584.1|AA585584	EBI-183186|npc2_drome|Q9VQ62	2e-10	2	Q9VPU1|Q86B87
gi|2113570|gb|AA430888.1|AA430888	EBI-206607|Q94519-1|Q94519-1	3e-26	11	Q9VTH8|Q9VX98|Q9VMV7|Q8SZ16|Q9VMG5|Q9VPU5|Q9VIQ7|Q9VMN4|Q94519-1|Q9VB35|Q94519-1
gi|1917123|gb|AA275475.1|AA275475	EBI-113522|q9vuz0_drome|Q9VUZ0	3e-15	2	Q9VUZ0|Q9VZ80
gi|2246907|gb|AA509030.1|AA509030	EBI-919199|q6pec5_rat|Q6PEC5	5e-35	1	P19357
gi|2209401|gb|AA480703.1|AA480703	EBI-954686|q6gmx4_human|Q6GMX4	1e-57	1	Q6GMX4
gi|2199358|gb|AA471594.1|AA471594	EBI-318677|q18989_caeel|Q18989	4e-24	5	Q18989|Q18989|Q18989|Q18989|Q18989
gi|2064822|gb|AA406843.1|AA406843	EBI-102619|q9vkv1_drome|Q9VKV1	2e-17	2	Q9VKV1|Q9VFP2
gi|1892892|gb|AA257253.1|AA257253	EBI-324982|q22032_caeel|Q22032	2e-08	1	O45666
gi|1167374|gb|N43130.1|N43130	EBI-315413|q18032_caeel|Q18032	9e-13	1	Q18032
Necator_americanus_Contig3	EBI-78814|a4_mouse|P12023	9e-13	13	P12023|Q9DBR4|Q8R1C9|P12023|Q9CQV8|O00213|Q99767|Q9UQF2|P45983|P98084|Q9QXJ1|Q9WVI9|Q61120
Necator_americanus_Contig4	EBI-313861|q09975_caeel|Q09975	2e-19	6	Q18075|O18118|O44606|P91419|O16500|Q9U2W6
Necator_americanus_Contig13	EBI-78814|a4_mouse|P12023	3e-15	13	P12023|Q9DBR4|Q8R1C9|P12023|Q9CQV8|O00213|Q99767|Q9UQF2|P45983|P98084|Q9QXJ1|Q9WVI9|Q61120
Necator_americanus_Contig81	EBI-1033507|timp2_human|P16035	4e-13	19	P16035|P16035|P16035|P16035|P16035|P16035|P16035|P16035|P16035|P16035|P16035|P16035|P16035|P16035|P16035|P16035|P16035|P16035|P16035
Necator_americanus_Contig97	EBI-330484|q17776_caeel|Q17776	4e-13	1	Q9U2K8
Necator_americanus_Contig132	EBI-322924|q9bi61_caeel|Q9BI61	4e-13	2	Q9XTC6|Q8I0M4
Necator_americanus_Contig267	EBI-315161|q18502_caeel|Q18502	1e-11	1	Q17958
Necator_americanus_Contig289	EBI-318322|q18538_caeel|Q18538	5e-18	1	O01869
Necator_americanus_Contig384	EBI-315161|q18502_caeel|Q18502	2e-06	1	Q17958
Necator_americanus_Contig403	EBI-1183407|mep1b_mouse|Q61847	6e-29	1	P97449
Necator_americanus_Contig405	EBI-318186|o17754_caeel|O17754	0	2	Q18869|O17754
Necator_americanus_Contig446	EBI-312382|q7jk63_caeel|Q7JK63	2e-21	1	Q09989
Necator_americanus_Contig525	EBI-331369|q9u238_caeel|Q9U238	3e-35	4	Q9U238|Q9U238|Q9U238|Q9U238
Necator_americanus_Contig536	EBI-135946|fmrf_drome|P10552	2e-10	1	P10552
Necator_americanus_Contig549	EBI-321145|o44706_caeel|O44706	1e-41	1	O45451
Necator_americanus_Contig557	EBI-102551|q9vnb0_drome|Q9VNB0	2e-21	12	Q9VU18|Q9VVR6|Q9V8Q7|Q9VYV9-1|Q9V7M1|Q9VYG2|Q9VDS5|Q9VBN1|Q9VCC9|Q8SY52|Q9V345|Q9W0K4
Necator_americanus_Contig569	EBI-313861|q09975_caeel|Q09975	5e-30	6	Q18075|O18118|O44606|P91419|O16500|Q9U2W6
Necator_americanus_Contig572	EBI-79306|aplp2_human|Q06481	9e-13	3	Q06481|Q06481|Q06481
Necator_americanus_Contig604	EBI-318322|q18538_caeel|Q18538	6e-06	1	O01869
Necator_americanus_Contig605	EBI-726466|pa2gx_human|O15496	3e-16	1	O15496
Necator_americanus_Contig610	EBI-313861|q09975_caeel|Q09975	2e-69	6	Q18075|O18118|O44606|P91419|O16500|Q9U2W6
Necator_americanus_Contig656	EBI-324982|q22032_caeel|Q22032	2e-21	1	O45666
Necator_americanus_Contig671	EBI-328246|q17698_caeel|Q17698	2e-08	1	Q17339
Necator_americanus_Contig711	EBI-318195|far2_caeel|P34383	2e-21	4	Q18869|Q21453|Q23482|P91419
gi|85484648|gb|DW677768.1|DW677768	EBI-313861|q09975_caeel|Q09975	3e-67	6	Q18075|O18118|O44606|P91419|O16500|Q9U2W6
gi|23378419|gb|BU666244.1|BU666244	EBI-324795|q22035_caeel|Q22035	1e-20	1	Q9XU77
gi|22529880|gb|BU088691.1|BU088691	EBI-131131|q9vtw8_drome|Q9VTW8	9e-34	1	P07663
gi|22529623|gb|BU088434.1|BU088434	EBI-315723|q9xx25_caeel|Q9XX25	2e-37	1	Q18081
gi|22528971|gb|BU087782.1|BU087782	EBI-89535|q9vi08_drome|Q9VI08	3e-29	2	Q9VI08|Q9VI08
gi|22528739|gb|BU087550.1|BU087550	EBI-324982|q22032_caeel|Q22032	4e-56	1	O45666
gi|22528735|gb|BU087546.1|BU087546	EBI-324982|q22032_caeel|Q22032	1e-08	1	O45666
gi|22528434|gb|BU087245.1|BU087245	EBI-726466|pa2gx_human|O15496	3e-15	1	O15496
gi|22528409|gb|BU087220.1|BU087220	EBI-324795|q22035_caeel|Q22035	4e-14	1	Q9XU77
gi|22528343|gb|BU087154.1|BU087154	EBI-324982|q22032_caeel|Q22032	2e-27	1	O45666
gi|22528002|gb|BU086813.1|BU086813	EBI-324982|q22032_caeel|Q22032	3e-20	1	O45666
gi|22527970|gb|BU086781.1|BU086781	EBI-1027047|timp2_bovin|P16368	5e-07	1	P50281
gi|14020776|gb|BG734492.1|BG734492	EBI-327029|o61973_caeel|O61973	2e-30	1	Q22179
gi|13418524|gb|BG467920.1|BG467920	EBI-313143|o16488_caeel|O16488	1e-12	4	O02353|O16488|O16488|O16488
gi|13418219|gb|BG467615.1|BG467615	EBI-79306|aplp2_human|Q06481	1e-15	3	Q06481|Q06481|Q06481
gi|13418159|gb|BG467555.1|BG467555	EBI-79306|aplp2_human|Q06481	1e-15	3	Q06481|Q06481|Q06481
gi|5510596|gb|AI856980.1|AI856980	EBI-327012|q7z122_caeel|Q7Z122	6e-31	1	Q22179
gi|5510566|gb|AI856950.1|AI856950	EBI-94713|q9xzd0_drome|Q9XZD0	8e-14	4	P09081-3|Q9VCR6|Q9VGG3|Q9V3V3
Onchocerca_volvulus_Contig57	EBI-318295|q17417_caeel|Q17417	1e-08	2	O01869|Q9TZ38
Onchocerca_volvulus_Contig84	EBI-917722|casq2_rat|P51868	6e-18	1	P19357
Onchocerca_volvulus_Contig104	EBI-313904|fabp1_caeel|Q20223	5e-28	2	O17917|O16500
Onchocerca_volvulus_Contig134	EBI-324982|q22032_caeel|Q22032	9e-21	1	O45666
Onchocerca_volvulus_Contig249	EBI-313076|q86g90_caeel|Q86G90	1e-25	7	Q09357|O45003|O17670|P39745|Q17446|O17915|Q17359
Onchocerca_volvulus_Contig270	EBI-327029|o61973_caeel|O61973	9e-13	1	Q22179
Onchocerca_volvulus_Contig306	EBI-713124|dnjb9_human|Q9UBS3	2e-24	7	Q9UBS3|Q9UBS3|Q9UBS3|Q9UBS3|Q9UBS3|Q9UBS3|Q9UBS3
Onchocerca_volvulus_Contig320	EBI-317626|q19007_caeel|Q19007	1e-61	2	P45896|O17670
Onchocerca_volvulus_Contig352	EBI-312208|q20684_caeel|Q20684	6e-32	3	O45166|Q20684|Q9GSQ0
Onchocerca_volvulus_Contig388	EBI-738337|q9jli2_mouse|Q9JLI2	1e-05	1	Q6PCW7
Onchocerca_volvulus_Contig446	EBI-919516|laml2_rat|Q4QQW8	9e-12	1	P19357
Onchocerca_volvulus_Contig474	EBI-716989|sodm_human|P04179	2e-60	5	Q9UGY1|Q5BJD6|P20338|P61247|Q7L5D6
Onchocerca_volvulus_Contig489	EBI-190946|q9vz49_drome|Q9VZ49	1e-11	2	Q9VZ49|Q24523
Onchocerca_volvulus_Contig505	EBI-318244|q22857_caeel|Q22857	2e-31	1	Q09289
Onchocerca_volvulus_Contig549	EBI-314435|calr_caeel|P27798	1e-110	7	Q17728|Q9U2I2|P52478|Q18776|O17915|Q17771|Q19294
Onchocerca_volvulus_Contig607	EBI-688160|calu_mouse|O35887	2e-07	1	A3KGF7
Onchocerca_volvulus_Contig641	EBI-324982|q22032_caeel|Q22032	1e-10	1	O45666
Onchocerca_volvulus_Contig644	EBI-896149|o45546_caeel|O45546	7e-14	1	O44165
Onchocerca_volvulus_Contig649	EBI-353343|pimt_human|P22061	2e-52	20	P22061|P22061|P22061|P40337|O60739|Q13177|P23508|Q5U007|O15121|P16035|P13569|Q9Y4K3|O43353|P30480|Q9UKE5|Q9H1Y0|P60520|Q14164|P11171|P62993
Onchocerca_volvulus_Contig680	EBI-120898|o97365_drome|O97365	1e-32	28	O97365|O97365|O97365|O97365|O97365|O97365|O97365|O97365|O97365|O97365|O97365|O97365|O97365|Q9VD05|O97365|O97365|O97365|Q9V5D2|P27398|O97365|O97365|O97365|O97365|O97365|O97365|O97365|O97365|O97365
Onchocerca_volvulus_Contig702	EBI-327393|ywz3_caeel|Q11093	5e-06	2	Q86S66|Q22329
Onchocerca_volvulus_Contig730	EBI-89535|q9vi08_drome|Q9VI08	4e-52	2	Q9VI08|Q9VI08
Onchocerca_volvulus_Contig785	EBI-129708|q9vfy2_drome|Q9VFY2	3e-16	2	Q9VFY2|Q9VFY2
Onchocerca_volvulus_Contig798	EBI-318322|q18538_caeel|Q18538	3e-20	1	O01869
Onchocerca_volvulus_Contig844	EBI-312724|q9u1t5_caeel|Q9U1T5	1e-09	11	Q9BL58|Q22048|Q9XXI0|P34427|Q8ITY3|Q19969|Q20052|O16500|Q23390|P91419|Q8MM07
Onchocerca_volvulus_Contig875	EBI-738531|kng1_mouse|O08677	3e-07	1	O08677
Onchocerca_volvulus_Contig906	EBI-328246|q17698_caeel|Q17698	2e-18	1	Q17339
Onchocerca_volvulus_Contig909	EBI-642694|rcn2_mouse|Q8BP92	3e-22	3	Q80X16|Q9QXJ2|P47811
Onchocerca_volvulus_Contig962	EBI-325958|q9uav5_caeel|Q9UAV5	1e-95	1	O44606
Onchocerca_volvulus_Contig1024	EBI-324982|q22032_caeel|Q22032	7e-11	1	O45666
Onchocerca_volvulus_Contig1112	EBI-324982|q22032_caeel|Q22032	1e-19	1	O45666
gi|11386547|gb|BF400503.1|BF400503	EBI-529941|rpn2_mouse|Q9DBG6	2e-10	2	Q9CQV8|P35569
gi|10841032|gb|BF064393.1|BF064393	EBI-752162|ralb_human|P11234	8e-36	1	P11234
gi|9919619|gb|BE636508.1|BE636508	EBI-330406|q21281_caeel|Q21281	1e-06	1	O45923
gi|7650639|gb|AW739480.1|AW739480	EBI-159221|q9va69_drome|Q9VA69	3e-27	1	Q9W205
gi|6742194|gb|AW313008.1|AW313008	EBI-145706|kcnal_drome|P17971	2e-64	2	P17971|P17971
gi|6580007|gb|AW244881.1|AW244881	EBI-332367|wrt4_caeel|Q94129	1e-16	2	Q94129|Q94129
gi|6579974|gb|AW244848.1|AW244848	EBI-716953|glu2b_human|P14314	2e-16	7	P49703|Q7L5D6|P41220|P60520|P78545|Q9Y4K3|Q14164
gi|6507840|gb|AW208323.1|AW208323	EBI-135963|armet_drome|Q9XZ63	8e-41	2	Q9VUY6|Q8T390
gi|4776763|gb|AI665766.1|AI665766	EBI-319605|p91307_caeel|P91307	3e-31	3	Q9BL58|O44606|P50464
gi|4295774|gb|AI438381.1|AI438381	EBI-312545|q19750_caeel|Q19750	2e-16	1	Q8MM07
gi|4033167|gb|AI317900.1|AI317900	EBI-317335|q9gyj3_caeel|Q9GYJ3	3e-11	8	Q9GYJ3|Q9GYJ3|Q9GYJ3|Q9NHZ6|Q9GYJ3|Q9GYJ3|Q9GYJ3|Q9GYJ3
gi|3510165|gb|AI111281.1|AI111281	EBI-319315|galt8_caeel|O45293	4e-13	2	Q23440|Q19294
gi|3510129|gb|AI111245.1|AI111245	EBI-332279|p91328_caeel|P91328	1e-39	1	P34657
gi|3055206|gb|AA915814.1|AA915814	EBI-1119998|ybgd_ecoli|P37909	8e-68	2	P37909|P37909
gi|2767098|gb|AA736341.1|AA736341	EBI-119714|q9vi09_drome|Q9VI09	4e-22	2	Q9VR29|Q9VUK7
gi|2642395|gb|AA670518.1|AA670518	EBI-543448|adia_ecoli|P28629	1e-102	6	P28629|P28629|P28629|P28629|P28629|P28629
gi|2642381|gb|AA670504.1|AA670504	EBI-165118|q7kr42_drome|Q7KR42	2e-11	13	Q7KR42|Q7KR42|Q7KR42|Q7KR42|Q7KR42|Q7KR42|Q7KR42|Q7KR42|Q7KR42|Q7KR42|Q7KR42|Q7KR42|Q7KR42
gi|2460478|gb|AA610979.1|AA610979	EBI-550795|ftsk_ecoli|P46889	1e-09	5	P75767|P0A9A6|P46889|P0A8T7|P05042
Strongyloides_stercoralis_Contig18	EBI-315917|hsp7c_caeel|P27420	0	2	O44165|Q18115
Strongyloides_stercoralis_Contig19	EBI-322448|hsp7a_caeel|P09446	1e-151	5	Q9GZH5|Q9XU77|O44739|Q23356|O45521
Strongyloides_stercoralis_Contig70	EBI-318946|txndl_caeel|Q17688	3e-68	1	P91216
Strongyloides_stercoralis_Contig77	EBI-324982|q22032_caeel|Q22032	4e-25	1	O45666
Strongyloides_stercoralis_Contig91	EBI-327268|q22235_caeel|Q22235	1e-69	1	Q22235
Strongyloides_stercoralis_Contig109	EBI-831810|q8iig7_plaf7|Q8IIG7	1e-08	1	Q6LFM5
Strongyloides_stercoralis_Contig142	EBI-323711|pdi2_caeel|Q17770	0	2	Q9U2I2|Q9XYP0
Strongyloides_stercoralis_Contig211	EBI-310045|fkbp9_mouse|Q9Z247	1e-14	1	Q9Z247
Strongyloides_stercoralis_Contig224	EBI-328246|q17698_caeel|Q17698	2e-24	1	Q17339
Strongyloides_stercoralis_Contig252	EBI-324795|q22035_caeel|Q22035	2e-10	1	Q9XU77
Strongyloides_stercoralis_Contig315	EBI-324982|q22032_caeel|Q22032	5e-29	1	O45666
Strongyloides_stercoralis_Contig343	EBI-319043|nas11_caeel|Q21432	2e-21	1	Q22950
Strongyloides_stercoralis_Contig350	EBI-146505|q9vqa7_drome|Q9VQA7	3e-21	2	Q9V813|Q9VAU6
Strongyloides_stercoralis_Contig409	EBI-328543|lon3_caeel|Q23628	3e-17	1	P91505
Strongyloides_stercoralis_Contig421	EBI-323408|o62271_caeel|O62271	5e-27	1	O62271
Strongyloides_stercoralis_Contig422	EBI-324982|q22032_caeel|Q22032	2e-23	1	O45666
Strongyloides_stercoralis_Contig432	EBI-702847|itb3_human|P05106	5e-08	6	P05106|P05106|P05106|P06756|P05106|P54939
Strongyloides_stercoralis_Contig512	EBI-318195|far2_caeel|P34383	2e-11	4	Q18869|Q21453|Q23482|P91419
Strongyloides_stercoralis_Contig582	EBI-146505|q9vqa7_drome|Q9VQA7	3e-13	2	Q9V813|Q9VAU6
Strongyloides_stercoralis_Contig631	EBI-313861|q09975_caeel|Q09975	7e-49	6	Q18075|O18118|O44606|P91419|O16500|Q9U2W6
Strongyloides_stercoralis_Contig753	EBI-329101|q17674_caeel|Q17674	5e-60	1	Q9XW40
Strongyloides_stercoralis_Contig868	EBI-323354|o44736_caeel|O44736	9e-22	1	P34475
Strongyloides_stercoralis_Contig912	EBI-529651|h10_mouse|P10922	1e-11	1	P35569
Strongyloides_stercoralis_Contig928	EBI-330484|q17776_caeel|Q17776	1e-06	1	Q9U2K8
Strongyloides_stercoralis_Contig1058	EBI-312635|o16364_caeel|O16364	5e-57	22	Q9BL58|Q9XWH0|O16364|O16364|O16364|O16364|O16364|O16364|O16364|O16364|O16364|O16364|Q8MM07|O16364|O16364|O16364|O16364|O16364|O16364|Q9GYF1|O16364|O16364
Strongyloides_stercoralis_Contig1120	EBI-313138|q9xw83_caeel|Q9XW83	3e-06	2	O44165|Q17446
Strongyloides_stercoralis_Contig1186	EBI-314069|q17622_caeel|Q17622	2e-27	1	Q17622
Strongyloides_stercoralis_Contig1393	EBI-177565|q9vbn2_drome|Q9VBN2	8e-07	4	Q8MLK6|Q9VR90|P08510|Q9U1K1
Strongyloides_stercoralis_Contig1498	EBI-313299|cyp5_caeel|P52013	7e-60	1	Q11073
gi|12714750|gb|BG227195.1|BG227195	EBI-324982|q22032_caeel|Q22032	5e-28	1	O45666
gi|12714188|gb|BG226633.1|BG226633	EBI-95051|q9vxe9_drome|Q9VXE9	2e-37	3	Q9VUG7|Q9VS07|Q9VES4
gi|12713964|gb|BG226409.1|BG226409	EBI-313057|o16454_caeel|O16454	2e-16	1	Q17446
gi|9830833|gb|BE579891.1|BE579891	EBI-371938|mtmr3_human|Q13615	7e-45	3	Q15024|Q13615|Q13615
gi|8929119|gb|BE223883.1|BE223883	EBI-146505|q9vqa7_drome|Q9VQA7	7e-23	2	Q9V813|Q9VAU6
Wuchereria_bancrofti_Contig17	EBI-310045|fkbp9_mouse|Q9Z247	5e-22	1	Q9Z247
Wuchereria_bancrofti_Contig26	EBI-328246|q17698_caeel|Q17698	2e-12	1	Q17339
Wuchereria_bancrofti_Contig79	EBI-895893|rt14_caeel|P49391	1e-29	1	O44165
Wuchereria_bancrofti_Contig84	EBI-317335|q9gyj3_caeel|Q9GYJ3	5e-19	8	Q9GYJ3|Q9GYJ3|Q9GYJ3|Q9NHZ6|Q9GYJ3|Q9GYJ3|Q9GYJ3|Q9GYJ3
Wuchereria_bancrofti_Contig152	EBI-162713|catl_drome|Q95029	3e-71	5	Q9VXL1|Q9VLG7|P13607-1|Q9VRE6|Q8IRZ1
Wuchereria_bancrofti_Contig170	EBI-318322|q18538_caeel|Q18538	6e-22	1	O01869
Wuchereria_bancrofti_Contig268	EBI-314435|calr_caeel|P27798	1e-114	7	Q17728|Q9U2I2|P52478|Q18776|O17915|Q17771|Q19294
Wuchereria_bancrofti_Contig295	EBI-170896|q9vbi0_drome|Q9VBI0	4e-11	9	Q9VBI0|Q9VBI0|Q9VBI0|Q9VBI0|Q9VBI0|Q9VBI0|Q9VBI0|P13008|Q9VBI0
Wuchereria_bancrofti_Contig317	EBI-157724|q9w4x7_drome|Q9W4X7	2e-19	1	Q9VDJ8
Wuchereria_bancrofti_Contig373	EBI-97942|sodc_drome|P61851	6e-40	2	P61851|Q9VUK7
Wuchereria_bancrofti_Contig377	EBI-195585|q9vab0_drome|Q9VAB0	4e-21	1	Q9VAB0
gi|45244002|gb|CK855379.1|CK855379	EBI-327029|o61973_caeel|O61973	3e-09	1	Q22179
gi|45214784|gb|CK850519.1|CK850519	EBI-312635|o16364_caeel|O16364	6e-06	22	Q9BL58|Q9XWH0|O16364|O16364|O16364|O16364|O16364|O16364|O16364|O16364|O16364|O16364|Q8MM07|O16364|O16364|O16364|O16364|O16364|O16364|Q9GYF1|O16364|O16364
gi|45214682|gb|CK850468.1|CK850468	EBI-1222191|q9nx17_human|Q9NX17	2e-08	1	P01857
gi|45214607|gb|CK850426.1|CK850426	EBI-715774|ns1bp_human|Q9Y6Y0	6e-31	4	Q9Y6Y0|Q9Y6Y0|Q9Y6Y0|Q9Y6Y0
gi|45214484|gb|CK850364.1|CK850364	EBI-1222902|try1_human|P07477	1e-12	1	P02768
gi|42579896|gb|CK726358.1|CK726358	EBI-314213|o44738_caeel|O44738	1e-43	1	Q9XVE6
gi|42579797|gb|CK726259.1|CK726259	EBI-96186|q8irh8_drome|Q8IRH8	8e-14	2	Q8IRH8|Q9W3X8
gi|31370406|gb|CD455666.1|CD455666	EBI-324982|q22032_caeel|Q22032	4e-26	1	O45666
gi|31370396|gb|CD455656.1|CD455656	EBI-727460|zn287_human|Q9HBT7	2e-23	1	Q9HBT7
gi|31230386|gb|CD374730.1|CD374730	EBI-92892|q8t9l5_drome|Q8T9L5	9e-41	1	Q8T9L5
Ancylostoma_caninum_Contig37	EBI-723792|acph_human|P13798	7e-07	6	P13798|P13798|P13798|P13798|P23508|P30480
Ancylostoma_caninum_Contig153	EBI-1211440|stom_human|P27105	2e-76	6	P55854|Q9UHX1|Q15654|P31939|Q13617|P63165
Ancylostoma_caninum_Contig167	EBI-318351|q18967_caeel|Q18967	7e-48	1	O01869
Ancylostoma_caninum_Contig223	EBI-185948|q9vgd3_drome|Q9VGD3	2e-15	7	Q9VGD3|Q9VGD3|Q9VLX9|Q9V4N0|Q9VM67|Q9VGD3|Q9VGD3
Ancylostoma_caninum_Contig392	EBI-158985|q9vwt3_drome|Q9VWT3	1e-33	1	Q9V876
Ancylostoma_caninum_Contig477	EBI-315774|cpr6_caeel|P43510	2e-95	1	Q09485
Ancylostoma_caninum_Contig533	EBI-332101|ys02_caeel|Q09357	8e-46	4	Q09357|Q09357|Q09357|Q09357
Ancylostoma_caninum_Contig711	EBI-110031|q9vee9_drome|Q9VEE9	3e-49	5	Q9VLZ1|O44424|Q9VTX7|Q9VLJ8|Q02361
Ancylostoma_caninum_Contig767	EBI-1389411|q6mzp7_human|Q6MZP7	1e-53	29	Q6MZP7|Q6MZP7|Q6MZP7|Q6MZP7|Q6MZP7|Q6MZP7|Q6MZP7|Q6MZP7|Q6MZP7|Q6MZP7|Q6MZP7|Q08999|Q6MZP7|Q6MZP7|Q6MZP7|Q6MZP7|Q6MZP7|Q6MZP7|Q6MZP7|Q6MZP7|Q6MZP7|Q6MZP7|Q6MZP7|Q6MZP7|Q6MZP7|Q6MZP7|Q6MZP7|Q6MZP7|Q6MZP7
Ancylostoma_caninum_Contig871	EBI-127243|q9vp85_drome|Q9VP85	2e-09	2	Q9VP85|Q9VP85
Ancylostoma_caninum_Contig1275	EBI-325628|q23418_caeel|Q23418	2e-61	1	Q21758
Ancylostoma_caninum_Contig1387	EBI-139510|q9v4n8_drome|Q9V4N8	1e-83	1	Q9VV81
Ancylostoma_caninum_Contig1446	EBI-93523|q9v628_drome|Q9V628	1e-06	2	Q9V628|Q9VY61
Ancylostoma_caninum_Contig1577	EBI-313440|o16308_caeel|O16308	2e-27	1	Q22886
Ancylostoma_caninum_Contig1604	EBI-374980|cdc7_human|O00311	2e-06	7	O00311|P25205|P42771|O00311|Q7L590|Q9Y5N6|P38936
Ancylostoma_caninum_Contig1638	EBI-140713|q9vj94_drome|Q9VJ94	3e-24	1	Q9VAU6
Ancylostoma_caninum_Contig1722	EBI-6876|fet3_yeast|P38993	7e-85	8	P38316|P31378|Q12380|P32381|P32464|P32502|P38993|P32569
Ancylostoma_caninum_Contig1757	EBI-15447|rla0_yeast|P05317	2e-16	266	P05317|P05317|P05317|P40449|P28496|P53295|Q08726|P34216|P38286|P38199|P28003|Q12029|Q03771|P53209|P53914|P53217|P40024|Q12532|Q12480|P39735|P53971|P53145|P34248|P43616|P47077|P05317|P05317|P05317|P05317|P05317|P05317|P25586|P40055|Q02354|Q01329|P38968|Q07807|Q04373|P18888|P39730|P50094|P08566|Q00416|Q05029|P38922|Q03862|P38237|P37366|P38719|Q12211|P35191|P35177|P06839|P38328|Q08553|P38065|P32563|…
Ancylostoma_caninum_Contig1910	EBI-985303|q8n632_human|Q8N632	4e-40	1	P06241
Ancylostoma_caninum_Contig2296	EBI-1533808|sur2_caeel|Q10669	5e-27	1	Q93442
Ancylostoma_caninum_Contig2301	EBI-762444|q42707_9lili|Q42707	5e-87	1	P25054
Ancylostoma_caninum_Contig2402	EBI-13800|ppx1_yeast|P38698	6e-11	4	P53919|P38316|Q02159|P38698
Ancylostoma_caninum_Contig2674	EBI-823400|o77361_plaf7|O77361	1e-12	4	O77361|Q8I3X4|Q8IDU7|O77361
Ancylostoma_caninum_Contig2722	EBI-1048152|deoc_human|Q9Y315	1e-70	1	Q9BRP4
Ancylostoma_caninum_Contig2789	EBI-773084|bdh_mouse|Q80XN0	5e-50	1	Q9CQV8
Ancylostoma_caninum_Contig2844	EBI-328754|q19553_caeel|Q19553	1e-135	1	Q23130
Ancylostoma_caninum_Contig2869	EBI-124174|q8t3l1_drome|Q8T3L1	9e-46	1	Q8IN19
Ancylostoma_caninum_Contig3038	EBI-321799|o17908_caeel|O17908	1e-54	5	Q20344|Q95QC4|P45897|Q23158|Q9Y048
Ancylostoma_caninum_Contig3152	EBI-91763|q9vde3_drome|Q9VDE3	1e-65	32	Q9VDE3|Q9VDE3|Q9VDE3|Q9VXQ7|Q24190|Q9V660|Q9VDE3|Q9VDE3|Q9VDE3|Q9VDE3|Q9VDE3|Q9VDE3|Q9VDE3|Q9VDE3|Q9VDE3|Q9VDE3|Q9VDE3|Q9VDE3|Q9VDE3|Q9VDE3|Q9VDE3|Q9VDE3|Q9VDE3|Q9VDE3|Q9VDE3|Q9VDE3|Q9VDE3|Q9VDE3|Q9VDE3|Q9VDE3|Q9VDE3|O77430
Ancylostoma_caninum_Contig3221	EBI-318180|q18869_caeel|Q18869	2e-09	5	Q18869|Q18869|Q18869|Q18869|Q18869
Ancylostoma_caninum_Contig3296	EBI-156635|q9vc63_drome|Q9VC63	3e-24	1	Q9VC63
Ancylostoma_caninum_Contig3460	EBI-398411|rab8a_mouse|P55258	1e-34	3	Q9R0Q1|P55258|Q9CQV8
Ancylostoma_caninum_Contig3474	EBI-360461|q9xub6_caeel|Q9XUB6	3e-74	1	O18118
Ancylostoma_caninum_Contig3516	EBI-3501|bdh1_yeast|P39714	8e-07	3	P53919|P36046|P40054
Ancylostoma_caninum_Contig3800	EBI-327648|q9bib7_caeel|Q9BIB7	2e-48	2	Q22534|Q17878
Ancylostoma_caninum_Contig3878	EBI-324982|q22032_caeel|Q22032	8e-49	1	O45666
Ancylostoma_caninum_Contig4076	EBI-329924|o17070_caeel|O17070	1e-17	1	Q9N597
Ancylostoma_caninum_Contig4083	EBI-328588|q9xup8_caeel|Q9XUP8	6e-21	1	P91835
Ancylostoma_caninum_Contig4155	EBI-318409|o44180_caeel|O44180	9e-38	2	Q9XWK1|O01869
Ancylostoma_caninum_Contig4269	EBI-9395|itr2_yeast|P30606	3e-06	1	P38970
Ancylostoma_caninum_Contig4283	EBI-150660|q8swv6_drome|Q8SWV6	3e-86	2	Q9V686|Q8SWV6
Ancylostoma_caninum_Contig4327	EBI-323354|o44736_caeel|O44736	3e-69	1	P34475
Ancylostoma_caninum_Contig4393	EBI-321799|o17908_caeel|O17908	3e-85	5	Q20344|Q95QC4|P45897|Q23158|Q9Y048
Ancylostoma_caninum_Contig4523	EBI-870315|o18394_drome|O18394	6e-18	1	O18394
Ancylostoma_caninum_Contig4575	EBI-323170|o44977_caeel|O44977	1e-104	1	O44977
Ancylostoma_caninum_Contig4584	EBI-92466|q9vqs5_drome|Q9VQS5	1e-07	1	Q9VQS5
Ancylostoma_caninum_Contig4692	EBI-466903|clcn2_drome|Q9VGH7	6e-07	3	Q9V9R2|Q24190|P49762
Ancylostoma_caninum_Contig4711	EBI-320128|q23017_caeel|Q23017	1e-133	1	Q95QJ7
Ancylostoma_caninum_Contig4714	EBI-315255|o61708_caeel|O61708	4e-66	5	Q09357|O17670|P34331|Q23158|Q17359
Ancylostoma_caninum_Contig4809	EBI-1327409|q0p8t8_camje|Q0P8T8	6e-34	12	Q0P8T8|Q0PB14|Q0PCB0|Q0P9E4|Q79JB6|Q0P9W0|Q9PHU4|P54413|Q59296|Q9PMS2|Q0P9L5|Q0P8A0
Ancylostoma_caninum_Contig4848	EBI-191247|q9ved8_drome|Q9VED8	1e-44	4	Q9VED8|Q9VED8|Q9VED8|Q9VED8
Ancylostoma_caninum_Contig4862	EBI-395927|noc4l_human|Q9BVI4	7e-20	11	O60232|P08670|O15162|Q8IZD1|O95084|Q9BVI4|Q15038|P19012|P49902|Q9BVI4|Q9Y2Q3
Ancylostoma_caninum_Contig4904	EBI-150577|hem_drome|P55162	6e-58	6	Q9Y0S9|P55162|P55162|P55162|P55162|P55162
Ancylostoma_caninum_Contig4910	EBI-1052334|estd_human|P10768	4e-66	3	P23508|Q9Y4K3|P30480
Ancylostoma_caninum_Contig4987	EBI-327029|o61973_caeel|O61973	4e-14	1	Q22179
Ancylostoma_caninum_Contig5129	EBI-328246|q17698_caeel|Q17698	2e-15	1	Q17339
Ancylostoma_caninum_Contig5164	EBI-719403|br44_human|O95563	7e-24	2	O95563|Q9BUV8
Ancylostoma_caninum_Contig5225	EBI-1051028|ub2g2_human|P60604	7e-68	6	P60604|Q9UKV5|P60604|P60604|P60604|P60604
Ancylostoma_caninum_Contig5286	EBI-312868|q20950_caeel|Q20950	6e-72	5	Q22174|O61742|O76371|O45711|Q19325
Ancylostoma_caninum_Contig5339	EBI-326525|q18827_caeel|Q18827	9e-26	1	Q95ZQ4
Ancylostoma_caninum_Contig5357	EBI-327750|q9n4e2_caeel|Q9N4E2	9e-08	1	Q22510
Ancylostoma_caninum_Contig5385	EBI-115496|tld_drome|P25723	1e-11	3	P07713|Q24025|Q8IR79
Ancylostoma_caninum_Contig5411	EBI-312868|q20950_caeel|Q20950	6e-85	5	Q22174|O61742|O76371|O45711|Q19325
Ancylostoma_caninum_Contig5597	EBI-324795|q22035_caeel|Q22035	5e-16	1	Q9XU77
Ancylostoma_caninum_Contig5664	EBI-328857|nas22_caeel|Q22398	2e-12	1	O44750
Ancylostoma_caninum_Contig5689	EBI-324982|q22032_caeel|Q22032	2e-16	1	O45666
Ancylostoma_caninum_Contig5769	EBI-324982|q22032_caeel|Q22032	1e-13	1	O45666
Ancylostoma_caninum_Contig5775	EBI-318322|q18538_caeel|Q18538	3e-11	1	O01869
Ancylostoma_caninum_Contig5923	EBI-324982|q22032_caeel|Q22032	1e-07	1	O45666
Ancylostoma_caninum_Contig5996	EBI-1050865|ubp8_human|P40818	3e-41	5	Q04917|P27348|P63104|P61981|P31946
Ancylostoma_caninum_Contig6044	EBI-713124|dnjb9_human|Q9UBS3	1e-25	7	Q9UBS3|Q9UBS3|Q9UBS3|Q9UBS3|Q9UBS3|Q9UBS3|Q9UBS3
Ancylostoma_caninum_Contig6069	EBI-489827|bmp1_human|P13497	2e-17	2	P13497|P49750
Ancylostoma_caninum_Contig6143	EBI-317626|q19007_caeel|Q19007	1e-63	2	P45896|O17670
Ancylostoma_caninum_Contig6175	EBI-319053|q19211_caeel|Q19211	1e-49	4	Q19211|Q19211|Q19211|Q19211
Ancylostoma_caninum_Contig6346	EBI-17635|sodc_yeast|P00445	3e-43	10	P39009|Q04675|P23291|P28320|P17157|P19735|P06787|P40202|P07866|P20081
Ancylostoma_caninum_Contig6347	EBI-312718|q9u1u0_caeel|Q9U1U0	2e-16	1	Q8MM07
Ancylostoma_caninum_Contig6414	EBI-321081|o45442_caeel|O45442	1e-17	1	O45442
Ancylostoma_caninum_Contig6421	EBI-312503|o01497_caeel|O01497	3e-21	3	Q09506|Q9XXI0|Q8MM07
Ancylostoma_caninum_Contig6693	EBI-330119|if4e3_caeel|O61955	6e-46	1	Q9XW13
Ancylostoma_caninum_Contig6707	EBI-324144|q9uaq6_caeel|Q9UAQ6	2e-91	1	O17915
Ancylostoma_caninum_Contig6736	EBI-916207|rs12_rat|P63324	2e-43	2	Q62976|P19357
Ancylostoma_caninum_Contig6806	EBI-315723|q9xx25_caeel|Q9XX25	6e-47	1	Q18081
Ancylostoma_caninum_Contig6872	EBI-328246|q17698_caeel|Q17698	7e-07	1	Q17339
Ancylostoma_caninum_Contig6899	EBI-105296|q9vw36_drome|Q9VW36	4e-06	5	Q9VW36|Q9VW36|Q9VW36|Q9VW36|Q9VW36
Ancylostoma_caninum_Contig6908	EBI-312724|q9u1t5_caeel|Q9U1T5	1e-27	11	Q9BL58|Q22048|Q9XXI0|P34427|Q8ITY3|Q19969|Q20052|O16500|Q23390|P91419|Q8MM07
Ancylostoma_caninum_Contig6919	EBI-172309|fut8_drome|Q9VYV5	1e-81	3	Q9VYV5|Q9W4F5|Q9VPR6
Ancylostoma_caninum_Contig6920	EBI-138550|q9vrs6_drome|Q9VRS6	1e-18	13	Q9VRS6|Q9VRS6|Q9VRS6|Q9VRS6|Q9VRS6|Q9VRS6|Q9VRS6|Q9VRS6|Q9VRS6|Q9VUK1|Q8IRH9|Q9VRS6|Q9VRS6
Ancylostoma_caninum_Contig7011	EBI-312512|ppn1_caeel|O76840	2e-08	11	P91080|O76840|Q9XXI0|O18118|Q8MM07|Q20002|Q23390|O76840|O76840|P91419|Q17400
Ancylostoma_caninum_Contig7018	EBI-321940|q19813_caeel|Q19813	2e-32	2	Q19813|P45897
Ancylostoma_caninum_Contig7189	EBI-313448|q9xth8_caeel|Q9XTH8	4e-27	4	Q20678|Q22886|Q9TZ38|O02108
Ancylostoma_caninum_Contig7200	EBI-318322|q18538_caeel|Q18538	3e-06	1	O01869
Ancylostoma_caninum_Contig7273	EBI-331282|ym67_caeel|P34528	3e-49	2	Q9XWH0|Q23382
Ancylostoma_caninum_Contig7345	EBI-319290|fumh_caeel|O17214	0	2	Q20062|Q19294
Ancylostoma_caninum_Contig7354	EBI-866573|q95xs0_caeel|Q95XS0	2e-10	2	O44165|O44406
Ancylostoma_caninum_Contig7378	EBI-330544|chk1_caeel|Q9N3Z3	4e-40	2	Q9N3Z3|Q9N3Z3
Ancylostoma_caninum_Contig7548	EBI-318322|q18538_caeel|Q18538	4e-12	1	O01869
Ancylostoma_caninum_Contig7655	EBI-318322|q18538_caeel|Q18538	9e-09	1	O01869
Ancylostoma_caninum_Contig7684	EBI-330937|q18843_caeel|Q18843	7e-42	1	O18203
Ancylostoma_caninum_Contig7777	EBI-313861|q09975_caeel|Q09975	1e-67	6	Q18075|O18118|O44606|P91419|O16500|Q9U2W6
Ancylostoma_caninum_Contig7859	EBI-318322|q18538_caeel|Q18538	3e-14	1	O01869
Ancylostoma_caninum_Contig7866	EBI-357322|rn126_human|Q9BV68	6e-25	6	Q9Y2X8|P51668|P61077|P46379|Q9Y4K3|Q99759
Ancylostoma_caninum_Contig8088	EBI-312975|yuw5_caeel|P52717	2e-86	2	P34692|O01427
Ancylostoma_caninum_Contig8094	EBI-316256|o02225_caeel|O02225	1e-107	2	O02225|O45691
Ancylostoma_caninum_Contig8162	EBI-313861|q09975_caeel|Q09975	4e-66	6	Q18075|O18118|O44606|P91419|O16500|Q9U2W6
Ancylostoma_caninum_Contig8229	EBI-320081|q21080_caeel|Q21080	1e-108	1	Q8MQ68
Ancylostoma_caninum_Contig8335	EBI-775065|nlgn2_mouse|Q69ZK9	1e-25	1	Q9CQV8
Ancylostoma_caninum_Contig8355	EBI-149384|phm_drome|O01404	5e-72	5	O01404|Q9VAU6|O01404|O01404|Q9U9U4
Ancylostoma_caninum_Contig8588	EBI-918791|q6in22_rat|Q6IN22	2e-82	1	P19357
Ancylostoma_caninum_Contig8589	EBI-324982|q22032_caeel|Q22032	6e-09	1	O45666
Ancylostoma_caninum_Contig8633	EBI-318322|q18538_caeel|Q18538	9e-12	1	O01869
Ancylostoma_caninum_Contig8670	EBI-373524|mkrn1_human|Q9UHC7	3e-07	1	Q96B26
Ancylostoma_caninum_Contig8695	EBI-896219|q18572_caeel|Q18572	3e-07	1	O44165
Ancylostoma_caninum_Contig8713	EBI-1052237|s27a4_human|Q6P1M0	2e-41	1	Q9HC24
Ancylostoma_caninum_Contig8888	EBI-322839|q23015_caeel|Q23015	1e-114	1	Q20577
Ancylostoma_caninum_Contig9030	EBI-151830|q9vcr3_drome|Q9VCR3	2e-32	4	Q9VCR3|Q9VCR3|P15372|Q24400
Ancylostoma_caninum_Contig9137	EBI-113888|q9i7s2_drome|Q9I7S2	1e-25	1	Q7KRY7
Ancylostoma_caninum_Contig9328	EBI-318968|q9tys8_caeel|Q9TYS8	9e-32	2	Q9TYS8|Q9TYS8
Ancylostoma_caninum_Contig9528	EBI-319794|o44144_caeel|O44144	1e-11	2	P54936|Q22179
Ancylostoma_caninum_Contig9608	EBI-315161|q18502_caeel|Q18502	8e-12	1	Q17958
Ancylostoma_caninum_Contig9639	EBI-329445|q21559_caeel|Q21559	3e-19	1	Q9TZ38
Ancylostoma_caninum_Contig9741	EBI-318322|q18538_caeel|Q18538	6e-17	1	O01869
Ancylostoma_caninum_Contig9742	EBI-318322|q18538_caeel|Q18538	1e-18	1	O01869
Ancylostoma_caninum_Contig9753	EBI-312868|q20950_caeel|Q20950	3e-62	5	Q22174|O61742|O76371|O45711|Q19325
Ancylostoma_caninum_Contig9759	EBI-1027047|timp2_bovin|P16368	4e-08	1	P50281
Ancylostoma_caninum_Contig9762	EBI-313861|q09975_caeel|Q09975	4e-43	6	Q18075|O18118|O44606|P91419|O16500|Q9U2W6
Ancylostoma_caninum_Contig9764	EBI-318322|q18538_caeel|Q18538	4e-13	1	O01869
Ancylostoma_caninum_Contig9777	EBI-332054|q9xul7_caeel|Q9XUL7	4e-10	1	O01775
Ancylostoma_caninum_Contig9781	EBI-319014|q19202_caeel|Q19202	5e-45	3	Q19202|Q19202|Q19202
Ancylostoma_caninum_Contig9787	EBI-318322|q18538_caeel|Q18538	1e-17	1	O01869
Ancylostoma_caninum_Contig9790	EBI-318322|q18538_caeel|Q18538	7e-14	1	O01869
Ancylostoma_caninum_Contig9792	EBI-317335|q9gyj3_caeel|Q9GYJ3	5e-46	8	Q9GYJ3|Q9GYJ3|Q9GYJ3|Q9NHZ6|Q9GYJ3|Q9GYJ3|Q9GYJ3|Q9GYJ3
Ancylostoma_caninum_Contig9815	EBI-318322|q18538_caeel|Q18538	1e-09	1	O01869
Ancylostoma_caninum_Contig9840	EBI-318659|q93576_caeel|Q93576	1e-64	4	Q93576|P90786|O45495|P91419
Ancylostoma_caninum_Contig9846	EBI-896114|q8i4b8_caeel|Q8I4B8	2e-07	1	O44165
Ancylostoma_caninum_Contig9850	EBI-1033507|timp2_human|P16035	2e-06	19	P16035|P16035|P16035|P16035|P16035|P16035|P16035|P16035|P16035|P16035|P16035|P16035|P16035|P16035|P16035|P16035|P16035|P16035|P16035
Ancylostoma_caninum_Contig9852	EBI-327012|q7z122_caeel|Q7Z122	3e-31	1	Q22179
Ancylostoma_caninum_Contig9875	EBI-537974|gpx4_spiol|O23814	2e-24	1	P07591
Ancylostoma_caninum_Contig9936	EBI-312382|q7jk63_caeel|Q7JK63	8e-21	1	Q09989
Ancylostoma_caninum_Contig9938	EBI-1395008|amd_rat|P14925	1e-62	3	P14925|P14925|P14925
Ancylostoma_caninum_Contig9959	EBI-315239|o01850_caeel|O01850	1e-154	3	O44165|P34331|Q94420
Ancylostoma_caninum_Contig9967	EBI-135946|fmrf_drome|P10552	2e-11	1	P10552
Ancylostoma_caninum_Contig9998	EBI-315723|q9xx25_caeel|Q9XX25	1e-13	1	Q18081
Ancylostoma_caninum_Contig10000	EBI-326585|o16424_caeel|O16424	2e-42	2	P91419|Q9NH52
Ancylostoma_caninum_Contig10017	EBI-135963|armet_drome|Q9XZ63	2e-33	2	Q9VUY6|Q8T390
Ancylostoma_caninum_Contig10035	EBI-318659|q93576_caeel|Q93576	2e-78	4	Q93576|P90786|O45495|P91419
Ancylostoma_caninum_Contig10055	EBI-102230|q9v4f4_drome|Q9V4F4	5e-16	2	Q9VAW8|Q8IN84
Ancylostoma_caninum_Contig10057	EBI-319014|q19202_caeel|Q19202	9e-50	3	Q19202|Q19202|Q19202
Ancylostoma_caninum_Contig10140	EBI-320259|q18157_caeel|Q18157	2e-08	2	Q9U2I2|Q9TXH9
Ancylostoma_caninum_Contig10153	EBI-327029|o61973_caeel|O61973	9e-33	1	Q22179
Ancylostoma_caninum_Contig10260	EBI-318322|q18538_caeel|Q18538	2e-11	1	O01869
Ancylostoma_caninum_Contig10265	EBI-322282|q9u362_caeel|Q9U362	6e-73	1	P34427
Ancylostoma_caninum_Contig10275	EBI-318322|q18538_caeel|Q18538	4e-12	1	O01869
Ancylostoma_caninum_Contig10288	EBI-312868|q20950_caeel|Q20950	1e-144	5	Q22174|O61742|O76371|O45711|Q19325
Ancylostoma_caninum_Contig10361	EBI-324982|q22032_caeel|Q22032	1e-26	1	O45666
Ancylostoma_caninum_Contig10374	EBI-324982|q22032_caeel|Q22032	2e-21	1	O45666
Ancylostoma_caninum_Contig10379	EBI-324795|q22035_caeel|Q22035	3e-20	1	Q9XU77
Ancylostoma_caninum_Contig10411	EBI-97942|sodc_drome|P61851	1e-35	2	P61851|Q9VUK7
Ancylostoma_caninum_Contig10427	EBI-328527|q21465_caeel|Q21465	6e-41	1	P91505
Ancylostoma_caninum_Contig10438	EBI-324982|q22032_caeel|Q22032	3e-32	1	O45666
Ancylostoma_caninum_Contig10526	EBI-324795|q22035_caeel|Q22035	6e-19	1	Q9XU77
Ancylostoma_caninum_Contig10672	EBI-716699|sap_human|P07602	9e-11	6	Q9NYQ6|Q9ULX9|Q86YV5|P07602|P07602|P13569
Ancylostoma_caninum_Contig10713	EBI-165029|q9w5a3_drome|Q9W5A3	3e-38	3	Q8INK1|Q9W5A3|Q9VDC2
Ancylostoma_caninum_Contig10811	EBI-321540|selt1_caeel|Q9U3N5	4e-65	1	Q9U9K0
gi|162403943|gb|FC545421.1|FC545421	EBI-8936|if2p_yeast|P39730	9e-18	59	P39730|P39730|P40024|P39730|P39730|P39730|P39730|P39730|P39730|P39730|P39730|P39730|Q01159|P38431|P40561|P22134|Q04437|Q06436|P39730|P39730|P39730|P39730|P39730|P39730|P39730|P39730|P39730|P39730|P39730|P39730|P39730|P39730|P39730|P39730|P39730|P39730|P39730|P39730|P39730|P39730|P39730|P39730|P39730|Q04067|Q12142|P08566|P39730|Q08965|P41832|P38285|P07270|P39081|P32797|P05736|P39730|P39730|P39730|…
gi|162403605|gb|FC545379.1|FC545379	EBI-320288|ero1_caeel|Q7YTU4	2e-35	1	Q9TXH9
gi|162400631|gb|FC542386.1|FC542386	EBI-314444|nhr35_caeel|Q17771	4e-47	3	Q17771|Q17771|Q95Y94
gi|161101178|gb|EY469759.1|EY469759	EBI-325172|q8i4j6_caeel|Q8I4J6	5e-26	1	Q9XTG8
gi|161100006|gb|EY470049.1|EY470049	EBI-123400|q8in24_drome|Q8IN24	3e-24	4	Q9VLV6|Q95TJ6|Q8IN24|Q8IN24
gi|161098281|gb|EY465157.1|EY465157	EBI-85975|cp318_drome|Q9VYQ5	1e-06	2	Q9VK46|Q9VYQ5
gi|161098058|gb|EY465628.1|EY465628	EBI-715794|reni_human|P00797	1e-13	1	Q96SI1
gi|161095682|gb|EY464963.1|EY464963	EBI-326499|stx4_caeel|P91409	1e-30	1	P91409
gi|161093212|gb|EY461978.1|EY461978	EBI-989293|rock1_mouse|P70335	3e-65	1	Q8N264
gi|161093024|gb|EY461457.1|EY461457	EBI-24000|gpi10_yeast|P30777	6e-09	3	P30777|P30777|P30777
gi|161091495|gb|EY459528.1|EY459528	EBI-328597|o16695_caeel|O16695	9e-23	7	O16695|O16695|O16695|O16695|O16695|O16695|O16695
gi|161090463|gb|EY458959.1|EY458959	EBI-1051412|dns2a_human|O00115	2e-08	2	O00115|O00115
gi|158831517|gb|EX828003.1|EX828003	EBI-627639|p2a3_orysa|Q9XGT7	2e-37	2	Q9XGT7|Q9XGT7
gi|158018040|gb|EX564658.1|EX564658	EBI-1050671|ub2v1_human|Q13404	3e-18	4	Q13177|P40337|P11171|Q14164
gi|158010451|gb|EX557069.1|EX557069	EBI-313861|q09975_caeel|Q09975	2e-44	6	Q18075|O18118|O44606|P91419|O16500|Q9U2W6
gi|158006978|gb|EX553596.1|EX553596	EBI-312610|q9bkp1_caeel|Q9BKP1	3e-56	1	Q8MM07
gi|157998481|gb|EX545099.1|EX545099	EBI-160025|q9vkk3_drome|Q9VKK3	7e-26	2	Q9VKK3|Q9W5X4
gi|157994766|gb|EX541386.1|EX541386	EBI-644981|q5dth7_mouse|Q5DTH7	5e-46	1	P39688
gi|157994547|gb|EX541167.1|EX541167	EBI-11094|mns1_yeast|P32906	1e-06	4	P39014|Q08817|Q03776|P38987
gi|157992890|gb|EX539510.1|EX539510	EBI-312868|q20950_caeel|Q20950	6e-34	5	Q22174|O61742|O76371|O45711|Q19325
gi|157990993|gb|EX537612.1|EX537612	EBI-896114|q8i4b8_caeel|Q8I4B8	2e-15	1	O44165
gi|157990875|gb|EX537494.1|EX537494	EBI-320641|o17235_caeel|O17235	1e-19	2	O17235|O17235
gi|157990594|gb|EX537213.1|EX537213	EBI-713113|djb11_human|Q9UBS4	7e-23	5	Q9UBS4|Q9UBS4|Q9UBS4|O60496|O75365
gi|156184690|gb|EW743482.1|EW743482	EBI-330555|q9xty9_caeel|Q9XTY9	2e-06	1	Q9N3Z3
gi|156183098|gb|EW741890.1|EW741890	EBI-148976|q9vdd1_drome|Q9VDD1	1e-10	2	Q9V8J3|Q9VI55
gi|155969326|gb|ES672553.1|ES672553	EBI-318322|q18538_caeel|Q18538	1e-05	1	O01869
gi|85673080|gb|DW718437.1|DW718437	EBI-1183723|anxa4_mouse|P97429	1e-17	6	Q99P81|P68134|P63260|P97429|P97429|P60710
gi|21809234|gb|BQ667552.1|BQ667552	EBI-324712|o02237_caeel|O02237	3e-11	1	Q9XU77
gi|21808988|gb|BQ667306.1|BQ667306	EBI-330205|q9xvz2_caeel|Q9XVZ2	5e-17	1	Q9NH52
gi|20199092|gb|BQ125181.1|BQ125181	EBI-323711|pdi2_caeel|Q17770	2e-38	2	Q9U2I2|Q9XYP0
gi|17124668|gb|BM130116.1|BM130116	EBI-172077|ds_drome|Q24292	2e-14	2	Q9VKY1|P46824
gi|15774282|gb|BI773305.1|BI773305	EBI-549889|mltb_ecoli|P41052	6e-32	1	P0AEG4
gi|7640883|gb|AW735176.1|AW735176	EBI-896114|q8i4b8_caeel|Q8I4B8	2e-07	1	O44165
Ascaris_suum_Contig76	EBI-321727|q20289_caeel|Q20289	7e-21	2	Q20289|Q20289
Ascaris_suum_Contig165	EBI-313218|q8mq04_caeel|Q8MQ04	6e-14	7	Q8MQ04|Q8MQ04|Q8MQ04|Q8MQ04|Q8MQ04|Q8MQ04|P41999
Ascaris_suum_Contig194	EBI-919781|arc1a_rat|Q99PD4	9e-52	1	P19357
Ascaris_suum_Contig221	EBI-395469|nol5_human|Q9Y2X3	3e-41	3	Q8IZD1|Q9NWA0|Q9NX70
Ascaris_suum_Contig236	EBI-149679|q9vvw8_drome|Q9VVW8	4e-15	1	Q9W1H5
Ascaris_suum_Contig387	EBI-1397216|amd_mouse|P97467	7e-63	2	Q63285|P97467
Ascaris_suum_Contig475	EBI-1052667|clpx_human|O76031	7e-30	4	Q6IBU1|O75365|Q9BUV8|O76071
Ascaris_suum_Contig623	EBI-642605|ppt1_mouse|O88531	4e-72	1	Q9Z2A0
Ascaris_suum_Contig665	EBI-313904|fabp1_caeel|Q20223	1e-31	2	O17917|O16500
Ascaris_suum_Contig757	EBI-324982|q22032_caeel|Q22032	5e-16	1	O45666
Ascaris_suum_Contig804	EBI-314884|q18529_caeel|Q18529	5e-12	20	Q21319|Q9BL58|O17982|O18302|Q9XXI0|Q9XWV0|Q23482|Q9TZ38|Q9TYT3|Q22799|P34514|Q9NAE9|Q17878|Q17868|O44606|Q09485|P45897|P50464|Q17359|Q95QI7
Ascaris_suum_Contig815	EBI-1055490|spb4_human|P48594	1e-55	1	Q15853
Ascaris_suum_Contig850	EBI-135963|armet_drome|Q9XZ63	5e-48	2	Q9VUY6|Q8T390
Ascaris_suum_Contig854	EBI-1169269|ppib_chick|P24367	7e-67	1	Q90830
Ascaris_suum_Contig919	EBI-1033507|timp2_human|P16035	3e-12	19	P16035|P16035|P16035|P16035|P16035|P16035|P16035|P16035|P16035|P16035|P16035|P16035|P16035|P16035|P16035|P16035|P16035|P16035|P16035
Ascaris_suum_Contig1106	EBI-144716|q8syg3_drome|Q8SYG3	8e-67	3	Q9VBP2|Q9V3Y7|Q9VMA3
Ascaris_suum_Contig1115	EBI-314639|q9n5g3_caeel|Q9N5G3	6e-57	2	Q9NA78|P34684
Ascaris_suum_Contig1116	EBI-314905|o45441_caeel|O45441	1e-29	2	Q17339|Q17868
Ascaris_suum_Contig1134	EBI-135419|q9vz56_drome|Q9VZ56	1e-47	3	Q9VPS5|O96607|Q8SXP8
Ascaris_suum_Contig1151	EBI-949020|matn2_human|O00339	2e-07	1	P54253
Ascaris_suum_Contig1158	EBI-321081|o45442_caeel|O45442	2e-21	1	O45442
Ascaris_suum_Contig1189	EBI-317708|q20968_caeel|Q20968	7e-66	1	O17670
Ascaris_suum_Contig1190	EBI-949020|matn2_human|O00339	2e-06	1	P54253
Ascaris_suum_Contig1196	EBI-642537|matn2_mouse|O08746	6e-11	1	Q8BWG8
Ascaris_suum_Contig1204	EBI-949020|matn2_human|O00339	2e-07	1	P54253
Ascaris_suum_Contig1249	EBI-949020|matn2_human|O00339	8e-09	1	P54253
Ascaris_suum_Contig1251	EBI-949020|matn2_human|O00339	2e-07	1	P54253
Ascaris_suum_Contig1281	EBI-320259|q18157_caeel|Q18157	7e-15	2	Q9U2I2|Q9TXH9
Ascaris_suum_Contig1322	EBI-318195|far2_caeel|P34383	7e-22	4	Q18869|Q21453|Q23482|P91419
Ascaris_suum_Contig1325	EBI-320259|q18157_caeel|Q18157	4e-17	2	Q9U2I2|Q9TXH9
Ascaris_suum_Contig1383	EBI-321684|o45444_caeel|O45444	8e-18	2	P34692|Q8MXV7
Ascaris_suum_Contig1400	EBI-315958|o45734_caeel|O45734	1e-84	8	Q9XXN3|P30642|O45734|Q18115|Q19325|Q22227|O45734|O45734
Ascaris_suum_Contig1485	EBI-314884|q18529_caeel|Q18529	4e-41	20	Q21319|Q9BL58|O17982|O18302|Q9XXI0|Q9XWV0|Q23482|Q9TZ38|Q9TYT3|Q22799|P34514|Q9NAE9|Q17878|Q17868|O44606|Q09485|P45897|P50464|Q17359|Q95QI7
Ascaris_suum_Contig1487	EBI-773925|rl14_mouse|Q9CR57	4e-33	1	Q9CQV8
Ascaris_suum_Contig1517	EBI-351820|rs8_mouse|P62242	6e-88	1	Q9CQV8
Ascaris_suum_Contig1527	EBI-322367|q17490_caeel|Q17490	6e-29	3	Q10658|P45897|O45521
Ascaris_suum_Contig1537	EBI-321081|o45442_caeel|O45442	1e-17	1	O45442
Ascaris_suum_Contig1541	EBI-324982|q22032_caeel|Q22032	3e-07	1	O45666
Ascaris_suum_Contig1543	EBI-323312|tbb2_caeel|P52275	3e-35	2	Q9XUS3|P34475
Ascaris_suum_Contig1551	EBI-331207|q20665_caeel|Q20665	3e-07	1	Q9N3F2
Ascaris_suum_Contig1574	EBI-1104992|mrc2_human|Q9UBG0	2e-12	1	Q9UBG0
Ascaris_suum_Contig1575	EBI-324982|q22032_caeel|Q22032	2e-14	1	O45666
Ascaris_suum_Contig1668	EBI-357874|psmd1_human|Q99460	1e-61	17	EBI-1058479|Q5U007|P19532|O75832|Q00653-2|P08238|Q15008|Q9UKE5|P60520|P43686|Q9UBN6|Q14164|O75815|Q9BRP4|Q9Y478|P30480|Q9Y4K3
Ascaris_suum_Contig1698	EBI-324982|q22032_caeel|Q22032	6e-27	1	O45666
Ascaris_suum_Contig1735	EBI-359129|enpl_human|P14625	8e-67	2	P14625|P20333
Ascaris_suum_Contig1737	EBI-326646|efgm_caeel|Q9XV52	5e-83	1	Q9XV52
Ascaris_suum_Contig1794	EBI-716699|sap_human|P07602	4e-06	6	Q9NYQ6|Q9ULX9|Q86YV5|P07602|P07602|P13569
Ascaris_suum_Contig1813	EBI-1384264|titin_human|Q8WZ42	8e-06	11	Q8WZ42|EBI-1380405|EBI-1380407|EBI-1380410|P01857|P35609|Q8WZ42|P49407|P62736|Q8WZ42|P02768
Ascaris_suum_Contig1912	EBI-320128|q23017_caeel|Q23017	1e-105	1	Q95QJ7
Ascaris_suum_Contig1960	EBI-244238|P54385-1|P54385-1	1e-110	1	Q9V9Z4
Ascaris_suum_Contig1996	EBI-312907|o18015_caeel|O18015	1e-09	3	Q22174|O61742|P45897
Ascaris_suum_Contig2000	EBI-324982|q22032_caeel|Q22032	8e-16	1	O45666
Ascaris_suum_Contig2020	EBI-328722|q19004_caeel|Q19004	9e-29	1	Q9XUB3
Ascaris_suum_Contig2180	EBI-323711|pdi2_caeel|Q17770	2e-42	2	Q9U2I2|Q9XYP0
Ascaris_suum_Contig2209	EBI-324982|q22032_caeel|Q22032	1e-18	1	O45666
Ascaris_suum_Contig2225	EBI-324982|q22032_caeel|Q22032	6e-12	1	O45666
Ascaris_suum_Contig2232	EBI-324982|q22032_caeel|Q22032	2e-32	1	O45666
Ascaris_suum_Contig2245	EBI-324982|q22032_caeel|Q22032	2e-11	1	O45666
Ascaris_suum_Contig2263	EBI-89535|q9vi08_drome|Q9VI08	6e-54	2	Q9VI08|Q9VI08
Ascaris_suum_Contig2265	EBI-320259|q18157_caeel|Q18157	4e-17	2	Q9U2I2|Q9TXH9
Ascaris_suum_Contig2401	EBI-319851|g3p3_caeel|P17330	3e-57	6	O45764|O44165|P54936|O16948|Q9Y048|Q20002
Ascaris_suum_Contig2423	EBI-329064|q23546_caeel|Q23546	2e-72	1	Q23158
Ascaris_suum_Contig2499	EBI-319105|o45599_caeel|O45599	1e-05	2	Q9XVA3|Q9TZ38
Ascaris_suum_Contig2518	EBI-1033507|timp2_human|P16035	3e-08	19	P16035|P16035|P16035|P16035|P16035|P16035|P16035|P16035|P16035|P16035|P16035|P16035|P16035|P16035|P16035|P16035|P16035|P16035|P16035
Ascaris_suum_Contig2527	EBI-322282|q9u362_caeel|Q9U362	2e-07	1	P34427
Ascaris_suum_Contig2528	EBI-89424|q9w276_drome|Q9W276	1e-24	4	Q9W053|Q9V8U3|P07663|Q8SXP8
Ascaris_suum_Contig2567	EBI-315774|cpr6_caeel|P43510	2e-66	1	Q09485
Ascaris_suum_Contig2582	EBI-324982|q22032_caeel|Q22032	5e-08	1	O45666
Ascaris_suum_Contig2590	EBI-326525|q18827_caeel|Q18827	2e-23	1	Q95ZQ4
Ascaris_suum_Contig2628	EBI-314454|alf2_caeel|P46563	1e-138	8	P46563|P46563|Q9TZA7|Q09596|Q17771|P45896|Q95NT3|Q95QJ7
Ascaris_suum_Contig2645	EBI-323296|rs2_caeel|P51403	1e-17	3	P34471|O17915|P45897
Ascaris_suum_Contig2663	EBI-949020|matn2_human|O00339	1e-07	1	P54253
Ascaris_suum_Contig2671	EBI-332054|q9xul7_caeel|Q9XUL7	1e-15	1	O01775
Ascaris_suum_Contig2682	EBI-1047143|pipnb_human|P48739	4e-49	2	P40337|Q14164
Ascaris_suum_Contig2730	EBI-360469|q9u1t6_caeel|Q9U1T6	8e-19	1	O18118
Ascaris_suum_Contig2732	EBI-321727|q20289_caeel|Q20289	6e-07	2	Q20289|Q20289
Ascaris_suum_Contig2749	EBI-330517|q19707_caeel|Q19707	5e-99	1	Q9GSQ0
Ascaris_suum_Contig2785	EBI-328932|q22966_caeel|Q22966	5e-30	1	Q23158
Ascaris_suum_Contig2925	EBI-324982|q22032_caeel|Q22032	3e-24	1	O45666
Ascaris_suum_Contig2929	EBI-327658|q965w3_caeel|Q965W3	3e-56	1	Q17878
gi|121410364|gb|EB763489.1|EB763489	EBI-331708|p90920_caeel|P90920	4e-11	1	Q07292
gi|27926278|gb|CB100471.1|CB100471	EBI-1050303|ttbk2_human|Q6IQ55	2e-15	1	EBI-1058560
gi|27759736|gb|CB040492.1|CB040492	EBI-190946|q9vz49_drome|Q9VZ49	9e-13	2	Q9VZ49|Q24523
gi|27589135|gb|CB014399.1|CB014399	EBI-319736|q20819_caeel|Q20819	4e-33	1	O17806
gi|24467847|gb|CA304788.1|CA304788	EBI-1027047|timp2_bovin|P16368	7e-11	1	P50281
gi|24467574|gb|CA304515.1|CA304515	EBI-317515|q17508_caeel|Q17508	2e-12	1	O17670
gi|24467290|gb|CA304231.1|CA304231	EBI-766049|q94806_trini|Q94806	9e-20	1	P41182
gi|24466464|gb|CA303405.1|CA303405	EBI-919117|q6p9u0_rat|Q6P9U0	3e-21	1	P19357
gi|23262141|gb|BU605971.1|BU605971	EBI-321972|nhr64_caeel|O44960	5e-08	2	Q21955|P39745
gi|22139842|gb|BQ835528.1|BQ835528	EBI-195791|q8sxf0_drome|Q8SXF0	6e-07	2	Q961D1|Q24570
gi|21058810|gb|BQ383296.1|BQ383296	EBI-317708|q20968_caeel|Q20968	8e-32	1	O17670
gi|21058777|gb|BQ383263.1|BQ383263	EBI-327934|o16949_caeel|O16949	8e-10	1	Q22534
gi|21057709|gb|BQ382195.1|BQ382195	EBI-949020|matn2_human|O00339	2e-07	1	P54253
gi|21057693|gb|BQ382179.1|BQ382179	EBI-949020|matn2_human|O00339	2e-07	1	P54253
gi|21057683|gb|BQ382169.1|BQ382169	EBI-136086|aces_drome|P07140	1e-12	1	Q9VWG6
gi|21057441|gb|BQ381927.1|BQ381927	EBI-949020|matn2_human|O00339	1e-06	1	P54253
gi|21056790|gb|BQ381276.1|BQ381276	EBI-949020|matn2_human|O00339	2e-07	1	P54253
gi|19557182|gb|BM965189.1|BM965189	EBI-162696|q7ktv4_drome|Q7KTV4	1e-18	3	Q9W510|Q9VKU5|Q9VXX1
gi|19557108|gb|BM965149.1|BM965149	EBI-324118|b028_caeel|P41996	8e-06	1	O17915
gi|19557012|gb|BM965095.1|BM965095	EBI-1027047|timp2_bovin|P16368	7e-07	1	P50281
gi|18849763|gb|BM568868.1|BM568868	EBI-1383043|mmp15_human|P51511	4e-10	1	P04070
gi|18688604|gb|BM517452.1|BM517452	EBI-711626|spb9_human|P50453	1e-08	24	P50453|P50453|P50453|P50453|P50453|P50453|P50453|P50453|P50453|P50453|P50453|P50453|P50453|P50453|P50453|P50453|P50453|P50453|P50453|P50453|P50453|P50453|P50453|P50453
gi|18687070|gb|BM515927.1|BM515927	EBI-324608|gst4_caeel|Q21355	3e-41	1	Q21355
gi|17994023|gb|BM284981.1|BM284981	EBI-325216|q17459_caeel|Q17459	3e-29	1	P91401
gi|17993999|gb|BM284957.1|BM284957	EBI-330517|q19707_caeel|Q19707	1e-100	1	Q9GSQ0
gi|17993939|gb|BM284897.1|BM284897	EBI-326234|yrs3_caeel|Q09347	6e-20	1	P45897
gi|17993453|gb|BM284411.1|BM284411	EBI-312477|q8mm07_caeel|Q8MM07	3e-31	42	Q8MM07|Q9BL58|Q8MM07|Q8MM07|Q8MM07|Q8MM07|Q8MM07|Q8MM07|Q8MM07|Q8MM07|Q8MM07|Q8MM07|Q8MM07|Q8MM07|Q8MM07|Q8MM07|Q8MM07|Q8MM07|Q8MM07|Q8MM07|Q8MM07|Q8MM07|Q8MM07|Q8MM07|Q9XUS9|Q93721|Q8MM07|Q8MM07|Q8MM07|Q8MM07|Q8MM07|Q8MM07|Q8MM07|Q8MM07|Q8MM07|Q8MM07|Q8MM07|Q8MM07|Q8MM07|Q8MM07|Q8MM07|Q8ITY3
gi|17993069|gb|BM284027.1|BM284027	EBI-328999|q21529_caeel|Q21529	1e-18	1	Q23158
gi|17991192|gb|BM282150.1|BM282150	EBI-319879|coq5_caeel|P34666	1e-64	1	P54936
gi|17991096|gb|BM282054.1|BM282054	EBI-1194567|efg_camje|Q9PI16	1e-49	21	Q0P9J5|Q9PIM5|Q0P9T4|Q9PI16|Q9PI16|Q9PI16|Q9PI16|Q9PI16|Q9PI16|Q9PI16|Q9PI16|Q0P9G0|Q9PI16|Q0PBZ0|Q0PCA2|Q9PI16|Q9PI16|Q9PI16|Q9PI16|Q9PPB0|Q9PI16
gi|17990228|gb|BM281186.1|BM281186	EBI-317738|q21134_caeel|Q21134	1e-27	1	O17670
gi|17990196|gb|BM281154.1|BM281154	EBI-896219|q18572_caeel|Q18572	7e-57	1	O44165
gi|17989913|gb|BM280871.1|BM280871	EBI-1223922|aspg_human|P20933	6e-36	1	P02768
gi|17989781|gb|BM280746.1|BM280746	EBI-321205|o76670_caeel|O76670	2e-18	2	Q9NAE1|Q20052
gi|17989608|gb|BM280566.1|BM280566	EBI-330517|q19707_caeel|Q19707	2e-13	1	Q9GSQ0
gi|17989561|gb|BM280519.1|BM280519	EBI-918490|pdia6_rat|Q63081	3e-54	1	P19357
gi|17989496|gb|BM280454.1|BM280454	EBI-326326|q95y94_caeel|Q95Y94	1e-07	1	Q95Y94
gi|17971160|gb|BM277902.1|BM277902	EBI-313179|ef1g_caeel|P54412	4e-82	7	P34419|Q93716|P41941|Q21266|Q17339|Q22179|Q9NAH3
gi|16748132|gb|BM034561.1|BM034561	EBI-178743|q9w5w7_drome|Q9W5W7	1e-43	1	Q9W5W7
gi|16747166|gb|BM033595.1|BM033595	EBI-319105|o45599_caeel|O45599	6e-08	2	Q9XVA3|Q9TZ38
gi|16746292|gb|BM032721.1|BM032721	EBI-713124|dnjb9_human|Q9UBS3	1e-22	7	Q9UBS3|Q9UBS3|Q9UBS3|Q9UBS3|Q9UBS3|Q9UBS3|Q9UBS3
gi|15785811|gb|BI782919.1|BI782919	EBI-949020|matn2_human|O00339	2e-06	1	P54253
gi|15785735|gb|BI782843.1|BI782843	EBI-949020|matn2_human|O00339	9e-06	1	P54253
gi|15785730|gb|BI782838.1|BI782838	EBI-919516|laml2_rat|Q4QQW8	4e-18	1	P19357
gi|15785648|gb|BI782756.1|BI782756	EBI-949020|matn2_human|O00339	1e-07	1	P54253
gi|15785313|gb|BI782421.1|BI782421	EBI-327934|o16949_caeel|O16949	9e-11	1	Q22534
gi|15498442|gb|BI594955.1|BI594955	EBI-749741|q8n192_human|Q8N192	3e-10	1	Q8N192
gi|15497846|gb|BI594359.1|BI594359	EBI-325283|o45105_caeel|O45105	3e-19	1	Q21453
Dictyocaulus_viviparus_Contig55	EBI-324067|q9n3v3_caeel|Q9N3V3	7e-30	2	Q9XU77|O17917
Dictyocaulus_viviparus_Contig57	EBI-319851|g3p3_caeel|P17330	1e-161	6	O45764|O44165|P54936|O16948|Q9Y048|Q20002
Dictyocaulus_viviparus_Contig73	EBI-895940|tbb4_caeel|P41937	7e-59	1	O44165
Dictyocaulus_viviparus_Contig107	EBI-328246|q17698_caeel|Q17698	6e-13	1	Q17339
Dictyocaulus_viviparus_Contig135	EBI-322448|hsp7a_caeel|P09446	5e-76	5	Q9GZH5|Q9XU77|O44739|Q23356|O45521
Dictyocaulus_viviparus_Contig143	EBI-145295|q9v438_drome|Q9V438	9e-90	1	Q9V438
Dictyocaulus_viviparus_Contig225	EBI-312868|q20950_caeel|Q20950	2e-63	5	Q22174|O61742|O76371|O45711|Q19325
Dictyocaulus_viviparus_Contig292	EBI-328571|q23642_caeel|Q23642	6e-09	1	Q9XU10
Dictyocaulus_viviparus_Contig309	EBI-726466|pa2gx_human|O15496	3e-17	1	O15496
Dictyocaulus_viviparus_Contig325	EBI-312386|q8mxk0_caeel|Q8MXK0	3e-66	2	Q19496|Q8MXK0
Dictyocaulus_viviparus_Contig326	EBI-327029|o61973_caeel|O61973	5e-40	1	Q22179
Dictyocaulus_viviparus_Contig327	EBI-314725|unc89_caeel|O01761	4e-11	1	O01761
Dictyocaulus_viviparus_Contig349	EBI-313756|vit2_caeel|P05690	2e-63	3	P34278|O18118|Q19294
Dictyocaulus_viviparus_Contig352	EBI-330488|ipyr_caeel|Q18680	1e-102	1	Q9GSQ0
Dictyocaulus_viviparus_Contig357	EBI-318322|q18538_caeel|Q18538	5e-06	1	O01869
Dictyocaulus_viviparus_Contig371	EBI-1395008|amd_rat|P14925	2e-63	3	P14925|P14925|P14925
Dictyocaulus_viviparus_Contig403	EBI-315261|q86ne1_caeel|Q86NE1	1e-112	4	O17695|Q86NE1|P90978|Q9NH52
Dictyocaulus_viviparus_Contig417	EBI-314213|o44738_caeel|O44738	2e-52	1	Q9XVE6
Dictyocaulus_viviparus_Contig457	EBI-324856|q9xw30_caeel|Q9XW30	2e-64	1	Q9XU77
Dictyocaulus_viviparus_Contig466	EBI-162644|q9vy19_drome|Q9VY19	1e-05	1	Q9VTM0
gi|154849860|gb|EV854287.1|EV854287	EBI-318186|o17754_caeel|O17754	1e-129	2	Q18869|O17754
gi|154849439|gb|EV853866.1|EV853866	EBI-119282|q9w3u9_drome|Q9W3U9	3e-11	1	Q9VRZ3
gi|154849202|gb|EV853634.1|EV853634	EBI-317515|q17508_caeel|Q17508	3e-11	1	O17670
gi|154849096|gb|EV853528.1|EV853528	EBI-90488|lmln_drome|Q9VH19	2e-27	27	Q9VH19|Q9VH19|Q9VH19|Q9VH19|Q9VH19|Q9VH19|Q9VH19|Q9VH19|Q9VH19|Q9VH19|Q9VH19|Q9VH19|Q9VH19|Q9VH19|Q9VH19|Q9VH19|Q9VH19|Q9VH19|Q9VH19|Q9VH19|Q9VH19|Q9VH19|Q9VH19|Q9VH19|Q9VH19|O77259|Q9VH19
gi|154849072|gb|EV853504.1|EV853504	EBI-317515|q17508_caeel|Q17508	1e-11	1	O17670
gi|154849067|gb|EV853499.1|EV853499	EBI-312868|q20950_caeel|Q20950	2e-40	5	Q22174|O61742|O76371|O45711|Q19325
gi|154848557|gb|EV852989.1|EV852989	EBI-92956|q9v8z0_drome|Q9V8Z0	2e-12	1	Q7YSQ1
gi|154847896|gb|EV852328.1|EV852328	EBI-135946|fmrf_drome|P10552	1e-11	1	P10552
gi|154847647|gb|EV852079.1|EV852079	EBI-327012|q7z122_caeel|Q7Z122	4e-21	1	Q22179
gi|154847616|gb|EV852048.1|EV852048	EBI-315958|o45734_caeel|O45734	9e-97	8	Q9XXN3|P30642|O45734|Q18115|Q19325|Q22227|O45734|O45734
gi|154847552|gb|EV851984.1|EV851984	EBI-330140|q8mq52_caeel|Q8MQ52	6e-36	1	Q9XW13
gi|154847153|gb|EV851585.1|EV851585	EBI-315261|q86ne1_caeel|Q86NE1	6e-70	4	O17695|Q86NE1|P90978|Q9NH52
gi|154847052|gb|EV851479.1|EV851479	EBI-99206|q9vyy3_drome|Q9VYY3	1e-51	1	Q9W4Z7-1
gi|154847037|gb|EV851464.1|EV851464	EBI-1395008|amd_rat|P14925	1e-55	3	P14925|P14925|P14925
gi|154846870|gb|EV851297.1|EV851297	EBI-319794|o44144_caeel|O44144	4e-30	2	P54936|Q22179
gi|154846252|gb|EV850679.1|EV850679	EBI-136086|aces_drome|P07140	9e-43	1	Q9VWG6
gi|154845582|gb|EV850009.1|EV850009	EBI-315648|q95y99_caeel|Q95Y99	4e-07	1	P46822
gi|154845546|gb|EV849973.1|EV849973	EBI-102551|q9vnb0_drome|Q9VNB0	6e-22	12	Q9VU18|Q9VVR6|Q9V8Q7|Q9VYV9-1|Q9V7M1|Q9VYG2|Q9VDS5|Q9VBN1|Q9VCC9|Q8SY52|Q9V345|Q9W0K4
Dirofilaria_immitis_Contig67	EBI-152934|q9vmv5_drome|Q9VMV5	1e-06	4	Q9VBP2|Q9W3U0|Q8MSY4|Q9VZ45
Dirofilaria_immitis_Contig287	EBI-315723|q9xx25_caeel|Q9XX25	1e-15	1	Q18081
Dirofilaria_immitis_Contig310	EBI-331369|q9u238_caeel|Q9U238	3e-24	4	Q9U238|Q9U238|Q9U238|Q9U238
Dirofilaria_immitis_Contig355	EBI-824050|q8iir7_plaf7|Q8IIR7	2e-06	6	Q8IKJ2|Q8I414|Q8ID28|Q8I259|Q8I2W3|Q8IBU4
Dirofilaria_immitis_Contig434	EBI-318244|q22857_caeel|Q22857	1e-21	1	Q09289
Dirofilaria_immitis_Contig453	EBI-311955|q20414_caeel|Q20414	6e-10	2	Q20414|Q20414
Dirofilaria_immitis_Contig519	EBI-326282|q8mxt6_caeel|Q8MXT6	7e-06	2	P45897|P91419
gi|21259035|gb|BQ455923.1|BQ455923	EBI-321934|dgc14_caeel|P34420	5e-18	12	Q9XU77|P34420|P34420|Q22174|P39745|P34420|Q19813|P34420|P34420|P34420|P34420|P34420
gi|21258325|gb|BQ455213.1|BQ455213	EBI-321540|selt1_caeel|Q9U3N5	7e-21	1	Q9U9K0
gi|21258150|gb|BQ455038.1|BQ455038	EBI-326234|yrs3_caeel|Q09347	5e-36	1	P45897
Haemonchus_contortus_Contig7	EBI-332054|q9xul7_caeel|Q9XUL7	7e-23	1	O01775
Haemonchus_contortus_Contig96	EBI-313057|o16454_caeel|O16454	2e-32	1	Q17446
Haemonchus_contortus_Contig129	EBI-301063|vldlr_mouse|P98156	6e-24	1	P97318
Haemonchus_contortus_Contig132	EBI-330958|q20420_caeel|Q20420	2e-24	2	Q9N3P1|P50488
Haemonchus_contortus_Contig163	EBI-312868|q20950_caeel|Q20950	4e-76	5	Q22174|O61742|O76371|O45711|Q19325
Haemonchus_contortus_Contig173	EBI-327012|q7z122_caeel|Q7Z122	7e-11	1	Q22179
Haemonchus_contortus_Contig185	EBI-312868|q20950_caeel|Q20950	5e-87	5	Q22174|O61742|O76371|O45711|Q19325
Haemonchus_contortus_Contig218	EBI-323170|o44977_caeel|O44977	5e-10	1	O44977
Haemonchus_contortus_Contig253	EBI-726466|pa2gx_human|O15496	5e-17	1	O15496
Haemonchus_contortus_Contig264	EBI-312868|q20950_caeel|Q20950	1e-37	5	Q22174|O61742|O76371|O45711|Q19325
Haemonchus_contortus_Contig273	EBI-327975|q965q1_caeel|Q965Q1	3e-43	3	O44165|Q22534|Q9XUB3
Haemonchus_contortus_Contig311	EBI-824627|q8i486_plaf7|Q8I486	1e-05	10	Q6LFD0|Q8IC24|Q8IAX3|Q8I544|Q8IBL5|Q8IE42|Q8IHN3|Q8IJK9|Q8I255|Q8I486
Haemonchus_contortus_Contig317	EBI-312868|q20950_caeel|Q20950	1e-35	5	Q22174|O61742|O76371|O45711|Q19325
Haemonchus_contortus_Contig342	EBI-318322|q18538_caeel|Q18538	1e-16	1	O01869
Haemonchus_contortus_Contig351	EBI-327012|q7z122_caeel|Q7Z122	1e-14	1	Q22179
Haemonchus_contortus_Contig352	EBI-326728|q9xvj3_caeel|Q9XVJ3	3e-66	1	Q9XVJ3
Haemonchus_contortus_Contig442	EBI-116520|q9i7r0_drome|Q9I7R0	1e-54	1	Q9W3S4
Haemonchus_contortus_Contig458	EBI-895907|q23155_caeel|Q23155	4e-63	1	O44165
Haemonchus_contortus_Contig525	EBI-312868|q20950_caeel|Q20950	8e-80	5	Q22174|O61742|O76371|O45711|Q19325
Haemonchus_contortus_Contig639	EBI-150826|q9i7k5_drome|Q9I7K5	1e-86	3	Q9VS25|Q8MLI4|Q9V7Q6
Haemonchus_contortus_Contig649	EBI-321799|o17908_caeel|O17908	3e-99	5	Q20344|Q95QC4|P45897|Q23158|Q9Y048
Haemonchus_contortus_Contig679	EBI-328959|q20770_caeel|Q20770	1e-09	1	Q23158
Haemonchus_contortus_Contig696	EBI-316352|q17878_caeel|Q17878	1e-31	93	Q17878|Q9XWG3|Q17878|Q17878|Q17878|Q17878|Q17878|Q17878|Q17878|Q17878|Q17878|Q17878|Q17878|Q17878|Q17878|Q17878|Q17878|Q17878|Q17878|Q17878|P30642|Q17878|Q17878|Q17878|Q17878|Q17878|Q17878|Q17878|Q17878|Q17878|Q17878|Q17878|Q17878|Q17878|Q17878|Q17878|Q09651|Q17878|Q9U2U6|Q17878|Q17878|Q27365|Q10664|Q22534|Q9TZ38|Q9NAD6|Q17878|Q17878|Q17878|Q17878|Q17878|Q17878|Q17878|Q17878|Q17878|Q17878|Q17878|…
Haemonchus_contortus_Contig705	EBI-328959|q20770_caeel|Q20770	5e-16	1	Q23158
Haemonchus_contortus_Contig721	EBI-328959|q20770_caeel|Q20770	3e-19	1	Q23158
Haemonchus_contortus_Contig738	EBI-1055525|lgul_human|Q04760	8e-58	1	Q14164
Haemonchus_contortus_Contig754	EBI-320093|oxda2_caeel|O01739	3e-60	1	O01739
Haemonchus_contortus_Contig759	EBI-318629|q23615_caeel|Q23615	7e-06	2	Q19766|Q18964
Haemonchus_contortus_Contig773	EBI-358866|ost48_human|P39656	5e-58	16	Q9HC24|P62330|O75365|P23508|P43360|O00422|Q6FGA8|EBI-1058314|Q9Y2Q3|P56537|Q9H7B4|Q9Y6J8|O00264|P30480|P19438|P20333
Haemonchus_contortus_Contig774	EBI-315630|cpr1_caeel|P25807	3e-26	2	Q21094|P46822
Haemonchus_contortus_Contig785	EBI-327853|o45916_caeel|O45916	3e-65	1	Q22534
Haemonchus_contortus_Contig793	EBI-328246|q17698_caeel|Q17698	1e-19	1	Q17339
Haemonchus_contortus_Contig805	EBI-189802|q9vck1_drome|Q9VCK1	1e-14	3	Q9VXF4|Q9VCK1|Q9VCK1
Haemonchus_contortus_Contig809	EBI-323711|pdi2_caeel|Q17770	1e-96	2	Q9U2I2|Q9XYP0
Haemonchus_contortus_Contig820	EBI-315261|q86ne1_caeel|Q86NE1	5e-44	4	O17695|Q86NE1|P90978|Q9NH52
Haemonchus_contortus_Contig826	EBI-319794|o44144_caeel|O44144	3e-24	2	P54936|Q22179
Haemonchus_contortus_Contig832	EBI-327012|q7z122_caeel|Q7Z122	2e-22	1	Q22179
Haemonchus_contortus_Contig844	EBI-331374|o61828_caeel|O61828	4e-29	1	Q9U238
Haemonchus_contortus_Contig846	EBI-331282|ym67_caeel|P34528	7e-76	2	Q9XWH0|Q23382
Haemonchus_contortus_Contig863	EBI-327012|q7z122_caeel|Q7Z122	5e-10	1	Q22179
Haemonchus_contortus_Contig876	EBI-355360|lysc_human|P61626	8e-55	9	Q38SD2|P40337|Q15654|P50053|P22392|P62633|Q9P2S5|Q15653|O14920
Haemonchus_contortus_Contig911	EBI-324795|q22035_caeel|Q22035	1e-23	1	Q9XU77
Haemonchus_contortus_Contig924	EBI-327012|q7z122_caeel|Q7Z122	4e-29	1	Q22179
Haemonchus_contortus_Contig930	EBI-312868|q20950_caeel|Q20950	2e-43	5	Q22174|O61742|O76371|O45711|Q19325
Haemonchus_contortus_Contig942	EBI-322933|o17218_caeel|O17218	6e-62	3	O17218|O17218|O17218
Haemonchus_contortus_Contig974	EBI-327934|o16949_caeel|O16949	1e-05	1	Q22534
Haemonchus_contortus_Contig977	EBI-318195|far2_caeel|P34383	5e-32	4	Q18869|Q21453|Q23482|P91419
Haemonchus_contortus_Contig984	EBI-330192|q86ls4_caeel|Q86LS4	2e-51	1	Q9NH52
Haemonchus_contortus_Contig990	EBI-324795|q22035_caeel|Q22035	3e-19	1	Q9XU77
Haemonchus_contortus_Contig1035	EBI-312868|q20950_caeel|Q20950	1e-79	5	Q22174|O61742|O76371|O45711|Q19325
Haemonchus_contortus_Contig1038	EBI-315774|cpr6_caeel|P43510	4e-37	1	Q09485
Haemonchus_contortus_Contig1084	EBI-97942|sodc_drome|P61851	4e-19	2	P61851|Q9VUK7
Haemonchus_contortus_Contig1085	EBI-153363|q9v7x0_drome|Q9V7X0	1e-18	2	Q9VCL2|Q9V7X0
Haemonchus_contortus_Contig1086	EBI-726466|pa2gx_human|O15496	2e-17	1	O15496
Haemonchus_contortus_Contig1090	EBI-312868|q20950_caeel|Q20950	2e-30	5	Q22174|O61742|O76371|O45711|Q19325
Haemonchus_contortus_Contig1179	EBI-1051556|cuta_human|O60888	2e-15	3	Q96BK5|P40337|P23508
Haemonchus_contortus_Contig1197	EBI-322333|cpr4_caeel|P43508	8e-37	2	Q9NGT3|P43508
Haemonchus_contortus_Contig1198	EBI-318322|q18538_caeel|Q18538	1e-12	1	O01869
Haemonchus_contortus_Contig1202	EBI-312868|q20950_caeel|Q20950	7e-94	5	Q22174|O61742|O76371|O45711|Q19325
Haemonchus_contortus_Contig1209	EBI-726466|pa2gx_human|O15496	3e-17	1	O15496
Haemonchus_contortus_Contig1211	EBI-312868|q20950_caeel|Q20950	4e-37	5	Q22174|O61742|O76371|O45711|Q19325
Haemonchus_contortus_Contig1213	EBI-312868|q20950_caeel|Q20950	6e-41	5	Q22174|O61742|O76371|O45711|Q19325
Haemonchus_contortus_Contig1225	EBI-322333|cpr4_caeel|P43508	1e-23	2	Q9NGT3|P43508
Haemonchus_contortus_Contig1226	EBI-312868|q20950_caeel|Q20950	9e-84	5	Q22174|O61742|O76371|O45711|Q19325
Haemonchus_contortus_Contig1227	EBI-312861|r23a1_caeel|P48162	2e-52	2	Q8MYM9|O61742
Haemonchus_contortus_Contig1234	EBI-312868|q20950_caeel|Q20950	8e-44	5	Q22174|O61742|O76371|O45711|Q19325
Haemonchus_contortus_Contig1241	EBI-312868|q20950_caeel|Q20950	3e-47	5	Q22174|O61742|O76371|O45711|Q19325
Haemonchus_contortus_Contig1243	EBI-315774|cpr6_caeel|P43510	8e-68	1	Q09485
Haemonchus_contortus_Contig1246	EBI-315630|cpr1_caeel|P25807	2e-32	2	Q21094|P46822
Haemonchus_contortus_Contig1263	EBI-315774|cpr6_caeel|P43510	4e-20	1	Q09485
Haemonchus_contortus_Contig1264	EBI-314032|o62415_caeel|O62415	2e-52	4	Q18075|O16500|O44606|P91419
Haemonchus_contortus_Contig1267	EBI-312868|q20950_caeel|Q20950	8e-83	5	Q22174|O61742|O76371|O45711|Q19325
Haemonchus_contortus_Contig1269	EBI-129708|q9vfy2_drome|Q9VFY2	1e-13	2	Q9VFY2|Q9VFY2
Haemonchus_contortus_Contig1276	EBI-312868|q20950_caeel|Q20950	7e-84	5	Q22174|O61742|O76371|O45711|Q19325
Haemonchus_contortus_Contig1280	EBI-327012|q7z122_caeel|Q7Z122	2e-20	1	Q22179
Haemonchus_contortus_Contig1283	EBI-327012|q7z122_caeel|Q7Z122	7e-15	1	Q22179
Haemonchus_contortus_Contig1319	EBI-896231|q20627_caeel|Q20627	7e-39	1	O44165
Haemonchus_contortus_Contig1351	EBI-315774|cpr6_caeel|P43510	6e-38	1	Q09485
Haemonchus_contortus_Contig1373	EBI-324795|q22035_caeel|Q22035	2e-17	1	Q9XU77
Haemonchus_contortus_Contig1376	EBI-324982|q22032_caeel|Q22032	4e-24	1	O45666
Haemonchus_contortus_Contig1378	EBI-331369|q9u238_caeel|Q9U238	7e-31	4	Q9U238|Q9U238|Q9U238|Q9U238
Haemonchus_contortus_Contig1403	EBI-327012|q7z122_caeel|Q7Z122	1e-10	1	Q22179
Haemonchus_contortus_Contig1409	EBI-315261|q86ne1_caeel|Q86NE1	2e-65	4	O17695|Q86NE1|P90978|Q9NH52
Haemonchus_contortus_Contig1411	EBI-316451|q9xuh6_caeel|Q9XUH6	3e-09	1	Q9XUH6
Haemonchus_contortus_Contig1446	EBI-313689|asp3_caeel|P55956	4e-66	3	Q22174|Q18989|P91016
Haemonchus_contortus_Contig1455	EBI-148711|q9w129_drome|Q9W129	7e-06	2	O77430|Q24276
Haemonchus_contortus_Contig1477	EBI-129708|q9vfy2_drome|Q9VFY2	2e-18	2	Q9VFY2|Q9VFY2
Haemonchus_contortus_Contig1493	EBI-313689|asp3_caeel|P55956	9e-89	3	Q22174|Q18989|P91016
Haemonchus_contortus_Contig1496	EBI-324795|q22035_caeel|Q22035	1e-16	1	Q9XU77
Haemonchus_contortus_Contig1582	EBI-127279|oba5_drome|P54185	3e-23	2	P54185|P54185
Haemonchus_contortus_Contig1641	EBI-324982|q22032_caeel|Q22032	6e-18	1	O45666
Haemonchus_contortus_Contig1666	EBI-330555|q9xty9_caeel|Q9XTY9	1e-38	1	Q9N3Z3
Haemonchus_contortus_Contig1677	EBI-324795|q22035_caeel|Q22035	8e-17	1	Q9XU77
Haemonchus_contortus_Contig1688	EBI-318456|q9na78_caeel|Q9NA78	3e-58	2	Q9NA78|O01869
Haemonchus_contortus_Contig1695	EBI-328571|q23642_caeel|Q23642	7e-45	1	Q9XU10
Haemonchus_contortus_Contig1723	EBI-324795|q22035_caeel|Q22035	1e-15	1	Q9XU77
Haemonchus_contortus_Contig1749	EBI-324982|q22032_caeel|Q22032	1e-26	1	O45666
Haemonchus_contortus_Contig1768	EBI-318322|q18538_caeel|Q18538	3e-18	1	O01869
Haemonchus_contortus_Contig1781	EBI-312868|q20950_caeel|Q20950	8e-82	5	Q22174|O61742|O76371|O45711|Q19325
Haemonchus_contortus_Contig1786	EBI-315774|cpr6_caeel|P43510	7e-40	1	Q09485
Haemonchus_contortus_Contig1800	EBI-320128|q23017_caeel|Q23017	1e-110	1	Q95QJ7
Haemonchus_contortus_Contig1808	EBI-315774|cpr6_caeel|P43510	3e-26	1	Q09485
Haemonchus_contortus_Contig1816	EBI-326585|o16424_caeel|O16424	9e-43	2	P91419|Q9NH52
Haemonchus_contortus_Contig1840	EBI-324982|q22032_caeel|Q22032	1e-11	1	O45666
Haemonchus_contortus_Contig1871	EBI-120898|o97365_drome|O97365	5e-26	28	O97365|O97365|O97365|O97365|O97365|O97365|O97365|O97365|O97365|O97365|O97365|O97365|O97365|Q9VD05|O97365|O97365|O97365|Q9V5D2|P27398|O97365|O97365|O97365|O97365|O97365|O97365|O97365|O97365|O97365
Haemonchus_contortus_Contig1874	EBI-314435|calr_caeel|P27798	1e-135	7	Q17728|Q9U2I2|P52478|Q18776|O17915|Q17771|Q19294
Haemonchus_contortus_Contig1888	EBI-313440|o16308_caeel|O16308	3e-50	1	Q22886
Haemonchus_contortus_Contig1903	EBI-312868|q20950_caeel|Q20950	7e-89	5	Q22174|O61742|O76371|O45711|Q19325
Haemonchus_contortus_Contig1907	EBI-312868|q20950_caeel|Q20950	3e-81	5	Q22174|O61742|O76371|O45711|Q19325
gi|28915242|gb|CB333379.1|CB333379	EBI-319872|q9u245_caeel|Q9U245	2e-24	2	Q9U245|Q9U245
gi|28915150|gb|CB333287.1|CB333287	EBI-313689|asp3_caeel|P55956	8e-26	3	Q22174|Q18989|P91016
gi|28914104|gb|CB332296.1|CB332296	EBI-160965|q9va81_drome|Q9VA81	4e-26	1	Q9VLS5
gi|28913881|gb|CB332073.1|CB332073	EBI-131667|taf7_drome|Q9VHY5	3e-19	3	Q24210-3|Q9VHY5|Q8IH18
gi|28255100|gb|CB191708.1|CB191708	EBI-212620|q9vh36-1|Q9VH36-1	4e-11	3	Q9VLF2|Q9W279|Q9W2J6
gi|28254965|gb|CB191573.1|CB191573	EBI-183186|npc2_drome|Q9VQ62	7e-11	2	Q9VPU1|Q86B87
gi|27595538|gb|CB020802.1|CB020802	EBI-103627|q9w022_drome|Q9W022	1e-22	4	Q9W022|P54352-2|Q9W022|P48609
gi|27594726|gb|CB019990.1|CB019990	EBI-331369|q9u238_caeel|Q9U238	2e-34	4	Q9U238|Q9U238|Q9U238|Q9U238
gi|27590861|gb|CB016125.1|CB016125	EBI-315413|q18032_caeel|Q18032	2e-11	1	Q18032
gi|27590755|gb|CB016019.1|CB016019	EBI-330192|q86ls4_caeel|Q86LS4	2e-32	1	Q9NH52
gi|27590020|gb|CB015284.1|CB015284	EBI-328959|q20770_caeel|Q20770	6e-07	1	Q23158
gi|27589900|gb|CB015164.1|CB015164	EBI-317777|csk2b_caeel|P28548	7e-82	6	P18334|Q21361|O17670|Q22534|Q9TZ38|Q17359
gi|27589782|gb|CB015046.1|CB015046	EBI-312868|q20950_caeel|Q20950	6e-36	5	Q22174|O61742|O76371|O45711|Q19325
gi|27587757|gb|CB013021.1|CB013021	EBI-327012|q7z122_caeel|Q7Z122	3e-11	1	Q22179
gi|27587674|gb|CB012938.1|CB012938	EBI-948661|entp6_human|O75354	7e-28	1	P54253
gi|27587450|gb|CB012714.1|CB012714	EBI-327012|q7z122_caeel|Q7Z122	6e-14	1	Q22179
gi|27587437|gb|CB012701.1|CB012701	EBI-327012|q7z122_caeel|Q7Z122	3e-14	1	Q22179
gi|27587337|gb|CB012601.1|CB012601	EBI-327012|q7z122_caeel|Q7Z122	1e-09	1	Q22179
gi|27587334|gb|CB012598.1|CB012598	EBI-331955|q9u2k1_caeel|Q9U2K1	4e-08	1	Q27535
gi|27587163|gb|CB012427.1|CB012427	EBI-327012|q7z122_caeel|Q7Z122	3e-14	1	Q22179
gi|27587127|gb|CB012391.1|CB012391	EBI-330083|o16527_caeel|O16527	3e-06	1	Q9N580
gi|27587045|gb|CB012309.1|CB012309	EBI-327012|q7z122_caeel|Q7Z122	7e-14	1	Q22179
gi|27539680|gb|CA994809.1|CA994809	EBI-324982|q22032_caeel|Q22032	7e-08	1	O45666
gi|27475499|gb|CA959139.1|CA959139	EBI-315774|cpr6_caeel|P43510	9e-30	1	Q09485
gi|27475291|gb|CA958931.1|CA958931	EBI-312868|q20950_caeel|Q20950	4e-16	5	Q22174|O61742|O76371|O45711|Q19325
gi|27474734|gb|CA958374.1|CA958374	EBI-313552|q20778_caeel|Q20778	1e-41	4	Q17539|Q20778|Q8ITY3|Q94129
gi|27321595|gb|CA870046.1|CA870046	EBI-315630|cpr1_caeel|P25807	3e-15	2	Q21094|P46822
gi|27321498|gb|CA869949.1|CA869949	EBI-312868|q20950_caeel|Q20950	7e-38	5	Q22174|O61742|O76371|O45711|Q19325
gi|27320335|gb|CA868786.1|CA868786	EBI-312868|q20950_caeel|Q20950	6e-33	5	Q22174|O61742|O76371|O45711|Q19325
gi|24331646|gb|CA034082.1|CA034082	EBI-315774|cpr6_caeel|P43510	2e-30	1	Q09485
gi|24330435|gb|CA033375.1|CA033375	EBI-331960|q23333_caeel|Q23333	2e-09	3	Q23333|Q23333|Q23333
gi|23377936|gb|BU665750.1|BU665750	EBI-129708|q9vfy2_drome|Q9VFY2	4e-15	2	Q9VFY2|Q9VFY2
gi|23377876|gb|BU665690.1|BU665690	EBI-327012|q7z122_caeel|Q7Z122	4e-10	1	Q22179
gi|17352596|gb|BM173711.1|BM173711	EBI-325875|cah3_caeel|Q27504	3e-25	1	Q21829
gi|17148189|gb|BM139422.1|BM139422	EBI-327012|q7z122_caeel|Q7Z122	3e-06	1	Q22179
gi|17148182|gb|BM139415.1|BM139415	EBI-1023677|xtp3b_human|Q96DZ1	3e-28	2	P01241|P19438
gi|17148171|gb|BM139404.1|BM139404	EBI-327012|q7z122_caeel|Q7Z122	7e-11	1	Q22179
gi|17148127|gb|BM139360.1|BM139360	EBI-324982|q22032_caeel|Q22032	9e-12	1	O45666
gi|17148118|gb|BM139351.1|BM139351	EBI-327012|q7z122_caeel|Q7Z122	1e-09	1	Q22179
gi|17147963|gb|BM139196.1|BM139196	EBI-21397|glrx6_yeast|P38068	3e-12	5	Q12154|P29055|P38153|P38260|P47135
gi|17147844|gb|BM139077.1|BM139077	EBI-327012|q7z122_caeel|Q7Z122	8e-08	1	Q22179
gi|17147732|gb|BM138965.1|BM138965	EBI-312868|q20950_caeel|Q20950	1e-39	5	Q22174|O61742|O76371|O45711|Q19325
gi|17147635|gb|BM138868.1|BM138868	EBI-327012|q7z122_caeel|Q7Z122	4e-10	1	Q22179
gi|17147543|gb|BM138776.1|BM138776	EBI-1104992|mrc2_human|Q9UBG0	2e-08	1	Q9UBG0
gi|15499027|gb|BI595540.1|BI595540	EBI-1027047|timp2_bovin|P16368	9e-09	1	P50281
gi|15499020|gb|BI595533.1|BI595533	EBI-315820|q21418_caeel|Q21418	1e-10	4	O18302|O44165|Q09485|Q09620
gi|15498890|gb|BI595403.1|BI595403	EBI-312382|q7jk63_caeel|Q7JK63	3e-19	1	Q09989
gi|14020509|gb|BG734225.1|BG734225	EBI-313861|q09975_caeel|Q09975	2e-68	6	Q18075|O18118|O44606|P91419|O16500|Q9U2W6
gi|11927926|gb|BF662725.1|BF662725	EBI-167069|q9v5j7_drome|Q9V5J7	6e-09	5	Q9VGC2|P48603|Q9VZ45|P46150|Q7YSQ1
gi|11907026|gb|BF642902.1|BF642902	EBI-896074|med1l_caeel|O02042	3e-12	1	O44165
gi|11410731|gb|BF422742.1|BF422742	EBI-313571|wrt5_caeel|Q9U7D3	1e-52	1	Q17539
gi|11069006|gb|BF186787.1|BF186787	EBI-324982|q22032_caeel|Q22032	6e-30	1	O45666
gi|11068990|gb|BF186771.1|BF186771	EBI-324982|q22032_caeel|Q22032	6e-21	1	O45666
gi|11068975|gb|BF186756.1|BF186756	EBI-323551|o61880_caeel|O61880	6e-09	1	O01901
gi|11068923|gb|BF186704.1|BF186704	EBI-322851|a5a8p8_caeel|A5A8P8	7e-11	1	Q20577
gi|10819194|gb|BF060284.1|BF060284	EBI-128809|ppn_drome|Q868Z9	5e-11	24	Q868Z9|Q868Z9|Q9VLR0|Q868Z9|Q9VVV6|Q9V8F8|Q868Z9|Q9VQ94|Q9V586|Q868Z9|Q868Z9|Q9VTS9|Q868Z9|Q868Z9|Q868Z9|Q868Z9|Q868Z9|Q868Z9|Q868Z9|Q9VXL1|Q868Z9|Q9V820-1|Q9GR11|Q8IGE8
gi|10819149|gb|BF060239.1|BF060239	EBI-314008|q23119_caeel|Q23119	1e-37	1	O16500
gi|10818934|gb|BF060024.1|BF060024	EBI-313440|o16308_caeel|O16308	1e-14	1	Q22886
gi|10818739|gb|BF059839.1|BF059839	EBI-322333|cpr4_caeel|P43508	3e-24	2	Q9NGT3|P43508
gi|10122245|gb|AW670783.1|AW670783	EBI-312766|q9bkp8_caeel|Q9BKP8	1e-10	1	Q9BIB5
gi|10122221|gb|AW670759.1|AW670759	EBI-324795|q22035_caeel|Q22035	6e-23	1	Q9XU77
gi|5041734|gb|AI723405.1|AI723405	EBI-312868|q20950_caeel|Q20950	1e-20	5	Q22174|O61742|O76371|O45711|Q19325
Litomosoides_sigmodontis_Contig12	EBI-312969|q19126_caeel|Q19126	1e-35	1	O01427
Litomosoides_sigmodontis_Contig24	EBI-324982|q22032_caeel|Q22032	3e-20	1	O45666
Litomosoides_sigmodontis_Contig71	EBI-324982|q22032_caeel|Q22032	3e-30	1	O45666
Litomosoides_sigmodontis_Contig100	EBI-330192|q86ls4_caeel|Q86LS4	2e-09	1	Q9NH52
Litomosoides_sigmodontis_Contig135	EBI-320448|atpa_caeel|Q9XXK1	3e-70	4	Q95008|Q21029|Q9GT24|Q9XXA2
Litomosoides_sigmodontis_Contig142	EBI-318186|o17754_caeel|O17754	1e-136	2	Q18869|O17754
Litomosoides_sigmodontis_Contig200	EBI-920327|q9z1y1_rat|Q9Z1Y1	8e-25	1	P19357
Litomosoides_sigmodontis_Contig218	EBI-331955|q9u2k1_caeel|Q9U2K1	3e-08	1	Q27535
Litomosoides_sigmodontis_Contig254	EBI-1222012|ppap_human|P15309	5e-31	1	P01871
Litomosoides_sigmodontis_Contig330	EBI-324982|q22032_caeel|Q22032	4e-10	1	O45666
Litomosoides_sigmodontis_Contig339	EBI-7822|gpi8_yeast|P49018	2e-16	5	P49018|P49018|P38875|P39012|P40054
gi|61117299|gb|DN558260.1|DN558260	EBI-312208|q20684_caeel|Q20684	2e-32	3	O45166|Q20684|Q9GSQ0
gi|61117149|gb|DN558110.1|DN558110	EBI-321727|q20289_caeel|Q20289	2e-06	2	Q20289|Q20289
gi|61116382|gb|DN557343.1|DN557343	EBI-88478|rm19_drome|Q9VHN6	1e-16	1	Q9VHN6
gi|61116372|gb|DN557333.1|DN557333	EBI-919516|laml2_rat|Q4QQW8	1e-15	1	P19357
gi|61116112|gb|DN557073.1|DN557073	EBI-916926|ppib_rat|P24368	3e-58	1	P19357
gi|61116085|gb|DN557046.1|DN557046	EBI-324982|q22032_caeel|Q22032	8e-06	1	O45666
gi|30931543|gb|CD203475.1|CD203475	EBI-135963|armet_drome|Q9XZ63	1e-44	2	Q9VUY6|Q8T390
gi|30931278|gb|CD203365.1|CD203365	EBI-918600|tmed2_rat|Q63524	1e-39	1	P19357
Nippostrongylus_brasiliensis_Contig102	EBI-312208|q20684_caeel|Q20684	1e-43	3	O45166|Q20684|Q9GSQ0
Nippostrongylus_brasiliensis_Contig145	EBI-315161|q18502_caeel|Q18502	6e-07	1	Q17958
Nippostrongylus_brasiliensis_Contig200	EBI-324586|q9xwk3_caeel|Q9XWK3	4e-06	1	Q94261
Nippostrongylus_brasiliensis_Contig205	EBI-315718|o01876_caeel|O01876	4e-17	1	Q18081
Nippostrongylus_brasiliensis_Contig206	EBI-129708|q9vfy2_drome|Q9VFY2	1e-08	2	Q9VFY2|Q9VFY2
Nippostrongylus_brasiliensis_Contig276	EBI-318604|yzg1_caeel|P55326	9e-45	3	Q18964|P55326|P55326
Nippostrongylus_brasiliensis_Contig311	EBI-896090|o16420_caeel|O16420	5e-33	1	O44165
Nippostrongylus_brasiliensis_Contig321	EBI-896114|q8i4b8_caeel|Q8I4B8	9e-10	1	O44165
Nippostrongylus_brasiliensis_Contig375	EBI-896090|o16420_caeel|O16420	3e-32	1	O44165
Nippostrongylus_brasiliensis_Contig409	EBI-330484|q17776_caeel|Q17776	2e-13	1	Q9U2K8
Nippostrongylus_brasiliensis_Contig428	EBI-1033507|timp2_human|P16035	1e-07	19	P16035|P16035|P16035|P16035|P16035|P16035|P16035|P16035|P16035|P16035|P16035|P16035|P16035|P16035|P16035|P16035|P16035|P16035|P16035
Nippostrongylus_brasiliensis_Contig446	EBI-313299|cyp5_caeel|P52013	2e-68	1	Q11073
Nippostrongylus_brasiliensis_Contig462	EBI-313143|o16488_caeel|O16488	5e-27	4	O02353|O16488|O16488|O16488
Nippostrongylus_brasiliensis_Contig464	EBI-748312|nduv1_human|P49821	4e-87	1	Q01844
Nippostrongylus_brasiliensis_Contig477	EBI-716699|sap_human|P07602	1e-07	6	Q9NYQ6|Q9ULX9|Q86YV5|P07602|P07602|P13569
Nippostrongylus_brasiliensis_Contig497	EBI-324982|q22032_caeel|Q22032	1e-27	1	O45666
Nippostrongylus_brasiliensis_Contig505	EBI-318195|far2_caeel|P34383	6e-28	4	Q18869|Q21453|Q23482|P91419
Nippostrongylus_brasiliensis_Contig539	EBI-1033507|timp2_human|P16035	1e-15	19	P16035|P16035|P16035|P16035|P16035|P16035|P16035|P16035|P16035|P16035|P16035|P16035|P16035|P16035|P16035|P16035|P16035|P16035|P16035
Nippostrongylus_brasiliensis_Contig574	EBI-318659|q93576_caeel|Q93576	2e-79	4	Q93576|P90786|O45495|P91419
Nippostrongylus_brasiliensis_Contig632	EBI-143864|q9w4y4_drome|Q9W4Y4	1e-06	3	Q9W3N7|Q9VZK8|Q9VR57
Nippostrongylus_brasiliensis_Contig640	EBI-920445|fkbp9_rat|Q66H94	1e-22	1	P19357
Nippostrongylus_brasiliensis_Contig648	EBI-317515|q17508_caeel|Q17508	4e-11	1	O17670
Nippostrongylus_brasiliensis_Contig655	EBI-313143|o16488_caeel|O16488	2e-25	4	O02353|O16488|O16488|O16488
Nippostrongylus_brasiliensis_Contig705	EBI-313299|cyp5_caeel|P52013	4e-65	1	Q11073
Nippostrongylus_brasiliensis_Contig752	EBI-324982|q22032_caeel|Q22032	4e-09	1	O45666
Nippostrongylus_brasiliensis_Contig773	EBI-111993|q9vwp6_drome|Q9VWP6	9e-10	4	Q9VWP6|Q9VWP6|Q9VWP6|Q9VWP6
Nippostrongylus_brasiliensis_Contig783	EBI-316304|tctp_caeel|Q93573	5e-27	3	Q95QC4|Q09248|Q19294
Nippostrongylus_brasiliensis_Contig803	EBI-332054|q9xul7_caeel|Q9XUL7	5e-16	1	O01775
Nippostrongylus_brasiliensis_Contig868	EBI-324982|q22032_caeel|Q22032	4e-06	1	O45666
Nippostrongylus_brasiliensis_Contig875	EBI-328246|q17698_caeel|Q17698	2e-15	1	Q17339
Nippostrongylus_brasiliensis_Contig922	EBI-332580|psa4_caeel|Q9N599	1e-110	1	Q9N599
Nippostrongylus_brasiliensis_Contig932	EBI-324982|q22032_caeel|Q22032	3e-07	1	O45666
Nippostrongylus_brasiliensis_Contig934	EBI-319186|o17776_caeel|O17776	9e-10	1	O17776
Nippostrongylus_brasiliensis_Contig957	EBI-321799|o17908_caeel|O17908	1e-125	5	Q20344|Q95QC4|P45897|Q23158|Q9Y048
gi|120542366|gb|EH362249.1|EH362249	EBI-314008|q23119_caeel|Q23119	1e-52	1	O16500
gi|120542128|gb|EH362011.1|EH362011	EBI-125879|q9vdh1_drome|Q9VDH1	1e-31	2	Q9VQQ9|Q9VFD9
gi|120541784|gb|EH361667.1|EH361667	EBI-321715|rs4_caeel|Q9N3X2	1e-46	2	Q20275|P91419
gi|120541426|gb|EH361309.1|EH361309	EBI-320128|q23017_caeel|Q23017	1e-121	1	Q95QJ7
gi|120541262|gb|EH361145.1|EH361145	EBI-87578|q9v7v1_drome|Q9V7V1	4e-09	1	Q9VAN8
gi|120539693|gb|EH359576.1|EH359576	EBI-319315|galt8_caeel|O45293	3e-62	2	Q23440|Q19294
gi|120539593|gb|EH359476.1|EH359476	EBI-312724|q9u1t5_caeel|Q9U1T5	2e-15	11	Q9BL58|Q22048|Q9XXI0|P34427|Q8ITY3|Q19969|Q20052|O16500|Q23390|P91419|Q8MM07
gi|120539021|gb|EH358904.1|EH358904	EBI-324982|q22032_caeel|Q22032	3e-13	1	O45666
gi|91103715|gb|EB185758.1|EB185758	EBI-315161|q18502_caeel|Q18502	7e-07	1	Q17958
gi|22789687|gb|BU493443.1|BU493443	EBI-129708|q9vfy2_drome|Q9VFY2	1e-05	2	Q9VFY2|Q9VFY2
gi|22789655|gb|BU493411.1|BU493411	EBI-327012|q7z122_caeel|Q7Z122	1e-16	1	Q22179
gi|21391443|gb|BQ529543.1|BQ529543	EBI-327029|o61973_caeel|O61973	3e-40	1	Q22179
gi|21391360|gb|BQ529460.1|BQ529460	EBI-324651|q93351_caeel|Q93351	1e-14	1	Q21372
gi|21391345|gb|BQ529445.1|BQ529445	EBI-327243|q9xwz5_caeel|Q9XWZ5	2e-10	1	Q9XWZ5
gi|21391343|gb|BQ529443.1|BQ529443	EBI-313904|fabp1_caeel|Q20223	5e-54	2	O17917|O16500
gi|17972755|gb|BM279497.1|BM279497	EBI-312663|q22631_caeel|Q22631	2e-20	14	Q9BL58|Q8MYQ1|P91080|Q22048|Q20577|Q9XXI0|P34427|O45799|Q8MM07|Q9TZ38|Q21094|Q95QC4|Q09620|P50488
gi|17972737|gb|BM279479.1|BM279479	EBI-318322|q18538_caeel|Q18538	6e-15	1	O01869
gi|17972707|gb|BM279449.1|BM279449	EBI-102715|q961b9_drome|Q961B9	5e-24	6	Q961B9|Q961B9|Q961B9|Q961B9|Q961B9|Q961B9
gi|17972601|gb|BM279343.1|BM279343	EBI-726466|pa2gx_human|O15496	2e-17	1	O15496
gi|17972436|gb|BM279178.1|BM279178	EBI-896079|q9gyj2_caeel|Q9GYJ2	4e-06	1	O44165
gi|17972369|gb|BM279111.1|BM279111	EBI-7822|gpi8_yeast|P49018	2e-18	5	P49018|P49018|P38875|P39012|P40054
gi|17972340|gb|BM279082.1|BM279082	EBI-642509|mrc1_mouse|Q61830	5e-16	1	P35991
Oesophagostomum_dentatum_Contig9	EBI-315820|q21418_caeel|Q21418	2e-08	4	O18302|O44165|Q09485|Q09620
Oesophagostomum_dentatum_Contig43	EBI-320259|q18157_caeel|Q18157	4e-10	2	Q9U2I2|Q9TXH9
Oesophagostomum_dentatum_Contig56	EBI-324746|q9n5s7_caeel|Q9N5S7	1e-22	1	Q9XU77
Oesophagostomum_dentatum_Contig57	EBI-107845|q9vr15_drome|Q9VR15	4e-07	2	Q9V8D2|Q9VWE0
Oesophagostomum_dentatum_Contig62	EBI-324795|q22035_caeel|Q22035	3e-06	1	Q9XU77
Oesophagostomum_dentatum_Contig70	EBI-327934|o16949_caeel|O16949	5e-06	1	Q22534
Odm02A06	EBI-316451|q9xuh6_caeel|Q9XUH6	1e-09	1	Q9XUH6
Odm02F03	EBI-94713|q9xzd0_drome|Q9XZD0	8e-11	4	P09081-3|Q9VCR6|Q9VGG3|Q9V3V3
Odm05B10	EBI-312125|q8i4a4_caeel|Q8I4A4	4e-06	8	Q8I4A4|Q8I4A4|Q8I4A4|Q8I4A4|Q8I4A4|Q8I4A4|Q8I4A4|Q8I4A4
Odm05D03	EBI-332054|q9xul7_caeel|Q9XUL7	2e-11	1	O01775
Odm05G01	EBI-315820|q21418_caeel|Q21418	5e-08	4	O18302|O44165|Q09485|Q09620
Odf05H02	EBI-195938|q7ksc4_drome|Q7KSC4	3e-10	2	Q9VRB3|Q9VKR2
Ostertagia_ostertagi_Contig58	EBI-312382|q7jk63_caeel|Q7JK63	2e-08	1	Q09989
Ostertagia_ostertagi_Contig162	EBI-313899|q9xv50_caeel|Q9XV50	3e-06	2	Q9XU77|Q9XV50
Ostertagia_ostertagi_Contig183	EBI-330484|q17776_caeel|Q17776	2e-13	1	Q9U2K8
Ostertagia_ostertagi_Contig251	EBI-312382|q7jk63_caeel|Q7JK63	5e-20	1	Q09989
Ostertagia_ostertagi_Contig325	EBI-154446|q9vcn5_drome|Q9VCN5	3e-32	3	Q868Z9|Q9VU18|Q9VCN5
Ostertagia_ostertagi_Contig345	EBI-324982|q22032_caeel|Q22032	5e-07	1	O45666
Ostertagia_ostertagi_Contig361	EBI-149384|phm_drome|O01404	8e-45	5	O01404|Q9VAU6|O01404|O01404|Q9U9U4
Ostertagia_ostertagi_Contig369	EBI-124402|q9i7f0|Q9I7F0	4e-20	8	Q9VAU6|Q9VW86|Q9W142|Q9I7F0|Q8MV48|Q9I7F0|Q9I7F0|Q9I7F0
Ostertagia_ostertagi_Contig402	EBI-329101|q17674_caeel|Q17674	2e-60	1	Q9XW40
Ostertagia_ostertagi_Contig418	EBI-1395008|amd_rat|P14925	2e-60	3	P14925|P14925|P14925
Ostertagia_ostertagi_Contig463	EBI-328932|q22966_caeel|Q22966	4e-41	1	Q23158
Ostertagia_ostertagi_Contig476	EBI-537974|gpx4_spiol|O23814	1e-16	1	P07591
Ostertagia_ostertagi_Contig477	EBI-183186|npc2_drome|Q9VQ62	6e-11	2	Q9VPU1|Q86B87
Ostertagia_ostertagi_Contig537	EBI-317252|q9na39_caeel|Q9NA39	5e-70	1	Q93375
Ostertagia_ostertagi_Contig539	EBI-1033518|mmp2_human|P08253	2e-15	2	P16035|P07900
Ostertagia_ostertagi_Contig583	EBI-145295|q9v438_drome|Q9V438	6e-39	1	Q9V438
Ostertagia_ostertagi_Contig626	EBI-314893|ef1a_caeel|P53013	4e-08	14	Q18115|O17071|Q9XU77|Q9GSX9|Q17868|Q21029|O16453|Q17878|Q9XVA3|O16364|O44606|P34546|Q45FX5|Q22174
Ostertagia_ostertagi_Contig629	EBI-182754|q9vgn8_drome|Q9VGN8	3e-26	1	Q9W221
Ostertagia_ostertagi_Contig666	EBI-312868|q20950_caeel|Q20950	4e-45	5	Q22174|O61742|O76371|O45711|Q19325
Ostertagia_ostertagi_Contig706	EBI-823266|q8i3b2_plaf7|Q8I3B2	6e-06	7	Q6LFD1|Q8IJ76|Q8IDX7|Q8II72|Q6LEZ2|Q8I492|O77344
Ostertagia_ostertagi_Contig734	EBI-313299|cyp5_caeel|P52013	5e-66	1	Q11073
Ostertagia_ostertagi_Contig741	EBI-328571|q23642_caeel|Q23642	5e-08	1	Q9XU10
Ostertagia_ostertagi_Contig746	EBI-313057|o16454_caeel|O16454	1e-123	1	Q17446
Ostertagia_ostertagi_Contig762	EBI-322282|q9u362_caeel|Q9U362	5e-67	1	P34427
Ostertagia_ostertagi_Contig777	EBI-1051412|dns2a_human|O00115	5e-22	2	O00115|O00115
gi|21265696|gb|BQ457925.1|BQ457925	EBI-347416|lsm2_human|Q9Y333	1e-37	15	Q9Y333|Q9Y333|Q9Y333|Q9Y333|Q9Y333|Q96IZ7|P22392|Q9Y333|Q9Y333|Q9Y333|Q9Y333|Q9Y333|Q9Y333|O15116|Q9Y333
gi|21265694|gb|BQ457923.1|BQ457923	EBI-331369|q9u238_caeel|Q9U238	2e-31	4	Q9U238|Q9U238|Q9U238|Q9U238
gi|21265296|gb|BQ457551.1|BQ457551	EBI-112502|q9u1i8_drome|Q9U1I8	4e-20	3	P34021-2|Q9VAD4|Q9VZK8
gi|20133095|gb|BQ100111.1|BQ100111	EBI-161573|q9vim0_drome|Q9VIM0	9e-42	1	Q9VFT3
gi|20132941|gb|BQ099957.1|BQ099957	EBI-128809|ppn_drome|Q868Z9	9e-08	24	Q868Z9|Q868Z9|Q9VLR0|Q868Z9|Q9VVV6|Q9V8F8|Q868Z9|Q9VQ94|Q9V586|Q868Z9|Q868Z9|Q9VTS9|Q868Z9|Q868Z9|Q868Z9|Q868Z9|Q868Z9|Q868Z9|Q868Z9|Q9VXL1|Q868Z9|Q9V820-1|Q9GR11|Q8IGE8
gi|20132335|gb|BQ099351.1|BQ099351	EBI-916703|fuco_rat|P17164	7e-62	1	P19357
gi|20130859|gb|BQ097875.1|BQ097875	EBI-323679|frg1_caeel|O18282	5e-40	1	Q8ITY3
gi|20130588|gb|BQ097604.1|BQ097604	EBI-312137|stat1_caeel|Q9NAD6	2e-13	17	Q9NAD6|Q9NAD6|Q9NAD6|Q9NAD6|Q9NAD6|Q9NAD6|Q9NAD6|Q9NAD6|Q9NAD6|Q9NAD6|Q9NAD6|Q9NAD6|Q9NAD6|Q9NAD6|Q9NAD6|Q9NAD6|Q9N4L8
gi|19381137|gb|BM898349.1|BM898349	EBI-317335|q9gyj3_caeel|Q9GYJ3	2e-26	8	Q9GYJ3|Q9GYJ3|Q9GYJ3|Q9NHZ6|Q9GYJ3|Q9GYJ3|Q9GYJ3|Q9GYJ3
gi|19379250|gb|BM896462.1|BM896462	EBI-312868|q20950_caeel|Q20950	4e-20	5	Q22174|O61742|O76371|O45711|Q19325
gi|14020304|gb|BG734020.1|BG734020	EBI-313138|q9xw83_caeel|Q9XW83	1e-09	2	O44165|Q17446
gi|14020264|gb|BG733980.1|BG733980	EBI-326312|q95y29_caeel|Q95Y29	1e-46	1	Q21952
gi|14020194|gb|BG733910.1|BG733910	EBI-319794|o44144_caeel|O44144	3e-21	2	P54936|Q22179
Parastrongyloides_trichosuri_Contig18	EBI-318839|q9xvb1_caeel|Q9XVB1	2e-24	2	Q9XVB1|Q22227
Parastrongyloides_trichosuri_Contig41	EBI-1054186|hyou1_human|Q9Y4L1	1e-46	10	Q93063|P40337|Q9UBN6|P30457|P23508|P30450|P62330|Q9Y4K3|O00141|Q14164
Parastrongyloides_trichosuri_Contig48	EBI-640793|dnjc3_bovin|Q27968	3e-44	1	P19525
Parastrongyloides_trichosuri_Contig90	EBI-11072|mnn4_yeast|P36044	2e-06	4	P42844|P46677|P14693|P25036
Parastrongyloides_trichosuri_Contig190	EBI-750394|dic_human|Q9UBX3	7e-64	5	Q9UBX3|Q9Y5V3|Q6IBU1|Q9Y478|Q92956
Parastrongyloides_trichosuri_Contig373	EBI-328816|q22260_caeel|Q22260	9e-09	2	O02115|O02108
Parastrongyloides_trichosuri_Contig381	EBI-313299|cyp5_caeel|P52013	6e-66	1	Q11073
Parastrongyloides_trichosuri_Contig589	EBI-317252|q9na39_caeel|Q9NA39	3e-24	1	Q93375
Parastrongyloides_trichosuri_Contig711	EBI-315239|o01850_caeel|O01850	1e-41	3	O44165|P34331|Q94420
Parastrongyloides_trichosuri_Contig722	EBI-324795|q22035_caeel|Q22035	1e-14	1	Q9XU77
Parastrongyloides_trichosuri_Contig731	EBI-324795|q22035_caeel|Q22035	4e-14	1	Q9XU77
Parastrongyloides_trichosuri_Contig822	EBI-314435|calr_caeel|P27798	3e-51	7	Q17728|Q9U2I2|P52478|Q18776|O17915|Q17771|Q19294
Parastrongyloides_trichosuri_Contig852	EBI-324777|o17954_caeel|O17954	7e-17	1	Q9XU77
Parastrongyloides_trichosuri_Contig861	EBI-317380|oaz_caeel|Q9NHZ6	2e-18	3	Q95QC4|Q23356|Q9NHZ6
Parastrongyloides_trichosuri_Contig867	EBI-312382|q7jk63_caeel|Q7JK63	5e-11	1	Q09989
Parastrongyloides_trichosuri_Contig936	EBI-315723|q9xx25_caeel|Q9XX25	3e-12	1	Q18081
gi|19148715|gb|BM812701.1|BM812701	EBI-317335|q9gyj3_caeel|Q9GYJ3	5e-37	8	Q9GYJ3|Q9GYJ3|Q9GYJ3|Q9NHZ6|Q9GYJ3|Q9GYJ3|Q9GYJ3|Q9GYJ3
gi|18090843|gb|BM356212.1|BM356212	EBI-326847|q20936_caeel|Q20936	4e-06	1	Q22174
gi|18685520|gb|BM514377.1|BM514377	EBI-132406|q9vuu7_drome|Q9VUU7	6e-20	3	EBI-177531|Q9V593|Q9VUU7
gi|18684567|gb|BM513424.1|BM513424	EBI-314905|o45441_caeel|O45441	5e-22	2	Q17339|Q17868
gi|18684377|gb|BM513234.1|BM513234	EBI-319038|mpcp_caeel|P40614	6e-94	5	Q22950|Q9N580|O02108|P30625|O16948
gi|18684298|gb|BM513155.1|BM513155	EBI-319671|co4a1_caeel|P17139	3e-50	2	Q17878|Q17359
gi|18684071|gb|BM512928.1|BM512928	EBI-315774|cpr6_caeel|P43510	3e-77	1	Q09485
gi|18683775|gb|BM512632.1|BM512632	EBI-326525|q18827_caeel|Q18827	2e-32	1	Q95ZQ4
gi|18083540|gb|BM346625.1|BM346625	EBI-312382|q7jk63_caeel|Q7JK63	2e-20	1	Q09989
gi|18083463|gb|BM346548.1|BM346548	EBI-324982|q22032_caeel|Q22032	6e-11	1	O45666
gi|18083325|gb|BM346410.1|BM346410	EBI-324982|q22032_caeel|Q22032	2e-29	1	O45666
gi|16005510|gb|BI863720.1|BI863720	EBI-312125|q8i4a4_caeel|Q8I4A4	8e-27	8	Q8I4A4|Q8I4A4|Q8I4A4|Q8I4A4|Q8I4A4|Q8I4A4|Q8I4A4|Q8I4A4
gi|16005441|gb|BI863651.1|BI863651	EBI-316691|o01530_caeel|O01530	1e-27	4	Q9XU77|O16364|P52478|Q17381
gi|16005343|gb|BI863553.1|BI863553	EBI-360461|q9xub6_caeel|Q9XUB6	2e-54	1	O18118
gi|15765170|gb|BI743368.1|BI743368	EBI-323145|at1b2_caeel|Q9XUY5	1e-36	1	Q9XUY5
gi|15765159|gb|BI743357.1|BI743357	EBI-325283|o45105_caeel|O45105	1e-18	1	Q21453
gi|15765140|gb|BI743338.1|BI743338	EBI-324982|q22032_caeel|Q22032	1e-21	1	O45666
gi|15764837|gb|BI743035.1|BI743035	EBI-918648|tmeda_rat|Q63584	1e-26	1	P19357
gi|15764714|gb|BI742912.1|BI742912	EBI-319068|ugt46_caeel|Q10941	5e-13	1	Q9XVA3
gi|15276105|gb|BI451398.1|BI451398	EBI-313440|o16308_caeel|O16308	8e-10	1	Q22886
gi|15275817|gb|BI451110.1|BI451110	EBI-13940|pry1_yeast|P47032	6e-27	2	P53919|P29055
gi|15275768|gb|BI451061.1|BI451061	EBI-146505|q9vqa7_drome|Q9VQA7	2e-18	2	Q9V813|Q9VAU6
gi|15001850|gb|BI322664.1|BI322664	EBI-1049962|q8n6d4_human|Q8N6D4	1e-08	3	Q9Y4K3|P30480|Q9Y478
gi|15001656|gb|BI322470.1|BI322470	EBI-313057|o16454_caeel|O16454	3e-15	1	Q17446
gi|15001354|gb|BI322168.1|BI322168	EBI-324777|o17954_caeel|O17954	2e-06	1	Q9XU77
gi|13817955|gb|BG661814.1|BG661814	EBI-324521|q9tvs4_caeel|Q9TVS4	9e-54	4	Q9TYY1|Q9GSX9|Q9TZ38|P45897
gi|13817110|gb|BG661386.1|BG661386	EBI-156305|q9y125_drome|Q9Y125	2e-06	5	P29310-2|Q9VN49|P49283-2|Q9V7A9|Q9V989
Strongyloides_ratti_Contig51	EBI-358866|ost48_human|P39656	3e-34	16	Q9HC24|P62330|O75365|P23508|P43360|O00422|Q6FGA8|EBI-1058314|Q9Y2Q3|P56537|Q9H7B4|Q9Y6J8|O00264|P30480|P19438|P20333
Strongyloides_ratti_Contig151	EBI-301063|vldlr_mouse|P98156	4e-58	1	P97318
Strongyloides_ratti_Contig290	EBI-317252|q9na39_caeel|Q9NA39	8e-39	1	Q93375
Strongyloides_ratti_Contig339	EBI-115346|dl_drome|P10041	1e-05	24	P10041|P10041|P07207|P29503|P10041|P10041|P10041|P10041|P10041|P10041|P10041|P10041|P10041|P10041|P10041|P10041|P10041|P10041|P10041|P10041|P10041|P10041|P10041|P10041
Strongyloides_ratti_Contig356	EBI-323711|pdi2_caeel|Q17770	1e-135	2	Q9U2I2|Q9XYP0
Strongyloides_ratti_Contig671	EBI-319833|ymv2_caeel|P34504	1e-11	4	Q20577|Q9XXI0|P54936|Q95QC4
Strongyloides_ratti_Contig755	EBI-87578|q9v7v1_drome|Q9V7V1	2e-09	1	Q9VAN8
Strongyloides_ratti_Contig785	EBI-327176|o61218_caeel|O61218	2e-07	1	Q22227
Strongyloides_ratti_Contig820	EBI-312724|q9u1t5_caeel|Q9U1T5	1e-19	11	Q9BL58|Q22048|Q9XXI0|P34427|Q8ITY3|Q19969|Q20052|O16500|Q23390|P91419|Q8MM07
Strongyloides_ratti_Contig830	EBI-829429|q8ifn0_plaf7|Q8IFN0	1e-05	1	Q8ILR7
Strongyloides_ratti_Contig833	EBI-315958|o45734_caeel|O45734	6e-46	8	Q9XXN3|P30642|O45734|Q18115|Q19325|Q22227|O45734|O45734
Strongyloides_ratti_Contig847	EBI-313440|o16308_caeel|O16308	5e-23	1	Q22886
Strongyloides_ratti_Contig913	EBI-315774|cpr6_caeel|P43510	1e-63	1	Q09485
Strongyloides_ratti_Contig921	EBI-360461|q9xub6_caeel|Q9XUB6	2e-52	1	O18118
Strongyloides_ratti_Contig1002	EBI-313299|cyp5_caeel|P52013	2e-42	1	Q11073
Strongyloides_ratti_Contig1003	EBI-324982|q22032_caeel|Q22032	7e-29	1	O45666
Strongyloides_ratti_Contig1052	EBI-314435|calr_caeel|P27798	1e-131	7	Q17728|Q9U2I2|P52478|Q18776|O17915|Q17771|Q19294
Strongyloides_ratti_Contig1058	EBI-312125|q8i4a4_caeel|Q8I4A4	8e-27	8	Q8I4A4|Q8I4A4|Q8I4A4|Q8I4A4|Q8I4A4|Q8I4A4|Q8I4A4|Q8I4A4
Strongyloides_ratti_Contig1075	EBI-716953|glu2b_human|P14314	4e-45	7	P49703|Q7L5D6|P41220|P60520|P78545|Q9Y4K3|Q14164
Strongyloides_ratti_Contig1094	EBI-120898|o97365_drome|O97365	4e-08	28	O97365|O97365|O97365|O97365|O97365|O97365|O97365|O97365|O97365|O97365|O97365|O97365|O97365|Q9VD05|O97365|O97365|O97365|Q9V5D2|P27398|O97365|O97365|O97365|O97365|O97365|O97365|O97365|O97365|O97365
Strongyloides_ratti_Contig1099	EBI-919516|laml2_rat|Q4QQW8	5e-47	1	P19357
Strongyloides_ratti_Contig1228	EBI-920445|fkbp9_rat|Q66H94	9e-25	1	P19357
Strongyloides_ratti_Contig1232	EBI-831810|q8iig7_plaf7|Q8IIG7	3e-07	1	Q6LFM5
Strongyloides_ratti_Contig1280	EBI-312766|q9bkp8_caeel|Q9BKP8	2e-19	1	Q9BIB5
Strongyloides_ratti_Contig1298	EBI-313689|asp3_caeel|P55956	7e-74	3	Q22174|Q18989|P91016
gi|19252083|gb|BM879416.1|BM879416	EBI-189528|ubpe_drome|Q24574	1e-58	7	Q02637|Q24574|Q24574|Q24574|Q9Y165|Q9VN89|Q9W417
gi|31546856|gb|CD525364.1|CD525364	EBI-1051412|dns2a_human|O00115	9e-12	2	O00115|O00115
gi|27921858|gb|CB097675.1|CB097675	EBI-317252|q9na39_caeel|Q9NA39	1e-21	1	Q93375
gi|20065130|gb|BQ090929.1|BQ090929	EBI-322851|a5a8p8_caeel|A5A8P8	7e-13	1	Q20577
gi|15743069|gb|BI742113.1|BI742113	EBI-312766|q9bkp8_caeel|Q9BKP8	5e-35	1	Q9BIB5
gi|15352638|gb|BI502249.1|BI502249	EBI-646516|notc2_mouse|O35516	5e-07	1	Q62406-1
gi|15002826|gb|BI323640.1|BI323640	EBI-313861|q09975_caeel|Q09975	8e-33	6	Q18075|O18118|O44606|P91419|O16500|Q9U2W6
gi|15002563|gb|BI323377.1|BI323377	EBI-317435|o45797_caeel|O45797	4e-35	1	Q18668
gi|14494848|gb|BI074228.1|BI074228	EBI-315211|plk1_caeel|P34331	1e-21	4	P34331|P34331|P34331|Q86NE1
gi|14494275|gb|BI073655.1|BI073655	EBI-328246|q17698_caeel|Q17698	2e-07	1	Q17339
gi|14494049|gb|BI073429.1|BI073429	EBI-321727|q20289_caeel|Q20289	8e-11	2	Q20289|Q20289
Teladorsagia_circumcincta_Contig64	EBI-313057|o16454_caeel|O16454	8e-22	1	Q17446
Teladorsagia_circumcincta_Contig75	EBI-313057|o16454_caeel|O16454	7e-22	1	Q17446
Teladorsagia_circumcincta_Contig100	EBI-315261|q86ne1_caeel|Q86NE1	5e-22	4	O17695|Q86NE1|P90978|Q9NH52
Teladorsagia_circumcincta_Contig107	EBI-318322|q18538_caeel|Q18538	6e-10	1	O01869
Teladorsagia_circumcincta_Contig108	EBI-920445|fkbp9_rat|Q66H94	4e-12	1	P19357
Teladorsagia_circumcincta_Contig184	EBI-324982|q22032_caeel|Q22032	6e-52	1	O45666
Teladorsagia_circumcincta_Contig197	EBI-318456|q9na78_caeel|Q9NA78	2e-59	2	Q9NA78|O01869
Teladorsagia_circumcincta_Contig211	EBI-324982|q22032_caeel|Q22032	9e-08	1	O45666
Teladorsagia_circumcincta_Contig221	EBI-324982|q22032_caeel|Q22032	6e-21	1	O45666
Teladorsagia_circumcincta_Contig241	EBI-313057|o16454_caeel|O16454	1e-112	1	Q17446
Teladorsagia_circumcincta_Contig249	EBI-330192|q86ls4_caeel|Q86LS4	2e-51	1	Q9NH52
Teladorsagia_circumcincta_Contig261	EBI-324795|q22035_caeel|Q22035	3e-16	1	Q9XU77
Teladorsagia_circumcincta_Contig307	EBI-350581|rl27a_human|P46776	6e-17	2	P62993|Q99558
Teladorsagia_circumcincta_Contig321	EBI-327012|q7z122_caeel|Q7Z122	3e-22	1	Q22179
Teladorsagia_circumcincta_Contig338	EBI-1114546|btue_ecoli|P06610	1e-22	17	P10442|P42641|P06610|P06610|P06610|P06610|P06610|P06610|P06610|P06610|P06610|P06610|P06610|P06610|P06610|P06610|P06610
Teladorsagia_circumcincta_Contig343	EBI-642509|mrc1_mouse|Q61830	1e-06	1	P35991
Teladorsagia_circumcincta_Contig349	EBI-311857|tthy1_caeel|Q21882	1e-36	1	Q21882
Teladorsagia_circumcincta_Contig351	EBI-317252|q9na39_caeel|Q9NA39	1e-118	1	Q93375
Teladorsagia_circumcincta_Contig354	EBI-316418|cpr5_caeel|P43509	2e-29	7	Q9XWC9|Q09477|Q9NF11|P43509|P43509|P91400|Q86DA5
Teladorsagia_circumcincta_Contig366	EBI-323711|pdi2_caeel|Q17770	1e-102	2	Q9U2I2|Q9XYP0
Teladorsagia_circumcincta_Contig382	EBI-151830|q9vcr3_drome|Q9VCR3	1e-16	4	Q9VCR3|Q9VCR3|P15372|Q24400
Teladorsagia_circumcincta_Contig383	EBI-312868|q20950_caeel|Q20950	6e-84	5	Q22174|O61742|O76371|O45711|Q19325
Teladorsagia_circumcincta_Contig389	EBI-120898|o97365_drome|O97365	7e-31	28	O97365|O97365|O97365|O97365|O97365|O97365|O97365|O97365|O97365|O97365|O97365|O97365|O97365|Q9VD05|O97365|O97365|O97365|Q9V5D2|P27398|O97365|O97365|O97365|O97365|O97365|O97365|O97365|O97365|O97365
Teladorsagia_circumcincta_Contig402	EBI-331374|o61828_caeel|O61828	1e-28	1	Q9U238
Teladorsagia_circumcincta_Contig405	EBI-318322|q18538_caeel|Q18538	5e-17	1	O01869
Teladorsagia_circumcincta_Contig421	EBI-129708|q9vfy2_drome|Q9VFY2	3e-16	2	Q9VFY2|Q9VFY2
Teladorsagia_circumcincta_Contig423	EBI-315774|cpr6_caeel|P43510	3e-45	1	Q09485
Teladorsagia_circumcincta_Contig424	EBI-318839|q9xvb1_caeel|Q9XVB1	3e-16	2	Q9XVB1|Q22227
Teladorsagia_circumcincta_Contig426	EBI-160187|q9v313_drome|Q9V313	6e-45	4	Q9W3V9|Q05856|Q9V4V9|Q9VCH1
Teladorsagia_circumcincta_Contig443	EBI-315239|o01850_caeel|O01850	1e-115	3	O44165|P34331|Q94420
Teladorsagia_circumcincta_Contig466	EBI-324795|q22035_caeel|Q22035	3e-18	1	Q9XU77
Teladorsagia_circumcincta_Contig467	EBI-328246|q17698_caeel|Q17698	2e-09	1	Q17339
Teladorsagia_circumcincta_Contig492	EBI-318322|q18538_caeel|Q18538	6e-15	1	O01869
Teladorsagia_circumcincta_Contig493	EBI-719873|fkbp2_human|P26885	3e-43	2	P26885|P26885
Teladorsagia_circumcincta_Contig494	EBI-183186|npc2_drome|Q9VQ62	6e-11	2	Q9VPU1|Q86B87
Teladorsagia_circumcincta_Contig500	EBI-316418|cpr5_caeel|P43509	2e-35	7	Q9XWC9|Q09477|Q9NF11|P43509|P43509|P91400|Q86DA5
Teladorsagia_circumcincta_Contig507	EBI-312868|q20950_caeel|Q20950	8e-25	5	Q22174|O61742|O76371|O45711|Q19325
Teladorsagia_circumcincta_Contig516	EBI-316418|cpr5_caeel|P43509	5e-86	7	Q9XWC9|Q09477|Q9NF11|P43509|P43509|P91400|Q86DA5
Teladorsagia_circumcincta_Contig522	EBI-313567|o17378_caeel|O17378	3e-08	1	Q17539
Teladorsagia_circumcincta_Contig525	EBI-318322|q18538_caeel|Q18538	6e-17	1	O01869
Teladorsagia_circumcincta_Contig528	EBI-129708|q9vfy2_drome|Q9VFY2	1e-17	2	Q9VFY2|Q9VFY2
Teladorsagia_circumcincta_Contig538	EBI-168101|q9v903_drome|Q9V903	2e-15	2	Q9VRX7|Q9VBY7
Teladorsagia_circumcincta_Contig544	EBI-318322|q18538_caeel|Q18538	4e-17	1	O01869
Teladorsagia_circumcincta_Contig545	EBI-315958|o45734_caeel|O45734	9e-68	8	Q9XXN3|P30642|O45734|Q18115|Q19325|Q22227|O45734|O45734
Teladorsagia_circumcincta_Contig552	EBI-129708|q9vfy2_drome|Q9VFY2	2e-15	2	Q9VFY2|Q9VFY2
Teladorsagia_circumcincta_Contig559	EBI-740475|phs_human|P61457	2e-32	10	P61457|P61457|P61457|Q8TBB1|P61457|P61457|O14641|P61457|P20823|P11171
Teladorsagia_circumcincta_Contig563	EBI-318322|q18538_caeel|Q18538	4e-16	1	O01869
Teladorsagia_circumcincta_Contig575	EBI-322333|cpr4_caeel|P43508	3e-29	2	Q9NGT3|P43508
Teladorsagia_circumcincta_Contig582	EBI-315309|sip1_caeel|Q20363	2e-15	2	O44165|P29355
Teladorsagia_circumcincta_Contig594	EBI-7699|glrx2_yeast|P17695	1e-07	1	P17695
Teladorsagia_circumcincta_Contig599	EBI-321727|q20289_caeel|Q20289	2e-08	2	Q20289|Q20289
Teladorsagia_circumcincta_Contig601	EBI-330868|q20590_caeel|Q20590	5e-12	1	Q9NAH3
Teladorsagia_circumcincta_Contig605	EBI-312868|q20950_caeel|Q20950	9e-35	5	Q22174|O61742|O76371|O45711|Q19325
Teladorsagia_circumcincta_Contig615	EBI-318322|q18538_caeel|Q18538	1e-10	1	O01869
Teladorsagia_circumcincta_Contig624	EBI-318659|q93576_caeel|Q93576	1e-77	4	Q93576|P90786|O45495|P91419
Teladorsagia_circumcincta_Contig627	EBI-322282|q9u362_caeel|Q9U362	3e-10	1	P34427
Teladorsagia_circumcincta_Contig658	EBI-322949|nduv2_caeel|Q20719	2e-79	1	Q20719
Teladorsagia_circumcincta_Contig664	EBI-315774|cpr6_caeel|P43510	1e-107	1	Q09485
Teladorsagia_circumcincta_Contig667	EBI-726466|pa2gx_human|O15496	7e-14	1	O15496
Teladorsagia_circumcincta_Contig669	EBI-318322|q18538_caeel|Q18538	1e-14	1	O01869
Teladorsagia_circumcincta_Contig674	EBI-313904|fabp1_caeel|Q20223	7e-53	2	O17917|O16500
Teladorsagia_circumcincta_Contig675	EBI-318322|q18538_caeel|Q18538	6e-14	1	O01869
Teladorsagia_circumcincta_Contig678	EBI-313861|q09975_caeel|Q09975	1e-40	6	Q18075|O18118|O44606|P91419|O16500|Q9U2W6
Teladorsagia_circumcincta_Contig686	EBI-324982|q22032_caeel|Q22032	2e-16	1	O45666
Teladorsagia_circumcincta_Contig693	EBI-327224|q23179_caeel|Q23179	1e-05	1	Q22227
Teladorsagia_circumcincta_Contig708	EBI-328932|q22966_caeel|Q22966	4e-53	1	Q23158
gi|152010136|gb|AM743203.1|AM743203	EBI-324795|q22035_caeel|Q22035	7e-12	1	Q9XU77
gi|152009421|gb|AM744227.1|AM744227	EBI-129708|q9vfy2_drome|Q9VFY2	1e-10	2	Q9VFY2|Q9VFY2
gi|152009103|gb|AM743910.1|AM743910	EBI-324982|q22032_caeel|Q22032	3e-12	1	O45666
gi|152009068|gb|AM743875.1|AM743875	EBI-324712|o02237_caeel|O02237	9e-07	1	Q9XU77
gi|152008726|gb|AM743533.1|AM743533	EBI-318617|q9n4g8_caeel|Q9N4G8	1e-11	2	Q18964|O45904
gi|27771474|gb|CB043774.1|CB043774	EBI-314415|q17728_caeel|Q17728	3e-09	5	Q17728|Q17728|Q17728|Q17728|Q17728
gi|27770893|gb|CB043484.1|CB043484	EBI-313899|q9xv50_caeel|Q9XV50	6e-09	2	Q9XU77|Q9XV50
gi|27770414|gb|CB043240.1|CB043240	EBI-318452|q9naf6_caeel|Q9NAF6	9e-07	1	O01869
gi|27769760|gb|CB042921.1|CB042921	EBI-324982|q22032_caeel|Q22032	6e-11	1	O45666
gi|27758376|gb|CB039131.1|CB039131	EBI-318322|q18538_caeel|Q18538	2e-12	1	O01869
gi|27758007|gb|CB038762.1|CB038762	EBI-312868|q20950_caeel|Q20950	1e-08	5	Q22174|O61742|O76371|O45711|Q19325
gi|27757909|gb|CB038664.1|CB038664	EBI-84464|q9v9f8_drome|Q9V9F8	5e-07	2	Q7KRR8|Q9V8Q7
gi|27757484|gb|CB038239.1|CB038239	EBI-324235|yuqp_caeel|Q19895	3e-17	1	Q09406
gi|27757324|gb|CB038079.1|CB038079	EBI-177565|q9vbn2_drome|Q9VBN2	3e-06	4	Q8MLK6|Q9VR90|P08510|Q9U1K1
gi|27757195|gb|CB037950.1|CB037950	EBI-727085|mcat_human|O43772	7e-07	1	O43772
gi|27757094|gb|CB037849.1|CB037849	EBI-323321|yc4b5_caeel|Q18594	1e-08	1	P34475
gi|27756779|gb|CB037534.1|CB037534	EBI-7822|gpi8_yeast|P49018	8e-14	5	P49018|P49018|P38875|P39012|P40054
gi|27755981|gb|CB036736.1|CB036736	EBI-312555|q09983_caeel|Q09983	2e-07	10	Q9BL58|P91080|O44165|Q93721|Q8MM07|Q20002|Q95QC4|Q23390|O16500|P50488
gi|27755496|gb|CB036251.1|CB036251	EBI-723524|rm10_human|Q7Z7H8	3e-06	1	Q9UPT9
gi|14020727|gb|BG734434.1|BG734434	EBI-324795|q22035_caeel|Q22035	1e-16	1	Q9XU77
gi|14020712|gb|BG734428.1|BG734428	EBI-129708|q9vfy2_drome|Q9VFY2	9e-10	2	Q9VFY2|Q9VFY2
gi|14020624|gb|BG734340.1|BG734340	EBI-324982|q22032_caeel|Q22032	6e-21	1	O45666
Toxocara_canis_Contig133	EBI-327029|o61973_caeel|O61973	6e-16	1	Q22179
Toxocara_canis_Contig146	EBI-314905|o45441_caeel|O45441	1e-48	2	Q17339|Q17868
Toxocara_canis_Contig156	EBI-320259|q18157_caeel|Q18157	4e-17	2	Q9U2I2|Q9TXH9
Toxocara_canis_Contig160	EBI-318195|far2_caeel|P34383	9e-22	4	Q18869|Q21453|Q23482|P91419
Toxocara_canis_Contig173	EBI-327934|o16949_caeel|O16949	1e-09	1	Q22534
Toxocara_canis_Contig177	EBI-321684|o45444_caeel|O45444	4e-06	2	P34692|Q8MXV7
Toxocara_canis_Contig181	EBI-949020|matn2_human|O00339	6e-09	1	P54253
Toxocara_canis_Contig184	EBI-322176|q18946_caeel|Q18946	1e-37	2	Q93716|O45521
Toxocara_canis_Contig189	EBI-317708|q20968_caeel|Q20968	5e-36	1	O17670
Toxocara_canis_Contig215	EBI-324982|q22032_caeel|Q22032	4e-08	1	O45666
Toxocara_canis_Contig247	EBI-312724|q9u1t5_caeel|Q9U1T5	9e-21	11	Q9BL58|Q22048|Q9XXI0|P34427|Q8ITY3|Q19969|Q20052|O16500|Q23390|P91419|Q8MM07
Toxocara_canis_Contig265	EBI-328246|q17698_caeel|Q17698	8e-20	1	Q17339
Toxocara_canis_Contig270	EBI-321684|o45444_caeel|O45444	9e-13	2	P34692|Q8MXV7
Toxocara_canis_Contig304	EBI-314884|q18529_caeel|Q18529	4e-13	20	Q21319|Q9BL58|O17982|O18302|Q9XXI0|Q9XWV0|Q23482|Q9TZ38|Q9TYT3|Q22799|P34514|Q9NAE9|Q17878|Q17868|O44606|Q09485|P45897|P50464|Q17359|Q95QI7
Toxocara_canis_Contig306	EBI-328246|q17698_caeel|Q17698	2e-10	1	Q17339
Toxocara_canis_Contig358	EBI-314884|q18529_caeel|Q18529	2e-10	20	Q21319|Q9BL58|O17982|O18302|Q9XXI0|Q9XWV0|Q23482|Q9TZ38|Q9TYT3|Q22799|P34514|Q9NAE9|Q17878|Q17868|O44606|Q09485|P45897|P50464|Q17359|Q95QI7
Toxocara_canis_Contig382	EBI-318322|q18538_caeel|Q18538	5e-11	1	O01869
Toxocara_canis_Contig407	EBI-330303|q9xx56_caeel|Q9XX56	4e-13	2	Q9XX56|Q9XX56
Toxocara_canis_Contig412	EBI-129708|q9vfy2_drome|Q9VFY2	5e-15	2	Q9VFY2|Q9VFY2
Toxocara_canis_Contig456	EBI-319105|o45599_caeel|O45599	1e-13	2	Q9XVA3|Q9TZ38
Toxocara_canis_Contig479	EBI-1222012|ppap_human|P15309	6e-18	1	P01871
Toxocara_canis_Contig491	EBI-312975|yuw5_caeel|P52717	1e-74	2	P34692|O01427
Toxocara_canis_Contig498	EBI-314884|q18529_caeel|Q18529	3e-12	20	Q21319|Q9BL58|O17982|O18302|Q9XXI0|Q9XWV0|Q23482|Q9TZ38|Q9TYT3|Q22799|P34514|Q9NAE9|Q17878|Q17868|O44606|Q09485|P45897|P50464|Q17359|Q95QI7
Toxocara_canis_Contig541	EBI-17635|sodc_yeast|P00445	9e-31	10	P39009|Q04675|P23291|P28320|P17157|P19735|P06787|P40202|P07866|P20081
Toxocara_canis_Contig570	EBI-109780|q9vd01_drome|Q9VD01	3e-12	2	Q9VAU6|Q9VD01
Toxocara_canis_Contig572	EBI-1104680|q9byh7_human|Q9BYH7	8e-10	1	Q9BYH7
Toxocara_canis_Contig615	EBI-324982|q22032_caeel|Q22032	1e-07	1	O45666
gi|20499654|gb|BQ274584.1|BQ274584	EBI-318839|q9xvb1_caeel|Q9XVB1	3e-06	2	Q9XVB1|Q22227
gi|20499512|gb|BQ274442.1|BQ274442	EBI-1554752|vgfr1_mouse|P35969	4e-26	1	P49764
gi|20499274|gb|BQ274204.1|BQ274204	EBI-182580|h2a_drome|P84051	4e-29	8	P84051|Q9VM22|Q8SWW4|Q27934|Q9V5F4|P84051|Q86YP4|P84051
gi|20063840|gb|BQ089639.1|BQ089639	EBI-319105|o45599_caeel|O45599	6e-08	2	Q9XVA3|Q9TZ38
gi|20062664|gb|BQ088463.1|BQ088463	EBI-326525|q18827_caeel|Q18827	4e-19	1	Q95ZQ4
gi|19558748|gb|BM966020.1|BM966020	EBI-949020|matn2_human|O00339	9e-06	1	P54253
gi|19558663|gb|BM965975.1|BM965975	EBI-359110|spb3_human|P29508	9e-11	2	Q15853|P20333
gi|2671130|gb|AA684532.1|AA684532	EBI-312754|q9bib5_caeel|Q9BIB5	3e-10	2	Q9BIB5|Q9BIB5
gi|2335216|gb|AA563573.1|AA563573	EBI-326455|q22020_caeel|Q22020	2e-20	1	Q22020
gi|2335211|gb|AA563572.1|AA563572	EBI-719873|fkbp2_human|P26885	3e-09	2	P26885|P26885
Trichinella_spiralis_Contig133	EBI-725639|q6ian0_human|Q6IAN0	2e-27	1	Q6IAN0
Trichinella_spiralis_Contig151	EBI-117389|q9vg15_drome|Q9VG15	2e-06	6	Q9VG15|Q9VG15|Q9VG15|Q9VG15|Q9VG15|Q9VG15
Trichinella_spiralis_Contig164	EBI-82584|q9vtx9_drome|Q9VTX9	5e-25	8	Q9VTX9|Q9VTX9|Q9VTX9|Q9VTX9|Q9VTX9|Q9VTX9|Q9VTX9|Q9VTX9
Trichinella_spiralis_Contig211	EBI-156305|q9y125_drome|Q9Y125	4e-06	5	P29310-2|Q9VN49|P49283-2|Q9V7A9|Q9V989
Trichinella_spiralis_Contig231	EBI-642977|rib1_mouse|Q91YQ5	2e-52	2	Q9CQV8|Q9Z2A0
Trichinella_spiralis_Contig305	EBI-322839|q23015_caeel|Q23015	8e-26	1	Q20577
Trichinella_spiralis_Contig347	EBI-1056807|furin_human|P09958	3e-13	1	EBI-1058374
Trichinella_spiralis_Contig476	EBI-94713|q9xzd0_drome|Q9XZD0	2e-25	4	P09081-3|Q9VCR6|Q9VGG3|Q9V3V3
Trichinella_spiralis_Contig698	EBI-1049597|calr_human|P27797	1e-110	9	P48039|Q03518|P78545|Q13177|Q9UBN6|P11171|O60739|Q9Y4K3|Q5U007
Trichinella_spiralis_Contig797	EBI-773157|ost48_mouse|O54734	1e-111	1	Q9CQV8
Trichinella_spiralis_Contig802	EBI-179117|q9vur7_drome|Q9VUR7	6e-27	1	P08182
Trichinella_spiralis_Contig854	EBI-313899|q9xv50_caeel|Q9XV50	3e-12	2	Q9XU77|Q9XV50
Trichinella_spiralis_Contig862	EBI-123192|lip3_drome|O46108	1e-73	13	Q9VLR9|Q9V4X0|Q9VI02|Q9I7I1|P50445|Q9VIH1|O46108|Q9VKW2|Q9V9R2|Q9V470|Q8IGE8|Q9NH11|Q9V7R5
Trichinella_spiralis_Contig865	EBI-723529|wfdc2_human|Q14508	7e-07	1	Q14508
Trichinella_spiralis_Contig879	EBI-181082|q9vb99_drome|Q9VB99	6e-09	5	Q9VSB6|Q8MSX2|Q9VA31|Q02360|Q9VZD5
Trichinella_spiralis_Contig885	EBI-1236865|slit2_human|O94813	3e-08	1	P01106
Trichinella_spiralis_Contig1009	EBI-330198|q22170_caeel|Q22170	7e-66	1	Q9NH52
Trichinella_spiralis_Contig1077	EBI-1051861|oaz2_human|O95190	2e-10	2	O95190|O95190
Trichinella_spiralis_Contig1202	EBI-359129|enpl_human|P14625	8e-74	2	P14625|P20333
Trichinella_spiralis_Contig1283	EBI-324795|q22035_caeel|Q22035	6e-15	1	Q9XU77
Trichinella_spiralis_Contig1345	EBI-130140|q9vy87_drome|Q9VY87	8e-32	9	Q9V935|Q9VWG6|Q9V5D2|Q9VXL1|Q9VFQ3|Q9VTX7|Q9V8U3|Q9VC48|Q9W1S5
Trichinella_spiralis_Contig1371	EBI-318070|q20796_caeel|Q20796	7e-17	1	O17695
Trichinella_spiralis_Contig1376	EBI-716699|sap_human|P07602	3e-12	6	Q9NYQ6|Q9ULX9|Q86YV5|P07602|P07602|P13569
Trichinella_spiralis_Contig1453	EBI-999394|plmn_human|P00747	2e-37	7	P00747|P00747|P00747|Q6V4L5|P00747|P00747|P01876
Trichinella_spiralis_Contig1469	EBI-999394|plmn_human|P00747	1e-11	7	P00747|P00747|P00747|Q6V4L5|P00747|P00747|P01876
Trichinella_spiralis_Contig1473	EBI-1237011|ppt1_human|P50897	2e-93	1	P01106
Trichinella_spiralis_Contig1535	EBI-999394|plmn_human|P00747	6e-25	7	P00747|P00747|P00747|Q6V4L5|P00747|P00747|P01876
Trichinella_spiralis_Contig1556	EBI-327917|q9tyy2_caeel|Q9TYY2	2e-12	1	Q22534
Trichinella_spiralis_Contig1576	EBI-713665|nduv2_human|P19404	2e-72	6	O75489|O75306|P19404|Q16795|P19404|P19404
Trichinella_spiralis_Contig1598	EBI-312610|q9bkp1_caeel|Q9BKP1	2e-56	1	Q8MM07
Trichinella_spiralis_Contig1684	EBI-1049890|q68ct7_human|Q68CT7	5e-51	1	P62633
Trichinella_spiralis_Contig1737	EBI-627345|q7xn53_orysj|Q7XN53	2e-17	1	Q84PD5
Trichinella_spiralis_Contig1887	EBI-318456|q9na78_caeel|Q9NA78	1e-38	2	Q9NA78|O01869
Trichinella_spiralis_Contig1967	EBI-323821|o44131_caeel|O44131	9e-09	1	O17917
Trichinella_spiralis_Contig1973	EBI-321799|o17908_caeel|O17908	1e-156	5	Q20344|Q95QC4|P45897|Q23158|Q9Y048
Trichinella_spiralis_Contig2027	EBI-12646|osm1_yeast|P21375	2e-19	3	P21375|Q08273|P09624
Trichinella_spiralis_Contig2129	EBI-161573|q9vim0_drome|Q9VIM0	3e-51	1	Q9VFT3
Trichinella_spiralis_Contig2130	EBI-117534|q9vhu6_drome|Q9VHU6	1e-16	2	Q9VL14|Q9VJV2
Trichinella_spiralis_Contig2152	EBI-122728|q8imx4_drome|Q8IMX4	2e-85	21	Q8IMX4|Q8IMX4|Q8IMX4|Q8IMX4|Q8IMX4|Q9VY61|Q8IMX4|Q8IMX4|Q9V5U3|Q8IMX4|Q8IMX4|Q8IMX4|Q8IMX4|Q9VVN4|Q9VW57|Q8IMX4|Q8IMX4|Q8IMX4|Q8IMX4|Q8IMX4|Q8IMX4
Trichinella_spiralis_Contig2163	EBI-312545|q19750_caeel|Q19750	4e-61	1	Q8MM07
Trichinella_spiralis_Contig2193	EBI-317252|q9na39_caeel|Q9NA39	9e-07	1	Q93375
Trichinella_spiralis_Contig2209	EBI-324795|q22035_caeel|Q22035	2e-11	1	Q9XU77
Trichinella_spiralis_Contig2244	EBI-315820|q21418_caeel|Q21418	4e-06	4	O18302|O44165|Q09485|Q09620
Trichinella_spiralis_Contig2260	EBI-1051412|dns2a_human|O00115	8e-18	2	O00115|O00115
Trichinella_spiralis_Contig2274	EBI-1051412|dns2a_human|O00115	1e-17	2	O00115|O00115
Trichinella_spiralis_Contig2320	EBI-1051412|dns2a_human|O00115	1e-14	2	O00115|O00115
Trichinella_spiralis_Contig2357	EBI-1051412|dns2a_human|O00115	2e-16	2	O00115|O00115
Trichinella_spiralis_Contig2437	EBI-101595|q9vmv3_drome|Q9VMV3	4e-59	2	Q9VWZ8|Q9VMV3
Trichinella_spiralis_Contig2483	EBI-918490|pdia6_rat|Q63081	7e-42	1	P19357
Trichinella_spiralis_Contig2578	EBI-999394|plmn_human|P00747	5e-25	7	P00747|P00747|P00747|Q6V4L5|P00747|P00747|P01876
Trichinella_spiralis_Contig2617	EBI-1051412|dns2a_human|O00115	3e-08	2	O00115|O00115
Trichinella_spiralis_Contig2686	EBI-315774|cpr6_caeel|P43510	1e-34	1	Q09485
Trichinella_spiralis_Contig2729	EBI-136908|q9vna3_drome|Q9VNA3	6e-48	1	P17719
Trichinella_spiralis_Contig2825	EBI-916926|ppib_rat|P24368	1e-61	1	P19357
Trichinella_spiralis_Contig2841	EBI-918648|tmeda_rat|Q63584	1e-30	1	P19357
Trichinella_spiralis_Contig3032	EBI-773805|mecr_mouse|Q9DCS3	6e-47	1	Q9CQV8
Trichinella_spiralis_Contig3048	EBI-152653|pygo_drome|Q9V9W8	2e-28	3	Q961D9|P18824|O00512
Trichinella_spiralis_Contig3054	EBI-87388|rs25_drome|P48588	7e-27	11	Q9VLG7|Q9V7M5|Q8INR0|Q9VB22|P25932|Q9VNR2|Q9VRB3|Q9VCH1|Q9VSQ3|Q9VRC9|Q9W0V5
Trichinella_spiralis_Contig3056	EBI-748258|int11_human|Q5TA45	4e-88	3	O15162|Q99750|Q15645
Trichinella_spiralis_Contig3099	EBI-320967|o44371_caeel|O44371	2e-08	1	P91870
Trichinella_spiralis_Contig3160	EBI-193671|q9v9z3_drome|Q9V9Z3	8e-06	1	Q9V893
Trichinella_spiralis_Contig3175	EBI-324521|q9tvs4_caeel|Q9TVS4	8e-21	4	Q9TYY1|Q9GSX9|Q9TZ38|P45897
Trichinella_spiralis_Contig3217	EBI-150569|q9vad0_drome|Q9VAD0	2e-29	1	Q9W191
Trichinella_spiralis_Contig3262	EBI-330517|q19707_caeel|Q19707	8e-34	1	Q9GSQ0
Trichinella_spiralis_Contig3266	EBI-309559|reep3_mouse|Q99KK1	4e-18	1	Q8R5J9
gi|157959643|gb|EX502814.1|EX502814	EBI-723960|loxl3_human|P58215	5e-08	1	Q9HDC9
gi|157959318|gb|EX502489.1|EX502489	EBI-317682|o17718_caeel|O17718	2e-41	1	O17670
gi|157959253|gb|EX502424.1|EX502424	EBI-123796|pdi_drome|P54399	4e-15	4	Q9VSY9|O16011-3|Q24312-2|Q9VY48
gi|157958105|gb|EX501276.1|EX501276	EBI-189398|q9vpu1_drome|Q9VPU1	3e-36	13	Q9VPU1|Q9NFU0|Q9VPU1|Q7KW14|Q9VPU1|Q9VPU1|Q9V876|Q9VPU1|Q9VPU1|Q9VPU1|Q8MLU0|Q9VPU1|Q9VPU1
gi|157957875|gb|EX501046.1|EX501046	EBI-149462|q9vnk5_drome|Q9VNK5	6e-10	1	Q9VME1
gi|157957831|gb|EX501002.1|EX501002	EBI-358549|mpcp_human|Q00325	2e-92	6	P00533|P62993|P19438|Q6P5Y1|P20333|Q15628
gi|148310787|gb|ES570682.1|ES570682	EBI-1051412|dns2a_human|O00115	9e-11	2	O00115|O00115
gi|148310647|gb|ES570542.1|ES570542	EBI-315917|hsp7c_caeel|P27420	6e-89	2	O44165|Q18115
gi|148309316|gb|ES569211.1|ES569211	EBI-738586|amy1_human|P04745	6e-19	3	EBI-1058533|Q8TAX7|O14519
gi|148309142|gb|ES569037.1|ES569037	EBI-321158|o17759_caeel|O17759	1e-32	2	Q9N5U5|O44165
gi|148308557|gb|ES568452.1|ES568452	EBI-1222012|ppap_human|P15309	3e-13	1	P01871
gi|148307203|gb|ES567098.1|ES567098	EBI-949638|mon1a_human|Q86VX9	8e-11	1	Q5VTD9
gi|148307142|gb|ES567037.1|ES567037	EBI-394357|med12_human|Q93074	3e-21	7	Q8IZD1|Q9BTT4|Q9NWA0|O95402|Q9NX70|Q9BWU1|Q920D3
gi|148306506|gb|ES566401.1|ES566401	EBI-159221|q9va69_drome|Q9VA69	3e-45	1	Q9W205
gi|148305718|gb|ES565613.1|ES565613	EBI-119881|q9vtz4_drome|Q9VTZ4	5e-34	4	Q9V9Q6|Q9XZ68|Q9VTZ4|Q9VTZ4
gi|148305185|gb|ES565080.1|ES565080	EBI-1038810|tnr16_rat|P07174	5e-25	1	P07174
gi|148305107|gb|ES565002.1|ES565002	EBI-150569|q9vad0_drome|Q9VAD0	4e-07	1	Q9W191
gi|148305000|gb|ES564895.1|ES564895	EBI-916676|sprc_rat|P16975	3e-16	1	P19357
gi|148304956|gb|ES564851.1|ES564851	EBI-133097|q9vig6_drome|Q9VIG6	4e-17	1	Q9XZ68
gi|148304764|gb|ES564659.1|ES564659	EBI-319728|o17806_caeel|O17806	6e-11	1	O17806
gi|148304749|gb|ES564644.1|ES564644	EBI-1384121|adck1_human|Q86TW2	2e-50	2	EBI-1380405|P62820
gi|148304688|gb|ES564583.1|ES564583	EBI-191609|q9vlp5_drome|Q9VLP5	2e-09	1	Q9W1T1
gi|148304421|gb|ES564316.1|ES564316	EBI-459610|rl2_rhopa|P60403	4e-09	1	Q6N4R7
gi|148304262|gb|ES564157.1|ES564157	EBI-168505|q9vpy9_drome|Q9VPY9	2e-16	4	Q9VPY9|Q9VPY9|Q9VPY9|Q24564
gi|148304217|gb|ES564112.1|ES564112	EBI-126035|bre1_drome|Q9VRP9	9e-09	4	Q9VUB1|Q9VRP9|Q9VRP9|Q9XTM1
gi|148303995|gb|ES563890.1|ES563890	EBI-318070|q20796_caeel|Q20796	2e-25	1	O17695
gi|148302507|gb|ES562402.1|ES562402	EBI-179336|q9vge5_drome|Q9VGE5	4e-34	1	Q9VYC7
gi|148301810|gb|ES561705.1|ES561705	EBI-646516|notc2_mouse|O35516	3e-30	1	Q62406-1
gi|142993909|gb|ES273387.1|ES273387	EBI-896149|o45546_caeel|O45546	3e-24	1	O44165
gi|142993478|gb|ES273219.1|ES273219	EBI-726811|ovgp1_human|Q12889	4e-31	1	O43374
gi|21884062|gb|BQ738850.1|BQ738850	EBI-123796|pdi_drome|P54399	3e-33	4	Q9VSY9|O16011-3|Q24312-2|Q9VY48
gi|21883242|gb|BQ738030.1|BQ738030	EBI-1051412|dns2a_human|O00115	1e-11	2	O00115|O00115
gi|21818593|gb|BQ693277.1|BQ693277	EBI-95430|galt6_drome|Q6WV16	7e-12	5	Q9VSK1|Q9XYW6|Q8SY46|Q01083|Q8IGE8
gi|21818148|gb|BQ692832.1|BQ692832	EBI-1051412|dns2a_human|O00115	4e-15	2	O00115|O00115
gi|21818056|gb|BQ692740.1|BQ692740	EBI-627345|q7xn53_orysj|Q7XN53	6e-09	1	Q84PD5
gi|13182616|gb|BG353956.1|BG353956	EBI-948789|prdm1_human|O75626	4e-14	1	P54253
gi|13099613|gb|BG302086.1|BG302086	EBI-161573|q9vim0_drome|Q9VIM0	2e-07	1	Q9VFT3
Trichostrongylus_vitrinus_Contig103	EBI-312503|o01497_caeel|O01497	4e-07	3	Q09506|Q9XXI0|Q8MM07
Trichostrongylus_vitrinus_Contig183	EBI-327012|q7z122_caeel|Q7Z122	2e-19	1	Q22179
Trichostrongylus_vitrinus_Contig258	EBI-11352|msh2_yeast|P25847	7e-31	29	P25847|EBI-1368872|EBI-1368907|P22336|P25847|P25847|P25847|P25847|P25847|P25847|P25847|Q03834|P22134|P25336|P25042|P25847|P25847|P25847|P25847|P25847|P25847|P25847|P25847|P07267|P38111|Q02159|P25847|P25847|P25847
Trichostrongylus_vitrinus_Contig312	EBI-320735|vit6_caeel|P18948	1e-32	5	O76577|Q17339|Q9XVP9|Q19019|O44606
TVm07_G02	EBI-35972|yp011_yeast|Q12251	2e-13	1	P25454
Trichuris_muris_Contig6	EBI-312766|q9bkp8_caeel|Q9BKP8	2e-14	1	Q9BIB5
Trichuris_muris_Contig50	EBI-1032242|st14_human|Q9Y5Y6	6e-18	1	Q9Y5Y6
Trichuris_muris_Contig75	EBI-173739|q9vzi5_drome|Q9VZI5	2e-06	1	Q9VM98
Trichuris_muris_Contig80	EBI-715062|catb_human|P07858	6e-73	2	P41220|P07858
Trichuris_muris_Contig98	EBI-324551|q8mq36_caeel|Q8MQ36	1e-07	1	Q9XUS9
Trichuris_muris_Contig122	EBI-313057|o16454_caeel|O16454	1e-70	1	Q17446
Trichuris_muris_Contig140	EBI-355293|slpi_human|P03973	5e-09	1	Q15653
Trichuris_muris_Contig148	EBI-183186|npc2_drome|Q9VQ62	1e-08	2	Q9VPU1|Q86B87
Trichuris_muris_Contig211	EBI-157529|q9w227_drome|Q9W227	6e-79	7	Q9VRV9|Q9W1K1|O46070|Q9VJD4|Q9VW02|Q9VY48|Q9V3X6
Trichuris_muris_Contig228	EBI-723529|wfdc2_human|Q14508	1e-08	1	Q14508
Trichuris_muris_Contig248	EBI-324982|q22032_caeel|Q22032	2e-17	1	O45666
Trichuris_muris_Contig274	EBI-1383819|phkg2_human|P15735	5e-08	2	EBI-1380990|EBI-1380999
Trichuris_muris_Contig304	EBI-823807|q8i414_plaf7|Q8I414	2e-14	3	Q8I414|Q8IDA9|Q8IBV8
Trichuris_muris_Contig315	EBI-316995|q22378_caeel|Q22378	7e-09	2	P90868|P46941
Trichuris_muris_Contig318	EBI-896114|q8i4b8_caeel|Q8I4B8	2e-14	1	O44165
Trichuris_muris_Contig320	EBI-189802|q9vck1_drome|Q9VCK1	1e-16	3	Q9VXF4|Q9VCK1|Q9VCK1
Trichuris_muris_Contig360	EBI-716845|rab1a_human|P62820	3e-78	15	P62820|P49407|P62820|P62820|P62820|P62820|P62820|P62820|P62820|P62820|P62820|P62820|P62820|P62820|P62820
Trichuris_muris_Contig387	EBI-986248|ela1_pig|P00772	2e-18	1	P00772
Trichuris_muris_Contig404	EBI-312495|tyr1_caeel|P34269	5e-24	2	P54936|Q8MM07
gi|27588440|gb|CB013704.1|CB013704	EBI-355293|slpi_human|P03973	4e-09	1	Q15653
gi|27588350|gb|CB013614.1|CB013614	EBI-896219|q18572_caeel|Q18572	7e-09	1	O44165
gi|27588252|gb|CB013516.1|CB013516	EBI-347895|rs15a_human|P62244	1e-62	7	Q01844|Q9UKW6|P62993|Q13838|Q9Y6K9|Q00653|Q99558
gi|27587943|gb|CB013207.1|CB013207	EBI-184739|q9vhx4_drome|Q9VHX4	3e-39	2	Q9VHB5|Q9V8T7
gi|17970842|gb|BM277589.1|BM277589	EBI-146542|q9v4d6_drome|Q9V4D6	2e-10	2	Q9V9W0|Q9VXK9
gi|17970777|gb|BM277526.1|BM277526	EBI-372635|rs15_human|P62841	2e-51	1	Q9HAU5
gi|17970767|gb|BM277516.1|BM277516	EBI-324982|q22032_caeel|Q22032	3e-13	1	O45666
gi|17970633|gb|BM277388.1|BM277388	EBI-320673|o02658_caeel|O02658	8e-14	1	Q9XTG7
gi|17970483|gb|BM277239.1|BM277239	EBI-145994|q9vif1_drome|Q9VIF1	1e-05	2	Q9VPS5|Q9VIF1
gi|17353573|gb|BM174688.1|BM174688	EBI-352338|pp1b_mouse|P62141	1e-111	6	Q9CQV8|P13405|P62141|P28574|P46662|P62158
gi|17353442|gb|BM174557.1|BM174557	EBI-128809|ppn_drome|Q868Z9	3e-27	24	Q868Z9|Q868Z9|Q9VLR0|Q868Z9|Q9VVV6|Q9V8F8|Q868Z9|Q9VQ94|Q9V586|Q868Z9|Q868Z9|Q9VTS9|Q868Z9|Q868Z9|Q868Z9|Q868Z9|Q868Z9|Q868Z9|Q868Z9|Q9VXL1|Q868Z9|Q9V820-1|Q9GR11|Q8IGE8
gi|17353421|gb|BM174536.1|BM174536	EBI-746300|dhrs1_human|Q96LJ7	2e-55	2	Q99750|O15162
gi|17353365|gb|BM174480.1|BM174480	EBI-326736|q9uav4_caeel|Q9UAV4	2e-59	2	Q22123|Q23333
gi|17353305|gb|BM174420.1|BM174420	EBI-314884|q18529_caeel|Q18529	3e-10	20	Q21319|Q9BL58|O17982|O18302|Q9XXI0|Q9XWV0|Q23482|Q9TZ38|Q9TYT3|Q22799|P34514|Q9NAE9|Q17878|Q17868|O44606|Q09485|P45897|P50464|Q17359|Q95QI7
gi|17353201|gb|BM174316.1|BM174316	EBI-159221|q9va69_drome|Q9VA69	4e-19	1	Q9W205
gi|13592932|gb|BG577868.1|BG577868	EBI-109277|q8sx06_drome|Q8SX06	5e-20	1	Q8SX06
gi|13592849|gb|BG577785.1|BG577785	EBI-312795|rl23_caeel|P48158	2e-55	3	Q22174|O61742|Q9XU10
gi|13592778|gb|BG577714.1|BG577714	EBI-318070|q20796_caeel|Q20796	8e-20	1	O17695
gi|13592535|gb|BG577471.1|BG577471	EBI-714455|wbp11_human|Q9Y2W2	9e-28	11	Q6Y7W6|P84077|Q9Y2W2|Q15642|Q9Y2W2|Q92841|Q96EZ8|O43639|Q15365|O60828|Q06455
gi|10803782|gb|BF049935.1|BF049935	EBI-355293|slpi_human|P03973	5e-13	1	Q15653
Trichuris_vulpis_Contig25	EBI-128809|ppn_drome|Q868Z9	8e-26	24	Q868Z9|Q868Z9|Q9VLR0|Q868Z9|Q9VVV6|Q9V8F8|Q868Z9|Q9VQ94|Q9V586|Q868Z9|Q868Z9|Q9VTS9|Q868Z9|Q868Z9|Q868Z9|Q868Z9|Q868Z9|Q868Z9|Q868Z9|Q9VXL1|Q868Z9|Q9V820-1|Q9GR11|Q8IGE8
Trichuris_vulpis_Contig26	EBI-154446|q9vcn5_drome|Q9VCN5	1e-13	3	Q868Z9|Q9VU18|Q9VCN5
Trichuris_vulpis_Contig56	EBI-355293|slpi_human|P03973	4e-12	1	Q15653
Trichuris_vulpis_Contig134	EBI-8902|idi1_yeast|P15496	2e-20	4	P15496|P33203|P39940|P22696
Trichuris_vulpis_Contig176	EBI-1153848|o65390_arath|O65390	4e-14	10	O64826|Q2V347|Q9SJ56|Q9FWS9|P48731|P46639|Q8GXD4|P48002|Q9FPQ8|Q38897
Trichuris_vulpis_Contig213	EBI-323821|o44131_caeel|O44131	3e-12	1	O17917
Trichuris_vulpis_Contig292	EBI-773982|rs3a_mouse|P97351	1e-67	1	Q9CQV8
Trichuris_vulpis_Contig293	EBI-157348|q95rs6_drome|Q95RS6	4e-08	1	Q9VCH1
Trichuris_vulpis_Contig296	EBI-746373|gmds_human|O60547	3e-63	1	O60547
gi|28561623|gb|CB278038.1|CB278038	EBI-312610|q9bkp1_caeel|Q9BKP1	3e-09	1	Q8MM07
gi|28561537|gb|CB277952.1|CB277952	EBI-723529|wfdc2_human|Q14508	1e-09	1	Q14508
gi|28561485|gb|CB277900.1|CB277900	EBI-355293|slpi_human|P03973	5e-12	1	Q15653
gi|28561105|gb|CB277520.1|CB277520	EBI-723529|wfdc2_human|Q14508	1e-08	1	Q14508
gi|28561008|gb|CB277423.1|CB277423	EBI-192564|q9vqd8_drome|Q9VQD8	8e-30	4	Q9VH73|Q9VMH2|Q9V7P9|Q9VNE9
gi|28252758|gb|CB189366.1|CB189366	EBI-355293|slpi_human|P03973	2e-10	1	Q15653
gi|28252362|gb|CB188970.1|CB188970	EBI-78119|cbx1_mouse|P83917	3e-08	8	P83917|P83917|Q13263|P83917|Q62318|P35991|Q64127|P68433
gi|28252140|gb|CB188748.1|CB188748	EBI-986345|elne_human|P08246	2e-16	1	P01009
gi|28252130|gb|CB188738.1|CB188738	EBI-191247|q9ved8_drome|Q9VED8	2e-09	4	Q9VED8|Q9VED8|Q9VED8|Q9VED8
gi|28251802|gb|CB188410.1|CB188410	EBI-122668|q8mzi3_drome|Q8MZI3	6e-12	1	Q9V3R6
gi|28251618|gb|CB188226.1|CB188226	EBI-998894|tmed2_mouse|Q9R0Q3	1e-46	3	Q9R0Q3|P57716|Q9CQR7
gi|28251567|gb|CB188175.1|CB188175	EBI-645055|np1l1_mouse|P28656	1e-24	1	Q9WVS7
gi|27925109|gb|CB099302.1|CB099302	EBI-198486|P49762-2|P49762-2	9e-42	4	Q9VM98|Q8SXU0|Q24574|P19018-2
gi|27925048|gb|CB099241.1|CB099241	EBI-314055|rl10a_caeel|Q9N4I4	9e-39	5	Q8ITY3|O17915|O16500|O44606|Q17878
gi|27924964|gb|CB099157.1|CB099157	EBI-896114|q8i4b8_caeel|Q8I4B8	8e-12	1	O44165
gi|27924848|gb|CB099041.1|CB099041	EBI-189802|q9vck1_drome|Q9VCK1	8e-15	3	Q9VXF4|Q9VCK1|Q9VCK1
gi|27924736|gb|CB098929.1|CB098929	EBI-355293|slpi_human|P03973	4e-11	1	Q15653
gi|27924526|gb|CB098719.1|CB098719	EBI-322131|ifa2_caeel|O02365	1e-20	6	Q27365|P34427|P39745|Q22534|Q9U2I2|Q22227
Globodera_pallida_Contig41	EBI-313299|cyp5_caeel|P52013	6e-67	1	Q11073
Globodera_pallida_Contig46	EBI-1153848|o65390_arath|O65390	9e-43	10	O64826|Q2V347|Q9SJ56|Q9FWS9|P48731|P46639|Q8GXD4|P48002|Q9FPQ8|Q38897
Globodera_pallida_Contig97	EBI-313904|fabp1_caeel|Q20223	5e-23	2	O17917|O16500
Globodera_pallida_Contig133	EBI-319315|galt8_caeel|O45293	1e-101	2	Q23440|Q19294
Globodera_pallida_Contig217	EBI-319362|q9xtb0_caeel|Q9XTB0	2e-51	1	Q19325
Globodera_pallida_Contig223	EBI-827162|q8i1w5_plaf7|Q8I1W5	9e-07	8	Q6LEZ2|Q8I1W5|Q8I1W5|Q8I1W5|Q8I1W5|Q6LFK6|Q6LFK0|Q8IJI5
Globodera_pallida_Contig248	EBI-313143|o16488_caeel|O16488	2e-14	4	O02353|O16488|O16488|O16488
Globodera_pallida_Contig392	EBI-1056348|rl3_human|P39023	1e-101	23	P49407|P32121|Q92597|Q9NX58|P62633|O75940|O15479|P61981|Q9GZN1|Q9H1Y0|Q15853|Q9Y5S2|Q9Y478|O43586|Q14164|P39023|O75815|O60739|O00141|P62993|Q99558|Q13233|P56537
Globodera_pallida_Contig395	EBI-312495|tyr1_caeel|P34269	2e-38	2	P54936|Q8MM07
gi|54549838|gb|CV579374.1|CV579374	EBI-1160845|apc1_schpo|Q9URV2	3e-15	6	Q9URV2|O42839|O74358|Q9URV2|Q9URV2|Q9URV2
gi|54549548|gb|CV579231.1|CV579231	EBI-312975|yuw5_caeel|P52717	8e-47	2	P34692|O01427
gi|54548724|gb|CV578839.1|CV578839	EBI-324982|q22032_caeel|Q22032	1e-14	1	O45666
gi|54548571|gb|CV578764.1|CV578764	EBI-312975|yuw5_caeel|P52717	2e-74	2	P34692|O01427
gi|54547406|gb|CV578195.1|CV578195	EBI-491289|taf1_human|P21675	6e-09	10	P21675|P21675|EBI-1561047|P21675|P35269|P06400|Q5VTD9|Q5HZG4|Q16695|P20226
gi|54547186|gb|CV578087.1|CV578087	EBI-313756|vit2_caeel|P05690	3e-11	3	P34278|O18118|Q19294
gi|54547157|gb|CV578073.1|CV578073	EBI-318553|calx_caeel|P34652	7e-52	2	Q18953|Q9NH52
gi|54547077|gb|CV578033.1|CV578033	EBI-136908|q9vna3_drome|Q9VNA3	5e-29	1	P17719
gi|54547049|gb|CV578019.1|CV578019	EBI-82319|prdx1_drome|Q9V3P0	6e-50	5	Q9VX10|Q9V3P0|Q9V3P0|Q9V3P0|Q9V3P0
gi|54546752|gb|CV577871.1|CV577871	EBI-113522|q9vuz0_drome|Q9VUZ0	2e-23	2	Q9VUZ0|Q9VZ80
gi|54546750|gb|CV577870.1|CV577870	EBI-320735|vit6_caeel|P18948	2e-10	5	O76577|Q17339|Q9XVP9|Q19019|O44606
gi|54545567|gb|CV577280.1|CV577280	EBI-324982|q22032_caeel|Q22032	6e-11	1	O45666
gi|18382887|gb|BM416088.1|BM416088	EBI-312724|q9u1t5_caeel|Q9U1T5	1e-16	11	Q9BL58|Q22048|Q9XXI0|P34427|Q8ITY3|Q19969|Q20052|O16500|Q23390|P91419|Q8MM07
gi|18382875|gb|BM416076.1|BM416076	EBI-312724|q9u1t5_caeel|Q9U1T5	2e-16	11	Q9BL58|Q22048|Q9XXI0|P34427|Q8ITY3|Q19969|Q20052|O16500|Q23390|P91419|Q8MM07
gi|18382318|gb|BM415549.1|BM415549	EBI-514738|q8hj11_caeel|Q8HJ11	7e-11	1	Q95NM6
gi|18382127|gb|BM415451.1|BM415451	EBI-317990|tnnt_caeel|Q27371	6e-16	2	O16229|Q22048
gi|18381396|gb|BM415066.1|BM415066	EBI-556186|ynfe_ecoli|P77374	2e-44	4	P07012|P00944|P77374|P0AEV1
Globodera_rostochiensis_Contig504	EBI-1047626|q6fgx6_human|Q6FGX6	1e-05	5	Q92913|Q6FGX6|Q01804|Q6FGX6|Q6FGX6
Globodera_rostochiensis_Contig1095	EBI-329583|q9xwk4_caeel|Q9XWK4	3e-12	1	Q9TZ38
Globodera_rostochiensis_Contig1151	EBI-318195|far2_caeel|P34383	8e-06	4	Q18869|Q21453|Q23482|P91419
Globodera_rostochiensis_Contig1289	EBI-88485|ryk2_drome|Q9V422	3e-23	3	Q9VCC9|Q9VA32|P22808
Globodera_rostochiensis_Contig1304	EBI-773084|bdh_mouse|Q80XN0	3e-38	1	Q9CQV8
Globodera_rostochiensis_Contig1308	EBI-183849|q8mkx9_drome|Q8MKX9	7e-06	11	Q8MKX9|Q9VI32|Q9VIV8|Q9VUL2|Q9W3X2|Q8MKX9|Q9VTT1|Q8MKX9|Q8T6B9|Q8MKX9|Q9W592
Globodera_rostochiensis_Contig1316	EBI-313299|cyp5_caeel|P52013	5e-68	1	Q11073
Globodera_rostochiensis_Contig1366	EBI-329101|q17674_caeel|Q17674	1e-101	1	Q9XW40
Globodera_rostochiensis_Contig1374	EBI-324982|q22032_caeel|Q22032	2e-11	1	O45666
Globodera_rostochiensis_Contig1380	EBI-324982|q22032_caeel|Q22032	4e-27	1	O45666
Globodera_rostochiensis_Contig1412	EBI-324982|q22032_caeel|Q22032	1e-06	1	O45666
Globodera_rostochiensis_Contig1416	EBI-13988|psb2_yeast|P22141	4e-28	26	P22141|P22141|P22141|P23595|P38886|P32496|Q12250|P22141|P22141|P22141|P22141|P22141|P22141|P22141|P22141|P22141|P22141|P22141|Q04437|O94742|P33299|P22141|P38720|P38737|P43583|P22141
Globodera_rostochiensis_Contig1488	EBI-149384|phm_drome|O01404	1e-51	5	O01404|Q9VAU6|O01404|O01404|Q9U9U4
Globodera_rostochiensis_Contig1550	EBI-772305|ranb9_mouse|P69566	1e-13	1	Q9CQV8
Globodera_rostochiensis_Contig1555	EBI-328246|q17698_caeel|Q17698	5e-21	1	Q17339
Globodera_rostochiensis_Contig1571	EBI-102551|q9vnb0_drome|Q9VNB0	5e-22	12	Q9VU18|Q9VVR6|Q9V8Q7|Q9VYV9-1|Q9V7M1|Q9VYG2|Q9VDS5|Q9VBN1|Q9VCC9|Q8SY52|Q9V345|Q9W0K4
Globodera_rostochiensis_Contig1595	EBI-118966|q960f6_drome|Q960F6	1e-24	1	Q9VIY9
Globodera_rostochiensis_Contig1600	EBI-122340|q9w3m7_drome|Q9W3M7	6e-22	3	Q9VC50|Q9W3M7|Q9VJ29
Globodera_rostochiensis_Contig1608	EBI-323641|o01590_caeel|O01590	1e-15	1	Q8ITY3
Globodera_rostochiensis_Contig1647	EBI-315723|q9xx25_caeel|Q9XX25	3e-16	1	Q18081
Globodera_rostochiensis_Contig1662	EBI-1114546|btue_ecoli|P06610	8e-19	17	P10442|P42641|P06610|P06610|P06610|P06610|P06610|P06610|P06610|P06610|P06610|P06610|P06610|P06610|P06610|P06610|P06610
Globodera_rostochiensis_Contig1672	EBI-324982|q22032_caeel|Q22032	7e-20	1	O45666
Globodera_rostochiensis_Contig1714	EBI-1104992|mrc2_human|Q9UBG0	3e-06	1	Q9UBG0
Globodera_rostochiensis_Contig1744	EBI-329583|q9xwk4_caeel|Q9XWK4	6e-17	1	Q9TZ38
Globodera_rostochiensis_Contig1784	EBI-719873|fkbp2_human|P26885	1e-10	2	P26885|P26885
Globodera_rostochiensis_Contig1791	EBI-318200|o44512_caeel|O44512	5e-69	2	Q9XWG3|Q18869
Globodera_rostochiensis_Contig1853	EBI-322282|q9u362_caeel|Q9U362	3e-22	1	P34427
Globodera_rostochiensis_Contig1857	EBI-312382|q7jk63_caeel|Q7JK63	4e-18	1	Q09989
Globodera_rostochiensis_Contig1960	EBI-330958|q20420_caeel|Q20420	2e-21	2	Q9N3P1|P50488
Globodera_rostochiensis_Contig1983	EBI-314639|q9n5g3_caeel|Q9N5G3	5e-17	2	Q9NA78|P34684
Globodera_rostochiensis_Contig1990	EBI-1059330|33636766|33636766	1e-21	0
Globodera_rostochiensis_Contig2005	EBI-154679|q9vxq0_drome|Q9VXQ0	1e-08	2	Q9VIJ4|Q9VXQ0
gi|111163342|gb|EE265922.1|EE265922	EBI-315774|cpr6_caeel|P43510	1e-21	1	Q09485
gi|18090815|gb|BM356184.1|BM356184	EBI-318195|far2_caeel|P34383	7e-17	4	Q18869|Q21453|Q23482|P91419
gi|18090784|gb|BM356153.1|BM356153	EBI-324982|q22032_caeel|Q22032	3e-22	1	O45666
gi|18090393|gb|BM355762.1|BM355762	EBI-312975|yuw5_caeel|P52717	2e-48	2	P34692|O01427
gi|18082925|gb|BM346010.1|BM346010	EBI-312975|yuw5_caeel|P52717	9e-41	2	P34692|O01427
gi|18082871|gb|BM345956.1|BM345956	EBI-320763|odp2_caeel|Q19749	2e-16	6	Q9XU77|O62195|Q9GSX9|Q9NGT3|O16519|Q9U9Y8
gi|18081911|gb|BM344996.1|BM344996	EBI-75546|q9vac1_drome|Q9VAC1	4e-29	3	P11929|Q9W191|Q9VAC1
gi|18080934|gb|BM344019.1|BM344019	EBI-331714|q95qc1_caeel|Q95QC1	1e-08	1	Q07292
gi|18080843|gb|BM343928.1|BM343928	EBI-123560|lamal_drome|Q9VRK8	8e-08	4	Q9VBP2|Q9VRK8|Q9VAU6|Q9VSJ2
gi|18080708|gb|BM343793.1|BM343793	EBI-318195|far2_caeel|P34383	1e-19	4	Q18869|Q21453|Q23482|P91419
gi|7144296|gb|AW506418.1|AW506418	EBI-911551|q4va93_mouse|Q4VA93	3e-33	1	P62158
gi|7143856|gb|AW505979.1|AW505979	EBI-313904|fabp1_caeel|Q20223	2e-10	2	O17917|O16500
Heterodera_glycines_Contig4	EBI-312512|ppn1_caeel|O76840	3e-08	11	P91080|O76840|Q9XXI0|O18118|Q8MM07|Q20002|Q23390|O76840|O76840|P91419|Q17400
Heterodera_glycines_Contig23	EBI-310045|fkbp9_mouse|Q9Z247	1e-07	1	Q9Z247
Heterodera_glycines_Contig207	EBI-328246|q17698_caeel|Q17698	1e-13	1	Q17339
Heterodera_glycines_Contig276	EBI-1220096|asm3a_human|Q92484	2e-45	1	P02647
Heterodera_glycines_Contig289	EBI-319482|q21022_caeel|Q21022	3e-06	1	Q86DA5
Heterodera_glycines_Contig336	EBI-188026|chit2_drome|Q9W092	4e-32	1	Q9VR64
Heterodera_glycines_Contig377	EBI-773084|bdh_mouse|Q80XN0	9e-19	1	Q9CQV8
Heterodera_glycines_Contig449	EBI-317292|q21549_caeel|Q21549	2e-16	1	Q09278
Heterodera_glycines_Contig457	EBI-328722|q19004_caeel|Q19004	4e-62	1	Q9XUB3
Heterodera_glycines_Contig496	EBI-200060|q9vpf3-1|Q9VPF3-1	2e-98	4	Q9VU89|Q9VPF3-1|Q9V782|Q9VG82
Heterodera_glycines_Contig587	EBI-712205|rt12_human|O15235	7e-20	5	O15235|O15235|O15235|O15235|O15235
Heterodera_glycines_Contig609	EBI-358866|ost48_human|P39656	1e-104	16	Q9HC24|P62330|O75365|P23508|P43360|O00422|Q6FGA8|EBI-1058314|Q9Y2Q3|P56537|Q9H7B4|Q9Y6J8|O00264|P30480|P19438|P20333
Heterodera_glycines_Contig741	EBI-646311|anx13_mouse|Q99JG3	4e-33	4	Q60680-1|Q99P81|P68134|P63260
Heterodera_glycines_Contig753	EBI-108903|a23d_drome|Q24093	1e-61	2	O01367-1|Q9VW57
Heterodera_glycines_Contig820	EBI-107845|q9vr15_drome|Q9VR15	1e-09	2	Q9V8D2|Q9VWE0
Heterodera_glycines_Contig832	EBI-324982|q22032_caeel|Q22032	3e-10	1	O45666
Heterodera_glycines_Contig921	EBI-773393|dhb12_mouse|O70503	1e-49	1	Q9CQV8
Heterodera_glycines_Contig922	EBI-324982|q22032_caeel|Q22032	2e-15	1	O45666
Heterodera_glycines_Contig974	EBI-321540|selt1_caeel|Q9U3N5	2e-34	1	Q9U9K0
Heterodera_glycines_Contig1053	EBI-315958|o45734_caeel|O45734	1e-109	8	Q9XXN3|P30642|O45734|Q18115|Q19325|Q22227|O45734|O45734
Heterodera_glycines_Contig1086	EBI-531979|q8gy16_arath|Q8GY16	3e-17	1	Q9FLX7
Heterodera_glycines_Contig1159	EBI-449524|pr5_arath|P28493	1e-18	1	P28493
Heterodera_glycines_Contig1302	EBI-313299|cyp5_caeel|P52013	2e-56	1	Q11073
Heterodera_glycines_Contig1353	EBI-21457|trm7_yeast|P38238	4e-06	20	P38238|P38238|P38238|P38238|P38238|P38238|P38238|P53300|P38238|P38238|P38238|P38238|P38238|P38238|P38238|P38238|P38238|P38238|P38238|P38238
Heterodera_glycines_Contig1432	EBI-129121|q8iqb8_drome|Q8IQB8	7e-10	27	Q8IQB8|Q8IQB8|Q8IQB8|Q8IQB8|Q8IQB8|Q8IQB8|Q8IQB8|Q8IQB8|Q8IQB8|Q8IQB8|Q8IQB8|Q8IQB8|Q8IQB8|Q8IQB8|Q8IQB8|Q8IQB8|Q8IQB8|Q8IQB8|Q8IQB8|Q8IQB8|Q8IQB8|Q9V9J7|O18683|Q8IQB8|Q8IQB8|Q8IQB8|P23647
Heterodera_glycines_Contig1437	EBI-301713|hda11_human|Q96DB2	9e-56	4	Q92561|Q8IXH7|Q96DB2|P38936
Heterodera_glycines_Contig1448	EBI-1041019|fa11_human|P03951	2e-07	1	P23827
Heterodera_glycines_Contig1511	EBI-318898|uba3_caeel|Q19360	2e-69	2	Q18217|Q19088
Heterodera_glycines_Contig1663	EBI-726261|pctk1_human|Q00536	1e-65	4	Q15436|P61981|Q00536|Q00536
Heterodera_glycines_Contig1792	EBI-324982|q22032_caeel|Q22032	2e-22	1	O45666
Heterodera_glycines_Contig1798	EBI-190223|rx21_drome|Q24491	2e-09	3	Q24491|Q24491|Q02427-1
Heterodera_glycines_Contig1811	EBI-115197|rala_drome|P48555	2e-64	3	Q9VDG2|P48555|Q8SX30
Heterodera_glycines_Contig1836	EBI-312382|q7jk63_caeel|Q7JK63	2e-17	1	Q09989
Heterodera_glycines_Contig1840	EBI-318070|q20796_caeel|Q20796	3e-46	1	O17695
Heterodera_glycines_Contig1908	EBI-325875|cah3_caeel|Q27504	2e-33	1	Q21829
Heterodera_glycines_Contig1927	EBI-559411|ygfz_ecoli|P0ADE8	1e-09	6	P08390|P0ADE8|P0ADE8|P0ADE8|P0ADE8|P0A705
Heterodera_glycines_Contig1955	EBI-324767|q94272_caeel|Q94272	8e-96	2	Q9XU77|Q22820
Heterodera_glycines_Contig2064	EBI-327029|o61973_caeel|O61973	2e-06	1	Q22179
Heterodera_glycines_Contig2087	EBI-324982|q22032_caeel|Q22032	5e-28	1	O45666
Heterodera_glycines_Contig2088	EBI-720553|q96f08_human|Q96F08	4e-60	1	Q96F08
Heterodera_glycines_Contig2175	EBI-186503|q9vls8_drome|Q9VLS8	2e-13	2	Q9VF69|Q9VLS8
Heterodera_glycines_Contig2256	EBI-317396|q18668_caeel|Q18668	7e-51	19	Q18668|Q18668|Q18668|Q18668|Q18668|Q18668|Q18668|Q18668|Q18668|P34609|Q18668|Q18668|Q18668|Q18668|Q18668|Q18668|Q18668|Q18668|Q18668
Heterodera_glycines_Contig2265	EBI-319908|lasp1_caeel|P34416	4e-50	1	Q19546
Heterodera_glycines_Contig2366	EBI-743502|rt4i1_human|Q8WWV3	6e-26	2	Q9UPT5|Q9Y2W2
Heterodera_glycines_Contig2468	EBI-319186|o17776_caeel|O17776	2e-06	1	O17776
Heterodera_glycines_Contig2624	EBI-315820|q21418_caeel|Q21418	3e-10	4	O18302|O44165|Q09485|Q09620
Heterodera_glycines_Contig2627	EBI-317515|q17508_caeel|Q17508	1e-12	1	O17670
Heterodera_glycines_Contig2651	EBI-360227|q9xvs0_caeel|Q9XVS0	9e-07	1	Q95QI7
Heterodera_glycines_Contig2827	EBI-324982|q22032_caeel|Q22032	2e-21	1	O45666
Heterodera_glycines_Contig2946	EBI-114170|lanc3_drome|Q9Y0Y7	2e-48	5	Q9Y0Y7|Q9VAU6|Q9Y0Y7|Q9Y0Y7|Q9Y0Y7
Heterodera_glycines_Contig3154	EBI-317515|q17508_caeel|Q17508	3e-11	1	O17670
Heterodera_glycines_Contig3235	EBI-301713|hda11_human|Q96DB2	3e-67	4	Q92561|Q8IXH7|Q96DB2|P38936
Heterodera_glycines_Contig3293	EBI-3758|bpt1_yeast|P14772	1e-23	1	Q12300
Heterodera_glycines_Contig3312	EBI-367827|o01894_caeel|O01894	1e-46	1	O01894
Heterodera_glycines_Contig3451	EBI-895783|q22707_caeel|Q22707	3e-29	1	O44165
Heterodera_glycines_Contig3494	EBI-442476|ago2_drome|Q9VUQ5	3e-10	5	Q9VJZ1|Q9NFU0|P19109|Q9VCU9|Q9I7H9
Heterodera_glycines_Contig3522	EBI-7863|gpx2_yeast|P38143	1e-17	1	P38143
Heterodera_glycines_Contig3607	EBI-313923|atpd_caeel|Q09544	2e-29	1	O16500
Heterodera_glycines_Contig3713	EBI-1044104|armet_human|P55145	4e-32	1	Q14164
Heterodera_glycines_Contig3720	EBI-324982|q22032_caeel|Q22032	2e-11	1	O45666
gi|40306860|gb|CK351247.1|CK351247	EBI-646416|q78xy9_mouse|Q78XY9	1e-15	1	Q99N13
gi|40306709|gb|CK351096.1|CK351096	EBI-9282|inv2_yeast|P00724	3e-07	3	P53295|P39014|P00724
gi|40306261|gb|CK350648.1|CK350648	EBI-533277|dhsa1_arath|O82663	3e-69	5	O82663|O82663|O82663|O82663|O82663
gi|40306048|gb|CK350435.1|CK350435	EBI-149729|q9vh91_drome|Q9VH91	4e-37	2	Q8T0N1|O76417
gi|40305207|gb|CK349594.1|CK349594	EBI-317292|q21549_caeel|Q21549	6e-10	1	Q09278
gi|40304616|gb|CK349003.1|CK349003	EBI-324795|q22035_caeel|Q22035	2e-25	1	Q9XU77
gi|32322337|gb|CD749031.1|CD749031	EBI-716067|ppa5_human|P13686	2e-20	8	P50591|P11161|P13686|Q96DI7|P45984|P13686|P15927|P13686
gi|32322176|gb|CD748950.1|CD748950	EBI-318162|pcna_caeel|O02115	2e-34	9	O02115|O02115|O02115|Q18841|O02115|O02115|O02115|O02115|Q22795
gi|32321458|gb|CD748590.1|CD748590	EBI-136086|aces_drome|P07140	1e-22	1	Q9VWG6
gi|32320076|gb|CD747890.1|CD747890	EBI-159289|q9vmk3_drome|Q9VMK3	1e-05	1	Q9I7T7
gi|29963978|gb|CB826205.1|CB826205	EBI-314213|o44738_caeel|O44738	5e-55	1	Q9XVE6
gi|29963685|gb|CB826056.1|CB826056	EBI-116114|q9vdt9_drome|Q9VDT9	2e-10	3	Q9VDT9|Q9VC50|Q9V830
gi|29962295|gb|CB825347.1|CB825347	EBI-116862|cyfip_drome|Q9VF87	2e-35	1	Q9VF87
gi|29128770|gb|CB379474.1|CB379474	EBI-1237212|tf3c3_human|Q9Y5Q9	5e-10	1	P01106
gi|29128126|gb|CB378830.1|CB378830	EBI-325216|q17459_caeel|Q17459	1e-05	1	P91401
gi|29127821|gb|CB378525.1|CB378525	EBI-709754|myg1_human|Q9HB07	2e-09	1	P08238
gi|29127685|gb|CB378389.1|CB378389	EBI-154923|jmjd4_drome|Q9VJ97	2e-14	5	Q9VI16|P19339-3|Q9VJS8|Q9VPS5|P42282
gi|30220680|gb|CB935327.1|CB935327	EBI-329101|q17674_caeel|Q17674	2e-12	1	Q9XW40
gi|30220308|gb|CB934955.1|CB934955	EBI-27022|ykv5_yeast|P28273	8e-27	3	P28273|P28273|P38074
gi|29052825|gb|CB375949.1|CB375949	EBI-324112|q17458_caeel|Q17458	5e-13	1	O17915
gi|29052323|gb|CB375696.1|CB375696	EBI-22178|glrx3_yeast|Q03835	7e-24	4	P53082|P53323|Q03835|P25299
gi|29052286|gb|CB375678.1|CB375678	EBI-102551|q9vnb0_drome|Q9VNB0	5e-22	12	Q9VU18|Q9VVR6|Q9V8Q7|Q9VYV9-1|Q9V7M1|Q9VYG2|Q9VDS5|Q9VBN1|Q9VCC9|Q8SY52|Q9V345|Q9W0K4
gi|29051462|gb|CB375253.1|CB375253	EBI-161573|q9vim0_drome|Q9VIM0	5e-44	1	Q9VFT3
gi|28575893|gb|CB281785.1|CB281785	EBI-998934|nica_mouse|P57716	1e-13	2	P49769|P57716
gi|28575564|gb|CB281456.1|CB281456	EBI-395959|rnps1_human|Q15287	2e-19	106	Q15287|Q15287|Q15287|Q15287|Q15287|Q15287|Q15287|Q15287|Q15287|Q15287|Q15020|Q13247|O14641|Q15287|Q15287|Q9UHX1|Q15287|Q15287|Q15287|Q15287|Q15287|Q15287|Q15287|Q15287|Q15287|Q15287|Q15287|Q15287|Q15287|Q15287|Q15287|Q15287|Q15287|Q15287|Q15287|Q15287|Q15287|Q15287|Q15287|Q15287|Q15287|Q15287|Q15287|Q15287|Q15287|Q15287|Q15287|Q15287|Q15287|Q15287|Q15287|Q15287|Q15287|Q15287|Q15287|Q15287|Q15287|…
gi|28568377|gb|CB280000.1|CB280000	EBI-312868|q20950_caeel|Q20950	9e-12	5	Q22174|O61742|O76371|O45711|Q19325
gi|27428853|gb|CA940373.1|CA940373	EBI-312495|tyr1_caeel|P34269	3e-35	2	P54936|Q8MM07
gi|15276378|gb|BI451671.1|BI451671	EBI-991976|psmd1_mouse|Q3TXS7	2e-47	2	O35226-1|P19785
gi|10714588|gb|BF014313.1|BF014313	EBI-167716|q9vrn1_drome|Q9VRN1	3e-53	1	Q9VHP1
Heterodera_schachtii_Contig87	EBI-1384191|q5vvn3_human|Q5VVN3	6e-41	1	EBI-1380405
Heterodera_schachtii_Contig156	EBI-315958|o45734_caeel|O45734	4e-24	8	Q9XXN3|P30642|O45734|Q18115|Q19325|Q22227|O45734|O45734
Heterodera_schachtii_Contig335	EBI-537974|gpx4_spiol|O23814	1e-18	1	P07591
gi|33140147|gb|CF101080.1|CF101080	EBI-318322|q18538_caeel|Q18538	2e-17	1	O01869
gi|33140127|gb|CF101060.1|CF101060	EBI-318322|q18538_caeel|Q18538	6e-16	1	O01869
gi|33139912|gb|CF100845.1|CF100845	EBI-749411|gpx7_human|Q96SL4	7e-13	2	Q96SL4|Q96SL4
gi|33139687|gb|CF100620.1|CF100620	EBI-896031|cyp6_caeel|P52014	1e-21	1	O44165
gi|33139547|gb|CF100480.1|CF100480	EBI-106600|q9w335_drome|Q9W335	1e-26	1	Q7YSQ1
gi|33139183|gb|CF100116.1|CF100116	EBI-314725|unc89_caeel|O01761	3e-08	1	O01761
gi|32325259|gb|CD750499.1|CD750499	EBI-499949|q8swy2_drome|Q8SWY2	3e-15	2	Q7YSQ1|Q962I2
Meloidogyne_arenaria_Contig151	EBI-318322|q18538_caeel|Q18538	3e-20	1	O01869
Meloidogyne_arenaria_Contig155	EBI-87578|q9v7v1_drome|Q9V7V1	7e-07	1	Q9VAN8
Meloidogyne_arenaria_Contig184	EBI-318195|far2_caeel|P34383	7e-26	4	Q18869|Q21453|Q23482|P91419
Meloidogyne_arenaria_Contig265	EBI-330517|q19707_caeel|Q19707	1e-139	1	Q9GSQ0
Meloidogyne_arenaria_Contig387	EBI-317708|q20968_caeel|Q20968	2e-17	1	O17670
Meloidogyne_arenaria_Contig448	EBI-1219986|nduv1_bovin|P25708	4e-97	3	P52505|Q02370|P12344
gi|34027019|gb|CF358175.1|CF358175	EBI-627682|orya_orysj|P25776	6e-09	1	Q6Z437
gi|34026373|gb|CF357846.1|CF357846	EBI-825571|q8ikr1_plaf7|Q8IKR1	7e-31	1	Q8IBU4
gi|15768412|gb|BI746610.1|BI746610	EBI-318456|q9na78_caeel|Q9NA78	6e-44	2	Q9NA78|O01869
gi|15768303|gb|BI746501.1|BI746501	EBI-158849|o61604_drome|O61604	6e-40	1	Q9VF37
Meloidogyne_chitwoodi_Contig43	EBI-316418|cpr5_caeel|P43509	4e-06	7	Q9XWC9|Q09477|Q9NF11|P43509|P43509|P91400|Q86DA5
Meloidogyne_chitwoodi_Contig204	EBI-324982|q22032_caeel|Q22032	8e-14	1	O45666
Meloidogyne_chitwoodi_Contig446	EBI-190372|q9vah4_drome|Q9VAH4	3e-35	1	Q9W325
Meloidogyne_chitwoodi_Contig506	EBI-318322|q18538_caeel|Q18538	4e-23	1	O01869
Meloidogyne_chitwoodi_Contig614	EBI-318456|q9na78_caeel|Q9NA78	2e-56	2	Q9NA78|O01869
Meloidogyne_chitwoodi_Contig659	EBI-1039895|stxb5_rat|Q9WU70	2e-15	1	P60881
Meloidogyne_chitwoodi_Contig660	EBI-317708|q20968_caeel|Q20968	6e-10	1	O17670
Meloidogyne_chitwoodi_Contig864	EBI-915984|canb1_human|P63098	6e-69	1	Q08209
Meloidogyne_chitwoodi_Contig871	EBI-1104992|mrc2_human|Q9UBG0	1e-05	1	Q9UBG0
Meloidogyne_chitwoodi_Contig1025	EBI-1104992|mrc2_human|Q9UBG0	2e-06	1	Q9UBG0
Meloidogyne_chitwoodi_Contig1206	EBI-312208|q20684_caeel|Q20684	2e-49	3	O45166|Q20684|Q9GSQ0
gi|37820241|gb|CF801844.1|CF801844	EBI-315413|q18032_caeel|Q18032	6e-12	1	Q18032
gi|37819360|gb|CF800963.1|CF800963	EBI-324795|q22035_caeel|Q22035	4e-19	1	Q9XU77
gi|32184573|gb|CD682807.1|CD682807	EBI-896219|q18572_caeel|Q18572	1e-47	1	O44165
gi|31326373|gb|CD420110.1|CD420110	EBI-322264|syic_caeel|Q21926	8e-49	1	P34427
gi|31326083|gb|CD419820.1|CD419820	EBI-326312|q95y29_caeel|Q95Y29	4e-09	1	Q21952
gi|30169981|gb|CB933729.1|CB933729	EBI-321540|selt1_caeel|Q9U3N5	5e-17	1	Q9U9K0
gi|30169925|gb|CB933673.1|CB933673	EBI-326143|dhx16_caeel|O45244	3e-77	1	P45897
gi|30166042|gb|CB929790.1|CB929790	EBI-328246|q17698_caeel|Q17698	1e-20	1	Q17339
gi|30050217|gb|CB856170.1|CB856170	EBI-326419|q8myl7_caeel|Q8MYL7	1e-24	1	Q09997
gi|30049861|gb|CB855814.1|CB855814	EBI-102551|q9vnb0_drome|Q9VNB0	8e-21	12	Q9VU18|Q9VVR6|Q9V8Q7|Q9VYV9-1|Q9V7M1|Q9VYG2|Q9VDS5|Q9VBN1|Q9VCC9|Q8SY52|Q9V345|Q9W0K4
Meloidogyne_hapla_Contig256	EBI-312495|tyr1_caeel|P34269	6e-17	2	P54936|Q8MM07
Meloidogyne_hapla_Contig335	EBI-110031|q9vee9_drome|Q9VEE9	3e-14	5	Q9VLZ1|O44424|Q9VTX7|Q9VLJ8|Q02361
Meloidogyne_hapla_Contig503	EBI-87578|q9v7v1_drome|Q9V7V1	2e-07	1	Q9VAN8
Meloidogyne_hapla_Contig507	EBI-324982|q22032_caeel|Q22032	2e-17	1	O45666
Meloidogyne_hapla_Contig626	EBI-312512|ppn1_caeel|O76840	2e-06	11	P91080|O76840|Q9XXI0|O18118|Q8MM07|Q20002|Q23390|O76840|O76840|P91419|Q17400
Meloidogyne_hapla_Contig649	EBI-323711|pdi2_caeel|Q17770	3e-64	2	Q9U2I2|Q9XYP0
Meloidogyne_hapla_Contig667	EBI-314884|q18529_caeel|Q18529	8e-15	20	Q21319|Q9BL58|O17982|O18302|Q9XXI0|Q9XWV0|Q23482|Q9TZ38|Q9TYT3|Q22799|P34514|Q9NAE9|Q17878|Q17868|O44606|Q09485|P45897|P50464|Q17359|Q95QI7
Meloidogyne_hapla_Contig699	EBI-324982|q22032_caeel|Q22032	2e-32	1	O45666
Meloidogyne_hapla_Contig811	EBI-313904|fabp1_caeel|Q20223	4e-23	2	O17917|O16500
Meloidogyne_hapla_Contig931	EBI-331369|q9u238_caeel|Q9U238	7e-35	4	Q9U238|Q9U238|Q9U238|Q9U238
Meloidogyne_hapla_Contig1120	EBI-136908|q9vna3_drome|Q9VNA3	9e-48	1	P17719
Meloidogyne_hapla_Contig1212	EBI-1049890|q68ct7_human|Q68CT7	3e-41	1	P62633
Meloidogyne_hapla_Contig1447	EBI-318195|far2_caeel|P34383	2e-28	4	Q18869|Q21453|Q23482|P91419
Meloidogyne_hapla_Contig1551	EBI-318495|cah2_caeel|Q18932	2e-74	2	Q18932|Q18932
Meloidogyne_hapla_Contig1559	EBI-198835|vatb_drome|P31409	1e-131	4	Q9VU72|Q9W2R4|Q9V5X0|P19538
Meloidogyne_hapla_Contig1623	EBI-327268|q22235_caeel|Q22235	3e-59	1	Q22235
Meloidogyne_hapla_Contig1641	EBI-312640|vdac_caeel|Q21752	5e-52	3	Q9XVA3|Q9U3A4|Q8MM07
Meloidogyne_hapla_Contig1642	EBI-89377|q9va59_drome|Q9VA59	3e-20	1	Q9NCC3
Meloidogyne_hapla_Contig1714	EBI-542092|dnak_ecoli|P0A6Y8	4e-08	365	P0A6Y8|P28043|Q9F557|P42184|P76358|P03842|Q47719|P08622|P0A6Y8|P0AFC0|P0ACX3|P52126|P69908|P0A9X4|P21513|P0AAI5|P0AG07|P36659|P77756|P0A6F9|P0A6F5|P0AGJ9|P0A812|P0A6H5|P39286|P0A6P9|P0AGG4|P0A7D7|P37192|P28630|P0ABS8|P0ABH9|P0ACA3|P0A6H1|Q46906|P0AC81|P0AF67|P0ADX9|P24255|P0AGB3|P69405|P0AEI1|P0A6Y8|P0A6Y8|P0A6Y8|P0A6Y8|P0A6Y8|P0A6Y8|P0A6Y8|P0A6Y8|P0A6Y8|P0A6Y8|P0A6Y8|P0A6Y8|P0A6Y8|P0A6Y8|P0A6Y8|…
Meloidogyne_hapla_Contig1822	EBI-167716|q9vrn1_drome|Q9VRN1	5e-29	1	Q9VHP1
Meloidogyne_hapla_Contig1857	EBI-1373353|rab35_mouse|Q6PHN9	6e-72	1	Q01105
Meloidogyne_hapla_Contig1918	EBI-896031|cyp6_caeel|P52014	2e-64	1	O44165
Meloidogyne_hapla_Contig1966	EBI-313899|q9xv50_caeel|Q9XV50	2e-09	2	Q9XU77|Q9XV50
Meloidogyne_hapla_Contig1984	EBI-313899|q9xv50_caeel|Q9XV50	3e-08	2	Q9XU77|Q9XV50
Meloidogyne_hapla_Contig2307	EBI-313899|q9xv50_caeel|Q9XV50	5e-06	2	Q9XU77|Q9XV50
Meloidogyne_hapla_Contig2318	EBI-896219|q18572_caeel|Q18572	6e-48	1	O44165
Meloidogyne_hapla_Contig2334	EBI-330484|q17776_caeel|Q17776	3e-12	1	Q9U2K8
Meloidogyne_hapla_Contig2376	EBI-1222012|ppap_human|P15309	5e-23	1	P01871
Meloidogyne_hapla_Contig2398	EBI-916703|fuco_rat|P17164	1e-126	1	P19357
Meloidogyne_hapla_Contig2426	EBI-448610|ahsa1_human|O95433	2e-68	12	P30793|P13569|Q9Y5J5|O95433|Q9UET6|Q9HC98|Q9Y2Q3|Q9BUV8|P30480|Q5T5B3|O95433|P56537
Meloidogyne_hapla_Contig2680	EBI-93751|ach2_drome|P17644	1e-29	2	Q9VHK6|P17644
Meloidogyne_hapla_Contig2757	EBI-321205|o76670_caeel|O76670	6e-24	2	Q9NAE1|Q20052
Meloidogyne_hapla_Contig2839	EBI-761971|tmm66_mouse|Q8R3Q0	2e-30	1	Q548P8
Meloidogyne_hapla_Contig2861	EBI-312208|q20684_caeel|Q20684	2e-19	3	O45166|Q20684|Q9GSQ0
Meloidogyne_hapla_Contig2920	EBI-318456|q9na78_caeel|Q9NA78	2e-47	2	Q9NA78|O01869
gi|46983249|gb|CN572561.1|CN572561	EBI-323741|q9txr4_caeel|Q9TXR4	3e-44	1	Q9TXR4
gi|46219254|gb|CN194315.1|CN194315	EBI-1045262|q6fgb5_human|Q6FGB5	1e-22	1	P62380
gi|38513230|gb|CF980181.1|CF980181	EBI-159323|q9w0d6_drome|Q9W0D6	8e-14	11	P19109-2|Q9W0D6|Q9W277|Q9W0D6|Q9W0D6|Q9VFT3|Q9V8K6|Q9W0D6|P28159|P09083|Q9W0D6
gi|27541924|gb|CA997053.1|CA997053	EBI-311866|pica_caeel|Q9XZI6	4e-21	1	O17670
gi|27541179|gb|CA996308.1|CA996308	EBI-774845|cspg3_mouse|P55066	1e-06	1	Q9CQV8
gi|27540578|gb|CA995707.1|CA995707	EBI-1387560|dkc1_arath|Q9LD90	3e-06	1	Q84TG5
gi|24209444|gb|BU966438.1|BU966438	EBI-315413|q18032_caeel|Q18032	6e-14	1	Q18032
gi|22141957|gb|BQ837646.1|BQ837646	EBI-719873|fkbp2_human|P26885	2e-10	2	P26885|P26885
gi|22140151|gb|BQ835837.1|BQ835837	EBI-644340|calr_mouse|P14211	5e-33	4	P70196|P68134|P63260|Q9Z279
gi|21654652|gb|BQ627474.1|BQ627474	EBI-308619|sart3_human|Q15020	2e-07	4	Q15020|P38432|P14678|Q96KG7
gi|21285238|gb|BQ473109.1|BQ473109	EBI-189398|q9vpu1_drome|Q9VPU1	5e-07	13	Q9VPU1|Q9NFU0|Q9VPU1|Q7KW14|Q9VPU1|Q9VPU1|Q9V876|Q9VPU1|Q9VPU1|Q9VPU1|Q8MLU0|Q9VPU1|Q9VPU1
gi|19384222|gb|BM901441.1|BM901441	EBI-330517|q19707_caeel|Q19707	1e-55	1	Q9GSQ0
gi|19383035|gb|BM900247.1|BM900247	EBI-637651|mrp2_arath|Q42093	3e-09	1	Q9LDC0
gi|19383019|gb|BM900231.1|BM900231	EBI-317127|nlgn1_caeel|Q9XTG1	2e-13	1	Q9XTG1
gi|19267668|gb|BM883924.1|BM883924	EBI-315480|q20877_caeel|Q20877	1e-19	1	Q18033
gi|19267047|gb|BM883303.1|BM883303	EBI-1031103|kcnn2_rat|P70604	3e-15	1	P62161
Meloidogyne_incognita_Contig86	EBI-537974|gpx4_spiol|O23814	4e-19	1	P07591
Meloidogyne_incognita_Contig394	EBI-896031|cyp6_caeel|P52014	9e-65	1	O44165
Meloidogyne_incognita_Contig455	EBI-121218|q9vmq6_drome|Q9VMQ6	4e-35	1	Q9VWJ9
Meloidogyne_incognita_Contig664	EBI-11072|mnn4_yeast|P36044	3e-06	4	P42844|P46677|P14693|P25036
Meloidogyne_incognita_Contig689	EBI-312382|q7jk63_caeel|Q7JK63	6e-15	1	Q09989
Meloidogyne_incognita_Contig704	EBI-329101|q17674_caeel|Q17674	6e-77	1	Q9XW40
Meloidogyne_incognita_Contig855	EBI-324982|q22032_caeel|Q22032	5e-26	1	O45666
Meloidogyne_incognita_Contig861	EBI-136908|q9vna3_drome|Q9VNA3	4e-47	1	P17719
Meloidogyne_incognita_Contig875	EBI-120898|o97365_drome|O97365	2e-24	28	O97365|O97365|O97365|O97365|O97365|O97365|O97365|O97365|O97365|O97365|O97365|O97365|O97365|Q9VD05|O97365|O97365|O97365|Q9V5D2|P27398|O97365|O97365|O97365|O97365|O97365|O97365|O97365|O97365|O97365
Meloidogyne_incognita_Contig1025	EBI-327185|msp1_caeel|P54815	1e-47	1	Q22227
Meloidogyne_incognita_Contig1059	EBI-313440|o16308_caeel|O16308	1e-11	1	Q22886
Meloidogyne_incognita_Contig1091	EBI-324982|q22032_caeel|Q22032	5e-18	1	O45666
Meloidogyne_incognita_Contig1102	EBI-195856|spcs3_drome|Q9VCA9	3e-35	2	P00528|Q9VJB0
Meloidogyne_incognita_Contig1196	EBI-1052304|dhrs8_human|Q8NBQ5	1e-50	3	O75365|Q9HAW0|Q9Y2Q3
Meloidogyne_incognita_Contig1453	EBI-315774|cpr6_caeel|P43510	4e-24	1	Q09485
Meloidogyne_incognita_Contig1508	EBI-318456|q9na78_caeel|Q9NA78	7e-46	2	Q9NA78|O01869
Meloidogyne_incognita_Contig1567	EBI-712637|wdr33_human|Q9C0J8	1e-40	13	Q9C0J8|Q9C0J8|Q9C0J8|Q9C0J8|Q9C0J8|Q9C0J8|Q9C0J8|Q9C0J8|Q9C0J8|Q9C0J8|Q9C0J8|Q15287|P63165
Meloidogyne_incognita_Contig1633	EBI-102551|q9vnb0_drome|Q9VNB0	6e-22	12	Q9VU18|Q9VVR6|Q9V8Q7|Q9VYV9-1|Q9V7M1|Q9VYG2|Q9VDS5|Q9VBN1|Q9VCC9|Q8SY52|Q9V345|Q9W0K4
Meloidogyne_incognita_Contig1702	EBI-318322|q18538_caeel|Q18538	2e-16	1	O01869
Meloidogyne_incognita_Contig1710	EBI-332236|q23493_caeel|Q23493	8e-75	1	Q23493
Meloidogyne_incognita_Contig1745	EBI-87578|q9v7v1_drome|Q9V7V1	7e-07	1	Q9VAN8
Meloidogyne_incognita_Contig2025	EBI-318195|far2_caeel|P34383	7e-26	4	Q18869|Q21453|Q23482|P91419
Meloidogyne_incognita_Contig2253	EBI-917722|casq2_rat|P51868	2e-09	1	P19357
Meloidogyne_incognita_Contig2289	EBI-322730|o44742_caeel|O44742	1e-122	1	Q9Y048
Meloidogyne_incognita_Contig2330	EBI-149384|phm_drome|O01404	3e-52	5	O01404|Q9VAU6|O01404|O01404|Q9U9U4
Meloidogyne_incognita_Contig2408	EBI-367803|o16293_caeel|O16293	5e-09	1	Q19336
gi|38513447|gb|CF980398.1|CF980398	EBI-317708|q20968_caeel|Q20968	1e-15	1	O17670
gi|37853835|gb|CF802650.1|CF802650	EBI-312495|tyr1_caeel|P34269	4e-31	2	P54936|Q8MM07
gi|33138912|gb|CF099845.1|CF099845	EBI-330198|q22170_caeel|Q22170	1e-71	1	Q9NH52
gi|32323637|gb|CD749679.1|CD749679	EBI-319277|gslg1_caeel|Q19459	3e-43	1	Q19459
gi|21652655|gb|BQ625477.1|BQ625477	EBI-444886|acon_mouse|Q99KI0	1e-80	3	Q01097|Q9CQV8|P11881
gi|21652547|gb|BQ625369.1|BQ625369	EBI-328246|q17698_caeel|Q17698	4e-11	1	Q17339
gi|21602921|gb|BQ613252.1|BQ613252	EBI-320128|q23017_caeel|Q23017	2e-09	1	Q95QJ7
gi|21602841|gb|BQ613172.1|BQ613172	EBI-316098|q93930_caeel|Q93930	1e-28	2	Q93930|P51875
gi|19264469|gb|BM880725.1|BM880725	EBI-191171|q9w2c8_drome|Q9W2C8	2e-08	1	Q9VIR7
gi|19263548|gb|BM880238.1|BM880238	EBI-744222|lpxn_human|O60711	1e-20	6	O60711|P48059|O60711|O60711|P49639|O60711
gi|19263530|gb|BM880233.1|BM880233	EBI-328963|q94241_caeel|Q94241	4e-40	1	Q23158
gi|9033990|gb|BE239026.1|BE239026	EBI-714312|q8iyn4_human|Q8IYN4	6e-13	9	Q8IYN4|Q8IYN4|P04350|Q8IYN4|Q8IYN4|Q8IYN4|Q8IYN4|Q8IYN4|Q8IYN4
gi|8930707|gb|BE225471.1|BE225471	EBI-329013|q8wql7_caeel|Q8WQL7	9e-28	1	Q23158
gi|8672021|gb|BE191727.1|BE191727	EBI-318056|prp8_caeel|P34369	5e-22	2	O17695|P34475
gi|7641405|gb|AW735688.1|AW735688	EBI-318322|q18538_caeel|Q18538	1e-05	1	O01869
gi|7235584|gb|AW570854.1|AW570854	EBI-133004|q8t3x9_drome|Q8T3X9	1e-36	13	Q8T3X9|Q8T3X9|Q9VSV1|Q8T3X9|Q8T3X9|Q8T3X9|Q8T3X9|Q8T3X9|Q8T3X9|Q8T3X9|Q8T3X9|Q8T3X9|Q8T3X9
Meloidogyne_javanica_Contig13	EBI-323859|a4_caeel|Q10651	8e-41	1	O17917
Meloidogyne_javanica_Contig71	EBI-1395008|amd_rat|P14925	3e-26	3	P14925|P14925|P14925
Meloidogyne_javanica_Contig101	EBI-823534|q8idq9_plaf7|Q8IDQ9	3e-31	8	Q8IDQ9|Q8IDQ9|Q8IDQ9|Q8IDQ9|Q8IDQ9|Q8IDQ9|Q8IDQ9|Q8IDQ9
Meloidogyne_javanica_Contig212	EBI-827556|q8i6u6_plaf7|Q8I6U6	6e-07	6	Q8I6U6|Q8I6U6|Q8I6U6|Q8I6U6|Q8I6U6|Q8I487
Meloidogyne_javanica_Contig249	EBI-135946|fmrf_drome|P10552	1e-05	1	P10552
Meloidogyne_javanica_Contig291	EBI-318456|q9na78_caeel|Q9NA78	2e-29	2	Q9NA78|O01869
Meloidogyne_javanica_Contig350	EBI-324321|q21484_caeel|Q21484	4e-24	1	Q21484
Meloidogyne_javanica_Contig542	EBI-318195|far2_caeel|P34383	7e-26	4	Q18869|Q21453|Q23482|P91419
Meloidogyne_javanica_Contig570	EBI-324795|q22035_caeel|Q22035	2e-17	1	Q9XU77
Meloidogyne_javanica_Contig603	EBI-917722|casq2_rat|P51868	7e-10	1	P19357
Meloidogyne_javanica_Contig776	EBI-317708|q20968_caeel|Q20968	4e-06	1	O17670
Meloidogyne_javanica_Contig933	EBI-327975|q965q1_caeel|Q965Q1	3e-34	3	O44165|Q22534|Q9XUB3
gi|40670958|gb|CK427371.1|CK427371	EBI-332054|q9xul7_caeel|Q9XUL7	5e-06	1	O01775
gi|40670853|gb|CK427318.1|CK427318	EBI-916676|sprc_rat|P16975	6e-10	1	P19357
gi|33952697|gb|CF350541.1|CF350541	EBI-1220160|catl_human|P07711	7e-46	5	P02647|P01876|O01462|P02787|P02768
gi|33952693|gb|CF350539.1|CF350539	EBI-326020|q23440_caeel|Q23440	5e-41	5	Q23440|Q23440|Q23440|Q23440|O44608
gi|33952615|gb|CF350498.1|CF350498	EBI-371554|acl6b_mouse|Q99MR0	1e-46	2	P51531|O35846
gi|33952329|gb|CF350350.1|CF350350	EBI-741424|cn032_human|Q8NDC0	1e-05	5	Q8NDC0|Q8NDC0|P63279|O75340|Q01844
gi|15767210|gb|BI745408.1|BI745408	EBI-87578|q9v7v1_drome|Q9V7V1	9e-07	1	Q9VAN8
gi|15766949|gb|BI745147.1|BI745147	EBI-102551|q9vnb0_drome|Q9VNB0	3e-19	12	Q9VU18|Q9VVR6|Q9V8Q7|Q9VYV9-1|Q9V7M1|Q9VYG2|Q9VDS5|Q9VBN1|Q9VCC9|Q8SY52|Q9V345|Q9W0K4
gi|15766429|gb|BI744627.1|BI744627	EBI-152139|q9vls0_drome|Q9VLS0	3e-18	2	Q8IMS8|Q8SWW4
gi|14624490|gb|BI142780.1|BI142780	EBI-352957|dnja2_human|O60884	6e-22	6	EBI-937195|P01106|P00533|Q96GM8|P13569|P62993
gi|14086415|gb|BG736726.1|BG736726	EBI-327767|bat43_caeel|P34568	2e-43	1	P34568
gi|14085373|gb|BG735684.1|BG735684	EBI-317708|q20968_caeel|Q20968	2e-07	1	O17670
Meloidogyne_paranaensis_Contig16	EBI-11072|mnn4_yeast|P36044	2e-06	4	P42844|P46677|P14693|P25036
Meloidogyne_paranaensis_Contig54	EBI-1057092|flrt3_human|Q9NZU0	1e-06	1	Q99623
Meloidogyne_paranaensis_Contig210	EBI-330517|q19707_caeel|Q19707	1e-130	1	Q9GSQ0
Meloidogyne_paranaensis_Contig259	EBI-332054|q9xul7_caeel|Q9XUL7	1e-43	1	O01775
Meloidogyne_paranaensis_Contig288	EBI-189350|q9v7v0_drome|Q9V7V0	3e-09	3	Q7PLL0|Q9VAU6|Q9V8D2
Meloidogyne_paranaensis_Contig621	EBI-318322|q18538_caeel|Q18538	3e-15	1	O01869
gi|46497729|gb|CN477285.1|CN477285	EBI-322333|cpr4_caeel|P43508	1e-14	2	Q9NGT3|P43508
gi|40670111|gb|CK426952.1|CK426952	EBI-170009|q9vk56_drome|Q9VK56	3e-66	2	Q9VIU8|Q9XYZ4
gi|39746630|gb|CK241040.1|CK241040	EBI-7822|gpi8_yeast|P49018	2e-13	5	P49018|P49018|P38875|P39012|P40054
gi|39746263|gb|CK240673.1|CK240673	EBI-317708|q20968_caeel|Q20968	1e-09	1	O17670
Pratylenchus_penetrans_Contig134	EBI-324795|q22035_caeel|Q22035	3e-15	1	Q9XU77
Pratylenchus_penetrans_Contig182	EBI-312382|q7jk63_caeel|Q7JK63	2e-26	1	Q09989
gi|21653905|gb|BQ626727.1|BQ626727	EBI-324795|q22035_caeel|Q22035	2e-18	1	Q9XU77
gi|21493671|gb|BQ580776.1|BQ580776	EBI-1056837|ca009_human|Q9UBS9	1e-07	1	O43586
Pratylenchus_vulnus_Contig143	EBI-1114546|btue_ecoli|P06610	7e-20	17	P10442|P42641|P06610|P06610|P06610|P06610|P06610|P06610|P06610|P06610|P06610|P06610|P06610|P06610|P06610|P06610|P06610
Pratylenchus_vulnus_Contig156	EBI-324982|q22032_caeel|Q22032	2e-22	1	O45666
Pratylenchus_vulnus_Contig180	EBI-315774|cpr6_caeel|P43510	2e-37	1	Q09485
Pratylenchus_vulnus_Contig211	EBI-167823|q9vb21_drome|Q9VB21	3e-06	1	Q9VB21
gi|133859030|gb|EL890469.1|EL890469	EBI-7822|gpi8_yeast|P49018	2e-26	5	P49018|P49018|P38875|P39012|P40054
gi|133857783|gb|EL889222.1|EL889222	EBI-313899|q9xv50_caeel|Q9XV50	4e-06	2	Q9XU77|Q9XV50
gi|133856193|gb|EL887632.1|EL887632	EBI-315261|q86ne1_caeel|Q86NE1	1e-23	4	O17695|Q86NE1|P90978|Q9NH52
gi|52128326|gb|CV199489.1|CV199489	EBI-318195|far2_caeel|P34383	4e-17	4	Q18869|Q21453|Q23482|P91419
gi|52128042|gb|CV199205.1|CV199205	EBI-88887|q9vj85_drome|Q9VJ85	4e-14	2	Q9VJ85|Q9VJ85
Radopholus_similis_Contig152	EBI-1054770|syim_human|Q9NSE4	6e-12	2	P08238|P30480
Radopholus_similis_Contig612	EBI-324982|q22032_caeel|Q22032	2e-11	1	O45666
Radopholus_similis_Contig721	EBI-315820|q21418_caeel|Q21418	1e-17	4	O18302|O44165|Q09485|Q09620
Radopholus_similis_Contig877	EBI-560791|thtm_ecoli|P31142	1e-07	1	P0A8A0
Radopholus_similis_Contig1011	EBI-328246|q17698_caeel|Q17698	6e-07	1	Q17339
Radopholus_similis_Contig1018	EBI-324982|q22032_caeel|Q22032	9e-20	1	O45666
Radopholus_similis_Contig1055	EBI-317252|q9na39_caeel|Q9NA39	6e-36	1	Q93375
Radopholus_similis_Contig1148	EBI-351820|rs8_mouse|P62242	2e-22	1	Q9CQV8
Radopholus_similis_Contig1151	EBI-749321|rlp24_human|Q9UHA3	2e-23	2	Q9UJW3|Q9NX58
gi|159497658|gb|EY194374.1|EY194374	EBI-326020|q23440_caeel|Q23440	7e-45	5	Q23440|Q23440|Q23440|Q23440|O44608
gi|159496954|gb|EY194561.1|EY194561	EBI-116901|q9vcc6_drome|Q9VCC6	1e-36	2	Q9VCC6|Q9VCC6
gi|159495706|gb|EY195579.1|EY195579	EBI-286155|a4_rat|P08592	1e-11	3	P16599|O35827|P46933
gi|159494834|gb|EY193551.1|EY193551	EBI-315413|q18032_caeel|Q18032	7e-23	1	Q18032
gi|51334136|gb|CO960952.1|CO960952	EBI-313904|fabp1_caeel|Q20223	1e-17	2	O17917|O16500
gi|51237408|gb|CO897618.1|CO897618	EBI-181719|gcsh_drome|Q9U616	4e-29	1	Q9W1I8
Xiphinema_index_Contig2	EBI-716699|sap_human|P07602	1e-11	6	Q9NYQ6|Q9ULX9|Q86YV5|P07602|P07602|P13569
Xiphinema_index_Contig30	EBI-312724|q9u1t5_caeel|Q9U1T5	3e-19	11	Q9BL58|Q22048|Q9XXI0|P34427|Q8ITY3|Q19969|Q20052|O16500|Q23390|P91419|Q8MM07
Xiphinema_index_Contig128	EBI-12324|nup57_yeast|P48837	1e-05	35	P48837|Q02629|P48837|P48837|P52891|P48837|Q06142|Q02199|P49687|P49686|Q12315|Q08965|P48837|P48837|P40066|P06704|P02829|P32337|P48837|P53195|Q07418|P48837|P48837|P48837|P48837|P48837|P48837|P48837|P48837|P48837|P48837|P48837|P51534|P30822|P33895
Xiphinema_index_Contig168	EBI-183186|npc2_drome|Q9VQ62	3e-10	2	Q9VPU1|Q86B87
Xiphinema_index_Contig214	EBI-151830|q9vcr3_drome|Q9VCR3	6e-11	4	Q9VCR3|Q9VCR3|P15372|Q24400
Xiphinema_index_Contig217	EBI-315239|o01850_caeel|O01850	4e-88	3	O44165|P34331|Q94420
Xiphinema_index_Contig253	EBI-102551|q9vnb0_drome|Q9VNB0	2e-17	12	Q9VU18|Q9VVR6|Q9V8Q7|Q9VYV9-1|Q9V7M1|Q9VYG2|Q9VDS5|Q9VBN1|Q9VCC9|Q8SY52|Q9V345|Q9W0K4
Xiphinema_index_Contig309	EBI-773650|gpi8_mouse|Q9CXY9	4e-17	1	Q9CQV8
Xiphinema_index_Contig337	EBI-999394|plmn_human|P00747	8e-42	7	P00747|P00747|P00747|Q6V4L5|P00747|P00747|P01876
Xiphinema_index_Contig379	EBI-316995|q22378_caeel|Q22378	3e-06	2	P90868|P46941
Xiphinema_index_Contig387	EBI-738562|catd_mouse|P18242	1e-99	1	Q548P8
Xiphinema_index_Contig393	EBI-537974|gpx4_spiol|O23814	4e-23	1	P07591
Xiphinema_index_Contig489	EBI-309484|q9d8j0_mouse|Q9D8J0	1e-55	1	Q9D8J0
Xiphinema_index_Contig597	EBI-312724|q9u1t5_caeel|Q9U1T5	2e-31	11	Q9BL58|Q22048|Q9XXI0|P34427|Q8ITY3|Q19969|Q20052|O16500|Q23390|P91419|Q8MM07
Xiphinema_index_Contig603	EBI-317708|q20968_caeel|Q20968	1e-35	1	O17670
Xiphinema_index_Contig665	EBI-313899|q9xv50_caeel|Q9XV50	1e-09	2	Q9XU77|Q9XV50
Xiphinema_index_Contig813	EBI-315261|q86ne1_caeel|Q86NE1	2e-76	4	O17695|Q86NE1|P90978|Q9NH52
Xiphinema_index_Contig835	EBI-359110|spb3_human|P29508	5e-58	2	Q15853|P20333
Xiphinema_index_Contig856	EBI-1055490|spb4_human|P48594	5e-39	1	Q15853
Xiphinema_index_Contig865	EBI-990792|q6nr85_human|Q6NR85	2e-55	3	P16014|Q6NR85|Q62313
Xiphinema_index_Contig866	EBI-772559|pgcb_mouse|Q61361	1e-12	1	Q9CQV8
Xiphinema_index_Contig905	EBI-322131|ifa2_caeel|O02365	1e-31	6	Q27365|P34427|P39745|Q22534|Q9U2I2|Q22227
Xiphinema_index_Contig989	EBI-999394|plmn_human|P00747	8e-54	7	P00747|P00747|P00747|Q6V4L5|P00747|P00747|P01876
Xiphinema_index_Contig1097	EBI-1397259|calm2_arath|P25069	3e-45	2	P25069|P25069
Xiphinema_index_Contig1154	EBI-314341|o76447_caeel|O76447	1e-05	7	O44782|Q11189|Q22257|O76447|Q27365|O45717|P34371
Xiphinema_index_Contig1162	EBI-1237764|cml8_arath|O23320	4e-12	77	O23320|O23320|O23320|O23320|O23320|O23320|O23320|O23320|O23320|O23320|O23320|O23320|O23320|O23320|O23320|O23320|O23320|O23320|O23320|O23320|O23320|O23320|O23320|O23320|O23320|O23320|Q9C960|O23320|O23320|O23320|O23320|O23320|O23320|Q7X9N2|O23320|O23320|O23320|O23320|O23320|O23320|O23320|O23320|O23320|O23320|O23320|O23320|O23320|O23320|O23320|O23320|O23320|O23320|O23320|O23320|O23320|O23320|O23320|…
Xiphinema_index_Contig1181	EBI-119714|q9vi09_drome|Q9VI09	4e-32	2	Q9VR29|Q9VUK7
Xiphinema_index_Contig1220	EBI-771361|pclo_mouse|Q9QYX7	2e-06	1	Q9CQV8
gi|54553810|gb|CV581355.1|CV581355	EBI-168741|q9vvm6_drome|Q9VVM6	1e-07	1	Q9VVM6
gi|54553285|gb|CV581098.1|CV581098	EBI-189350|q9v7v0_drome|Q9V7V0	2e-11	3	Q7PLL0|Q9VAU6|Q9V8D2
gi|54552217|gb|CV580562.1|CV580562	EBI-713124|dnjb9_human|Q9UBS3	4e-23	7	Q9UBS3|Q9UBS3|Q9UBS3|Q9UBS3|Q9UBS3|Q9UBS3|Q9UBS3
gi|54552130|gb|CV580519.1|CV580519	EBI-324118|b028_caeel|P41996	1e-09	1	O17915
gi|54551705|gb|CV580304.1|CV580304	EBI-150075|q9vbn1_drome|Q9VBN1	4e-07	29	Q9VBN1|Q9VBN1|Q9VBN1|Q9VBN1|Q9VBN1|Q9VBN1|Q9VBN1|Q9VBN1|Q9V9Z4|Q9VBN1|Q9VBN1|Q9VBN1|Q9VBN1|Q9VBN1|Q9VBN1|Q9VBN1|Q9VBN1|Q9VBN1|Q9VBN1|Q9VBN1|Q9VBN1|Q9VBN1|Q9VBN1|Q9VBN1|P38979|Q9VBN1|Q9VBN1|Q9VBN1|Q9VBN1
gi|54551515|gb|CV580203.1|CV580203	EBI-94373|q8syp1_drome|Q8SYP1	2e-15	2	P07668-1|Q9VGI8
gi|54551179|gb|CV580041.1|CV580041	EBI-354344|if3c_human|Q9UBQ5	2e-35	10	O60739|EBI-1058347|Q9Y478|Q9Y4K3|Q14152|Q9UET6|P40337|P60709|Q9UBQ5|P56537
gi|54550951|gb|CV579926.1|CV579926	EBI-1041019|fa11_human|P03951	4e-27	1	P23827
gi|54550949|gb|CV579925.1|CV579925	EBI-1032117|nid1_mouse|P10493	3e-08	1	Q05793
gi|54550759|gb|CV579832.1|CV579832	EBI-1029420|pcxb_aciad|P20372	7e-09	1	P20372
gi|54550477|gb|CV579686.1|CV579686	EBI-317252|q9na39_caeel|Q9NA39	1e-06	1	Q93375
gi|54467540|gb|CV568753.1|CV568753	EBI-935824|pdcd4_human|Q53EL6	1e-13	6	EBI-1058347|Q53EL6|Q53EL6|Q53EL6|Q53EL6|P60842
gi|54467426|gb|CV568702.1|CV568702	EBI-146433|q9w478_drome|Q9W478	6e-23	2	Q8ML86|Q9VIY9
gi|53810488|gb|CV512375.1|CV512375	EBI-920693|k0152_rat|Q5FVQ4	5e-19	1	P19357
gi|53810474|gb|CV512361.1|CV512361	EBI-312724|q9u1t5_caeel|Q9U1T5	1e-24	11	Q9BL58|Q22048|Q9XXI0|P34427|Q8ITY3|Q19969|Q20052|O16500|Q23390|P91419|Q8MM07
gi|53810408|gb|CV512295.1|CV512295	EBI-79306|aplp2_human|Q06481	2e-10	3	Q06481|Q06481|Q06481
gi|53810401|gb|CV512288.1|CV512288	EBI-494280|ppib_mouse|P24369	7e-68	1	Q8R317-2
gi|53810079|gb|CV511966.1|CV511966	EBI-100826|q9v8u0_drome|Q9V8U0	9e-12	1	Q9V8U0
gi|53809488|gb|CV511375.1|CV511375	EBI-120478|q9vnv6_drome|Q9VNV6	5e-14	3	Q9VNV6|Q9VNV6|Q9VNV6
gi|53809281|gb|CV511168.1|CV511168	EBI-89535|q9vi08_drome|Q9VI08	3e-40	2	Q9VI08|Q9VI08
gi|53809012|gb|CV510899.1|CV510899	EBI-1223922|aspg_human|P20933	2e-58	1	P02768
gi|53808200|gb|CV510087.1|CV510087	EBI-466729|q8ipi7_drome|Q8IPI7	6e-06	6	Q961V9|Q9VLR9|Q8SZA4|P49762|Q9VIH1|O17049
gi|53807752|gb|CV509639.1|CV509639	EBI-2459|alg2_yeast|P43636	1e-08	2	Q02159|P22202
gi|53807690|gb|CV509577.1|CV509577	EBI-328083|ndus8_caeel|Q22619	1e-67	3	Q22619|Q22619|Q22619
gi|53806918|gb|CV508805.1|CV508805	EBI-162167|q9v9q4_drome|Q9V9Q4	9e-53	2	Q9VCI5|Q9VTS9
gi|53806850|gb|CV508737.1|CV508737	EBI-316775|inx12_caeel|O01634	5e-08	1	Q45FX5
gi|53806763|gb|CV508650.1|CV508650	EBI-537974|gpx4_spiol|O23814	7e-24	1	P07591
gi|53806591|gb|CV508478.1|CV508478	EBI-107845|q9vr15_drome|Q9VR15	1e-28	2	Q9V8D2|Q9VWE0
gi|53805302|gb|CV507189.1|CV507189	EBI-1047323|catc_human|P53634	1e-26	1	P53634
gi|51863435|gb|CV127956.1|CV127956	EBI-726473|pa2ga_human|P14555	1e-13	1	P14555
gi|51863062|gb|CV127639.1|CV127639	EBI-992788|mmp14_human|P50281	4e-06	2	P50281|Q9BV57
gi|51862971|gb|CV127568.1|CV127568	EBI-895878|q20578_caeel|Q20578	1e-17	1	O44165
gi|51862835|gb|CV127457.1|CV127457	EBI-896114|q8i4b8_caeel|Q8I4B8	9e-13	1	O44165
	EBI-1041019|fa11_human|P03951	4e-27	1	P23827
	EBI-1032117|nid1_mouse|P10493	3e-08	1	Q05793
	EBI-1029420|pcxb_aciad|P20372	7e-09	1	P20372
	EBI-317252|q9na39_caeel|Q9NA39	1e-06	1	Q93375
	EBI-181719|gcsh_drome|Q9U616	4e-29	1	Q9W1I8
