# Supplementary material for: Needles in the EST Haystack: Large-Scale Identification and Analysis of Excretory-Secretory (ES) Proteins in Parasitic Nematodes Using Expressed Sequence Tags (ESTs)
Source: PLoS Negl Trop Dis. 2008 Sep 24;2(9):e301. doi: 10.1371/journal.pntd.0000301 (PMC2553489; doi:10.1371/journal.pntd.0000301)
Supplement: Table S5 — Comparison of excretory-secretory proteins with C. elegans proteome and identification of non-wild-type RNAi phenotypes obtained using WormBase. (0.52 MB XLS) [file pntd.0000301.s005.xls]

## Sheet: Sheet1
Table S5 for " Needles in the EST haystack: Large scale identification and analysis of excretory-secretory (ES) proteins in parasitic nematodes using expressed sequence tags (ESTs)"
Shivashankar H. Nagaraj, Robin B. Gasser and Shoba Ranganathan
Sequence ID	Description	E-Value	Identity %	Bit Score	WBGene ID	Loss-of-function RNAi phenotype in C.elegans
Ancylostoma_ceylanicum_Contig10	locus:ccg-1 status:Confirmed TR:Q9NA39 protein_id:CAB70225.1	1e-112	65	400	WBGene00000370	None
Ancylostoma_ceylanicum_Contig12	nucleoside diphosphate kinase status:Confirmed TR:Q93576 protein_id:CAB02101.1	1e-78	89	288	WBGene00009119	EMB embryonic_lethal , STP sterile_progeny ,
Ancylostoma_ceylanicum_Contig20	locus:cpg-3 status:Confirmed TR:Q21771 protein_id:CAA95840.1	2e-28	48	121	WBGene00011063	None
Ancylostoma_ceylanicum_Contig28	status:Confirmed TR:Q9XWU9 protein_id:CAA21542.1	9e-08	32	51	WBGene00012557	LVA larval_arrest ,
Ancylostoma_ceylanicum_Contig36	testes-specific protein like status:Partially_confirmed TR:P90958 protein_id:CAA92136.1	4e-12	26	67	WBGene00011462	None
Ancylostoma_ceylanicum_Contig38	status:Confirmed TR:Q8I4B8 protein_id:CAD56617.1	5e-10	36	60	WBGene00013481	None
Ancylostoma_ceylanicum_Contig49	Immunodominant antigen status:Confirmed SW:Q19948 protein_id:AAC46663.1	4e-50	49	194	WBGene00017970	None
Ancylostoma_ceylanicum_Contig80	locus:nlp-14 status:Confirmed TR:Q18915 protein_id:AAA81697.1	1e-70	69	262	WBGene00003752	None
Ancylostoma_ceylanicum_Contig112	status:Confirmed TR:Q8MNU5 protein_id:AAM22049.1	9e-09	47	54	WBGene00016684	None
Ancylostoma_ceylanicum_Contig113	locus:hsp-3 heat shock protein status:Confirmed SW:P27420 protein_id:AAB52671.1	1e-123	90	438	WBGene00002007	LVA larval_arrest , EMB embryonic_lethal , LVA larval_arrest , GRO slow_growth , LVA larval_arrest , EMB embryo_osmotic_integrity_abnormal_early_emb ,
Ancylostoma_ceylanicum_Contig118	locus:spp-10 7TM chemoreceptor, spp family status:Confirmed TR:Q4JFH6 protein_id:AAB37550.2	3e-66	48	248	WBGene00004995	None
Ancylostoma_ceylanicum_Contig134	status:Confirmed TR:Q19513 protein_id:CAA96624.1	4e-28	73	119	WBGene00008914	None
Ancylostoma_ceylanicum_Contig144	locus:vap-1 status:Confirmed TR:Q8MQ79 protein_id:AAM54195.1	9e-24	31	106	WBGene00006886	None
Ancylostoma_ceylanicum_Contig150	status:Partially_confirmed TR:Q23258 protein_id:CAA88974.1	4e-15	50	75	WBGene00013867	None
Ancylostoma_ceylanicum_Contig151	locus:vap-1 status:Confirmed TR:Q8MQ79 protein_id:AAM54195.1	2e-08	24	55	WBGene00006886	None
Ancylostoma_ceylanicum_Contig153	locus:fum-1 fumarase status:Partially_confirmed SW:O17214 protein_id:AAB70982.1	0	87	831	WBGene00001503	GRO slow_growth , EMB embryonic_lethal ,
Ancylostoma_ceylanicum_Contig174	status:Confirmed SW:Q23307 protein_id:CAB01530.1	3e-41	38	164	WBGene00013884	None
Ancylostoma_ceylanicum_Contig193	status:Confirmed TR:Q23179 protein_id:AAA81726.1	2e-10	19	62	WBGene00021048	None
Ancylostoma_ceylanicum_Contig212	locus:nlp-13 neuropeptide status:Confirmed TR:O44540 protein_id:AAB94166.1	5e-25	46	109	WBGene00003751	None
Ancylostoma_ceylanicum_Contig214	locus:flp-14 status:Confirmed TR:Q9XWV7 protein_id:CAA21533.2	8e-34	60	138	WBGene00001457	None
Ancylostoma_ceylanicum_Contig249	locus:pdi-2 protein disulfide isomerase status:Confirmed SW:Q17770 protein_id:AAK39152.1	0	78	768	WBGene00003963	EMB embryonic_lethal , LVL larval_lethal , LVA larval_arrest ,
Ancylostoma_ceylanicum_Contig292	locus:nlp-21 status:Confirmed TR:Q9XX02 protein_id:CAA21040.1	5e-28	57	120	WBGene00003759	None
Ancylostoma_ceylanicum_Contig316	locus:vap-1 status:Confirmed TR:Q8MQ79 protein_id:AAM54195.1	4e-33	38	138	WBGene00006886	None
Ancylostoma_ceylanicum_Contig326	locus:far-1 O. volvulus 20Kd antigenic peptide status:Confirmed SW:P34382 protein_id:CAA79616.1	1e-29	42	125	WBGene00001385	None
Ancylostoma_ceylanicum_Contig337	locus:far-1 O. volvulus 20Kd antigenic peptide status:Confirmed SW:P34382 protein_id:CAA79616.1	2e-39	48	157	WBGene00001385	None
Ancylostoma_ceylanicum_Contig340	locus:clec-88 clec family, C-type lectin status:Confirmed TR:Q86NG3 protein_id:AAO38621.1	3e-26	36	115	WBGene00019606	None
Ancylostoma_ceylanicum_Contig342	status:Partially_confirmed TR:O44144 protein_id:AAB88328.1	1e-20	34	96	WBGene00016638	STP sterile_progeny , EMB embryonic_lethal ,
Ancylostoma_ceylanicum_Contig359	locus:vap-1 status:Confirmed TR:Q8MQ79 protein_id:AAM54195.1	1e-19	30	93	WBGene00006886	None
Ancylostoma_ceylanicum_Contig364	locus:crt-1 calreticulin precursor status:Confirmed SW:P27798 protein_id:AAD14746.1	1e-105	63	377	WBGene00000802	None
Ancylostoma_ceylanicum_Contig370	locus:nlp-10 status:Confirmed TR:Q20114 protein_id:CAA84664.1	6e-19	42	89	WBGene00003748	None
Ancylostoma_ceylanicum_Contig402	locus:cpg-2 status:Confirmed SW:P41996 protein_id:AAA19083.3	2e-47	29	186	WBGene00015102	None
Ancylostoma_ceylanicum_Contig407	status:Confirmed TR:Q20227 protein_id:CAA93261.3	2e-18	57	88	WBGene00009578	None
Ancylostoma_ceylanicum_Contig424	status:Confirmed TR:Q19536 protein_id:AAB63403.2	5e-47	47	183	WBGene00017548	EMB embryonic_lethal ,
Ancylostoma_ceylanicum_Contig432	status:Partially_confirmed TR:Q20972 protein_id:CAA98494.1	6e-10	30	59	WBGene00010237	None
Ancylostoma_ceylanicum_Contig434	locus:far-1 O. volvulus 20Kd antigenic peptide status:Confirmed SW:P34382 protein_id:CAA79616.1	1e-14	33	75	WBGene00001385	None
Ancylostoma_ceylanicum_Contig441	locus:heh-1 status:Confirmed SW:O17271 protein_id:AAB71040.2	5e-33	45	136	WBGene00006452	None
Ancylostoma_ceylanicum_Contig458	status:Confirmed TR:O45227 protein_id:CAB05116.1	4e-09	33	57	WBGene00007196	None
Ancylostoma_ceylanicum_Contig461	locus:sdhb-1 succinate dehydrogenase (ubiquinone) iron sulphur protein status:Confirmed SW:Q09545 protein_id:CAA87780.1	3e-63	82	236	WBGene00006433	GRO slow_growth , EMB embryonic_lethal , EMB embryonic_lethal , LVA larval_arrest , EMB embryonic_lethal ,
Ancylostoma_ceylanicum_Contig473	testes-specific protein like status:Partially_confirmed TR:P90958 protein_id:CAA92136.1	3e-12	24	68	WBGene00011462	None
Ancylostoma_ceylanicum_Contig474	status:Partially_confirmed TR:O44144 protein_id:AAB88328.1	6e-26	34	113	WBGene00016638	None
Ancylostoma_ceylanicum_Contig475	locus:ttr-41 status:Confirmed TR:Q86NH9 protein_id:AAO38659.1	1e-56	71	214	WBGene00017374	None
Ancylostoma_ceylanicum_Contig491	status:Partially_confirmed TR:Q95QG1 protein_id:AAK67235.1	7e-37	41	150	WBGene00018423	None
Ancylostoma_ceylanicum_Contig499	locus:sdhb-1 succinate dehydrogenase (ubiquinone) iron sulphur protein status:Confirmed SW:Q09545 protein_id:CAA87780.1	1e-86	80	315	WBGene00006433	None
Ancylostoma_ceylanicum_Contig528	locus:ttr-44 Transthyretin-like family status:Confirmed TR:Q18878 protein_id:CAB01136.1	2e-53	80	205	WBGene00008341	None
Ancylostoma_ceylanicum_Contig533	locus:asp-1 peptidase (A1 pepsin family) status:Confirmed TR:Q9TVS4 protein_id:CAC51056.1	3e-94	43	342	WBGene00000214	None
Ancylostoma_ceylanicum_Contig568	status:Partially_confirmed SW:P34404 protein_id:AAA65467.1	4e-43	35	171	WBGene00017692	None
Ancylostoma_ceylanicum_Contig574	zinc metalloprotease status:Predicted TR:Q93787 protein_id:CAB01918.1	4e-26	37	114	WBGene00010060	None
Ancylostoma_ceylanicum_Contig585	locus:vap-1 status:Confirmed TR:Q8MQ79 protein_id:AAM54195.1	2e-78	37	289	WBGene00006886	None
Ancylostoma_ceylanicum_Contig586	status:Confirmed TR:Q19536 protein_id:AAB63403.2	5e-17	19	84	WBGene00017548	None
Ancylostoma_ceylanicum_Contig591	locus:mlt-11 Kunitz\/Bovine pancreatic trypsin inhibitor domain (10 domains), Thyroglobulin type-1 repeat status:Partially_confirmed TR:O45881 protein_id:CAB07294.2	4e-21	34	97	WBGene00012186	EMB embryonic_lethal , LVA larval_arrest , EMB embryonic_lethal ,
Ancylostoma_ceylanicum_Contig599;	locus:lbp-1 fatty acid-binding protein status:Confirmed SW:Q20223 protein_id:AAA81434.1	2e-57	69	217	WBGene00002253	None
Ancylostoma_ceylanicum_Contig604	Serine carboxypeptidase status:Confirmed SW:P52716 protein_id:AAC46662.1	8e-63	55	236	WBGene00017969	None
Ancylostoma_ceylanicum_Contig608	locus:ttr-17 Transthyretin-like family status:Confirmed TR:Q9XWL1 protein_id:CAA21646.1	7e-50	75	191	WBGene00012383	None
Ancylostoma_ceylanicum_Contig648	status:Partially_confirmed TR:O62055 protein_id:CAB03861.1	3e-06	39	46	WBGene00007479	None
Ancylostoma_ceylanicum_Contig649	locus:ile-2 similar to mammalian lectin VIP36 status:Confirmed TR:Q22170 protein_id:AAD50512.1	1e-134	77	474	WBGene00002071	EMB embryonic_lethal ,
Ancylostoma_ceylanicum_Contig669	locus:cpl-1 cathepsin-like protease status:Confirmed TR:O45734 protein_id:CAB07275.1	1e-160	81	559	WBGene00000776	GRO slow_growth , EMB embryonic_lethal , EMB embryonic_lethal ,
Ancylostoma_ceylanicum_Contig708	status:Confirmed SW:P91268 protein_id:AAB42278.2	1e-108	57	388	WBGene00017671	None
Ancylostoma_ceylanicum_Contig713	locus:egl-21 zinc carboxypeptidase status:Confirmed TR:O17754 protein_id:CAB02881.1	0	69	657	WBGene00001189	None
Ancylostoma_ceylanicum_Contig718	locus:ttr-15 Transthyretin-like family status:Confirmed SW:Q22288 protein_id:CAA82574.1	3e-37	64	150	WBGene00011561	None
Ancylostoma_ceylanicum_Contig734	status:Partially_confirmed TR:Q18156 protein_id:AAA92312.1	6e-07	45	49	WBGene00016096	None
Ancylostoma_ceylanicum_Contig749	locus:ttr-51 Transthyretin-like family status:Confirmed TR:O62289 protein_id:CAB05225.2	5e-52	68	199	WBGene00010440	None
Ancylostoma_ceylanicum_Contig756	status:Confirmed TR:O44145 protein_id:AAB88324.2	3e-17	33	84	WBGene00016636	EMB embryonic_lethal , EMB embryo_osmotic_integrity_abnormal_early_emb ,
Ancylostoma_ceylanicum_Contig770	OV-17 antigen precursor status:Partially_confirmed TR:Q23683 protein_id:CAA88891.1	9e-08	24	52	WBGene00014173	None
Ancylostoma_ceylanicum_Contig773	locus:vap-1 status:Confirmed TR:Q8MQ79 protein_id:AAM54195.1	1e-21	33	99	WBGene00006886	None
Ancylostoma_ceylanicum_Contig796;	lipase status:Confirmed TR:Q17437 protein_id:CAA97415.1	7e-64	44	240	WBGene00007112	None
Ancylostoma_ceylanicum_Contig831;	status:Confirmed TR:O45227 protein_id:CAB05116.1	2e-11	35	65	WBGene00007196	None
Ancylostoma_ceylanicum_Contig833;	status:Confirmed TR:Q21267 protein_id:AAA96176.2	2e-06	25	49	WBGene00019476	None
Ancylostoma_ceylanicum_Contig851;	EF hand domains status:Partially_confirmed TR:Q20796 protein_id:CAA96655.1	2e-54	60	207	WBGene00010075	EMB embryonic_lethal ,
Ancylostoma_ceylanicum_Contig882	locus:spp-4 status:Confirmed TR:Q22338 protein_id:AAA81416.1	7e-14	31	71	WBGene00004989	None
Ancylostoma_ceylanicum_Contig888	locus:far-1 O. volvulus 20Kd antigenic peptide status:Confirmed SW:P34382 protein_id:CAA79616.1	1e-41	55	165	WBGene00001385	None
Ancylostoma_ceylanicum_Contig890	status:Confirmed TR:Q9N4F0 protein_id:AAF36033.1	1e-17	45	84	WBGene00022194	None
Ancylostoma_ceylanicum_Contig898	status:Confirmed TR:Q95YA3 protein_id:AAK85489.2	2e-26	80	113	WBGene00019160	None
Ancylostoma_ceylanicum_Contig935	locus:flp-26 status:Confirmed TR:Q8MPY9 protein_id:AAM51536.1	5e-10	44	58	WBGene00020126	None
Ancylostoma_ceylanicum_Contig947	status:Predicted TR:Q2PJA9 protein_id:ABC48261.1	9e-09	40	54	WBGene00044687	None
Ancylostoma_ceylanicum_Contig1028	locus:swm-1 status:Confirmed TR:Q18158 protein_id:AAA92314.1	2e-08	40	53	WBGene00023417	None
Ancylostoma_ceylanicum_Contig1030	locus:nlp-37 status:Predicted TR:Q20552 protein_id:AAA81748.2	4e-11	62	62	WBGene00018590	None
Ancylostoma_ceylanicum_Contig1072	status:Predicted TR:Q7YWV1 protein_id:CAE17926.1	6e-12	47	65	WBGene00011551	None
Ancylostoma_ceylanicum_Contig1112	locus:ttr-46 Transthyretin-like family status:Confirmed SW:Q22285 protein_id:CAA98286.1	1e-43	65	171	WBGene00011571	None
Ancylostoma_ceylanicum_Contig1165;	locus:ttr-40 status:Confirmed TR:Q65ZI5 protein_id:AAU05580.1	2e-22	44	100	WBGene00017091	None
Ancylostoma_ceylanicum_Contig1182	status:Confirmed TR:Q21267 protein_id:AAA96176.2	1e-06	22	49	WBGene00019476	None
Ancylostoma_ceylanicum_Contig1221	locus:ttr-51 Transthyretin-like family status:Confirmed TR:O62289 protein_id:CAB05225.2	5e-46	65	179	WBGene00010440	None
gi|28942242|gb|CB339106.1|CB339106	status:Predicted TR:Q9XWE4 protein_id:CAA21730.1	2e-07	27	51	WBGene00013707	None
gi|28941860|gb|CB338914.1|CB338914	locus:dnj-5 status:Confirmed TR:Q8MQF1 protein_id:AAM81128.1	6e-23	33	103	WBGene00001023	None
gi|28560874|gb|CB277289.1|CB277289	status:Confirmed TR:Q8MXJ0 protein_id:AAM75374.1	6e-44	68	172	WBGene00015619	None
gi|28560641|gb|CB277056.1|CB277056	status:Confirmed TR:Q7YWN3 protein_id:CAE18041.2	9e-19	40	89	WBGene00013459	None
gi|28560375|gb|CB276790.1|CB276790	cuticlin status:Partially_confirmed TR:Q93532 protein_id:CAB01742.2	6e-58	51	219	WBGene00008978	None
gi|28560266|gb|CB276681.1|CB276681	locus:mlt-11 Kunitz\/Bovine pancreatic trypsin inhibitor domain (10 domains), Thyroglobulin type-1 repeat status:Partially_confirmed TR:O45881 protein_id:CAB07294.2	1e-25	39	111	WBGene00012186	None
gi|28559984|gb|CB276399.1|CB276399	locus:nlp-15 status:Confirmed TR:Q7JK63 protein_id:CAB04013.2	2e-29	53	124	WBGene00003753	None
gi|28559877|gb|CB276292.1|CB276292	status:Confirmed TR:O44983 protein_id:AAB97563.2	2e-12	35	68	WBGene00019324	None
gi|28559813|gb|CB276228.1|CB276228	locus:asp-1 peptidase (A1 pepsin family) status:Confirmed TR:Q9TVS4 protein_id:CAC51056.1	3e-37	55	150	WBGene00000214	None
gi|28559775|gb|CB276190.1|CB276190	locus:atg-2 Alpha amylase status:Confirmed TR:O45298 protein_id:CAB07562.2	8e-81	66	295	WBGene00000225	None
gi|28559479|gb|CB275894.1|CB275894	status:Partially_confirmed TR:Q5FC61 protein_id:CAI46564.1	6e-42	51	166	WBGene00044024	None
gi|28559311|gb|CB275726.1|CB275726	locus:nlp-42 status:Confirmed TR:Q95ZI9 protein_id:CAC42383.1	1e-12	58	67	WBGene00013588	None
gi|28185195|gb|CB176305.1|CB176305	locus:vap-1 status:Confirmed TR:Q8MQ79 protein_id:AAM54195.1	5e-36	34	147	WBGene00006886	None
gi|28185184|gb|CB176294.1|CB176294	status:Confirmed TR:Q21871 protein_id:CAA94297.1	4e-22	33	100	WBGene00011176	None
gi|28185096|gb|CB176206.1|CB176206	locus:vap-1 status:Confirmed TR:Q8MQ79 protein_id:AAM54195.1	6e-07	28	49	WBGene00006886	None
gi|28184850|gb|CB175960.1|CB175960	erp72 status:Confirmed SW:P34329 protein_id:AAM22024.1	9e-83	68	302	WBGene00015752	GRO slow_growth , EMB embryonic_lethal , STP sterile_progeny , GRO slow_growth ,
gi|28184798|gb|CB175908.1|CB175908	status:Confirmed SW:O17861 protein_id:CAB04345.1	3e-69	61	257	WBGene00009514	None
gi|28184491|gb|CB175601.1|CB175601	status:Confirmed TR:Q94404 protein_id:CAB03518.2	3e-40	57	160	WBGene00013959	None
gi|28184470|gb|CB175580.1|CB175580	locus:pqn-97 status:Partially_confirmed TR:O17024 protein_id:AAB69957.1	2e-06	25	48	WBGene00004176	None
gi|28184419|gb|CB175529.1|CB175529	locus:dnj-20 status:Partially_confirmed SW:Q8MPX3 protein_id:CAD31695.1	4e-45	55	176	WBGene00001038	None
gi|28254181|gb|CB190789.1|CB190789	status:Partially_confirmed TR:Q9BL40 protein_id:AAK29966.1	1e-46	54	182	WBGene00022181	None
gi|28254114|gb|CB190722.1|CB190722	status:Confirmed TR:Q8I4B9 protein_id:CAD56616.1	2e-27	39	118	WBGene00013481	None
gi|28254100|gb|CB190708.1|CB190708	locus:ttr-51 Transthyretin-like family status:Confirmed TR:O62289 protein_id:CAB05225.2	2e-38	64	153	WBGene00010440	None
gi|28254054|gb|CB190662.1|CB190662	glycine cleavage system H protein like status:Confirmed TR:Q20634 protein_id:CAA95820.1	4e-43	68	170	WBGene00009918	EMB embryonic_lethal ,
gi|28253964|gb|CB190572.1|CB190572	status:Partially_confirmed TR:Q18156 protein_id:AAA92312.1	1e-06	37	48	WBGene00016096	None
gi|28253632|gb|CB190240.1|CB190240	locus:sod-4 Superoxide dismutase status:Confirmed SW:P34461 protein_id:CAB61015.1	2e-41	54	164	WBGene00004933	None
gi|28253541|gb|CB190149.1|CB190149	locus:acr-19 nicotinic acetylcholine receptor status:Confirmed TR:O62083 protein_id:CAB07843.2	2e-66	85	247	WBGene00000058	None
gi|28253279|gb|CB189887.1|CB189887	locus:asp-1 peptidase (A1 pepsin family) status:Confirmed TR:Q9TVS4 protein_id:CAC51056.1	8e-65	61	242	WBGene00000214	None
gi|28253055|gb|CB189663.1|CB189663	locus:ile-1 P58 protein like status:Confirmed TR:P90913 protein_id:CAB03169.1	1e-100	80	360	WBGene00002070	None
gi|28185342|gb|CB176452.1|CB176452	cysteine protease status:Partially_confirmed TR:Q20950 protein_id:CAB00098.1	2e-46	41	181	WBGene00010204	EMB embryonic_lethal , EMB embryonic_lethal , LVA larval_arrest ,
gi|28184661|gb|CB175771.1|CB175771	status:Confirmed TR:Q17674 protein_id:CAA91795.1	2e-80	85	294	WBGene00007934	None
gi|28184292|gb|CB175402.1|CB175402	locus:calu-1 calcium binding protein status:Confirmed TR:Q23017 protein_id:AAB04578.1	5e-34	77	138	WBGene00019760	LVL larval_lethal , LVA larval_arrest ,
gi|28183829|gb|CB174939.1|CB174939	locus:sod-1 status:Confirmed TR:Q5W7E8 protein_id:AAV34795.1	9e-44	52	172	WBGene00004930	None
gi|28183652|gb|CB174813.1|CB174813	locus:nas-31 status:Partially_confirmed SW:Q7JLI1 protein_id:CAE48502.1	1e-36	43	149	WBGene00003549	None
gi|28183547|gb|CB174768.1|CB174768	locus:fbp-1 fructose-bisphosphatase status:Confirmed TR:Q9N2M2 protein_id:AAF39910.1	9e-44	75	171	WBGene00001404	None
gi|24330107|gb|CA033172.1|CA033172	locus:nlp-38 status:Confirmed TR:Q8T3G1 protein_id:CAD24480.1	2e-10	40	60	WBGene00007219	None
gi|23811302|gb|BU781043.1|BU781043	status:Partially_confirmed TR:Q17662 protein_id:AAA96189.2	6e-13	35	68	WBGene00015495	None
gi|23811115|gb|BU780965.1|BU780965	locus:nft-1 status:Confirmed SW:O76463 protein_id:CAB60517.1	7e-65	61	242	WBGene00003594	None
gi|20661881|gb|BQ289345.1|BQ289345	locus:ttr-36 status:Partially_confirmed TR:Q45EK1 protein_id:AAZ32810.1	2e-40	64	160	WBGene00044605	None
gi|17125690|gb|BM131138.1|BM131138	locus:swm-1 status:Confirmed TR:Q18158 protein_id:AAA92314.1	2e-09	35	57	WBGene00023417	None
gi|17125648|gb|BM131096.1|BM131096	EF hand domains status:Confirmed TR:Q22159 protein_id:CAA96671.2	1e-33	57	137	WBGene00011439	None
gi|17125531|gb|BM130979.1|BM130979	status:Confirmed TR:Q8I4B8 protein_id:CAD56617.1	2e-11	45	63	WBGene00013481	None
gi|17125447|gb|BM130895.1|BM130895	status:Confirmed TR:Q21650 protein_id:AAA50720.2	2e-14	26	75	WBGene00019833	None
gi|17125326|gb|BM130774.1|BM130774	locus:tag-198 status:Partially_confirmed SW:P34387 protein_id:AAA28005.2	2e-43	41	171	WBGene00007056	None
gi|17125169|gb|BM130617.1|BM130617	DUF667 domain family status:Partially_confirmed SW:Q86D25 protein_id:CAD66219.1	5e-78	75	286	WBGene00008288	None
gi|15667101|gb|BI704883.1|BI704883	cysteine protease status:Partially_confirmed TR:Q20950 protein_id:CAB00098.1	4e-49	41	190	WBGene00010204	None
gi|15667044|gb|BI704826.1|BI704826	locus:nas-5 zinc metalloprotease status:Partially_confirmed SW:P91828 protein_id:CAB05814.2	6e-26	37	113	WBGene00003524	None
Ascaris_lumbricoides_Contig21	locus:ttr-16 Transthyretin-like family status:Confirmed SW:P55955 protein_id:CAA21645.1	2e-18	35	87	WBGene00012382	None
Ascaris_lumbricoides_Contig29	status:Confirmed TR:Q18157 protein_id:AAA92313.1	7e-15	33	75	WBGene00016097	None
Ascaris_lumbricoides_Contig47	status:Confirmed TR:Q27GT6 protein_id:ABD63246.1	3e-12	36	67	WBGene00044773	None
Ascaris_lumbricoides_Contig76	locus:abf-2 status:Confirmed TR:Q9NL71 protein_id:AAK68258.1	1e-15	77	77	WBGene00000013	None
Ascaris_lumbricoides_Contig136	locus:ttr-16 Transthyretin-like family status:Confirmed SW:P55955 protein_id:CAA21645.1	3e-20	41	93	WBGene00012382	None
Ascaris_lumbricoides_Contig141	locus:abf-2 status:Confirmed TR:Q9NL71 protein_id:AAK68258.1	8e-23	61	101	WBGene00000013	None
Ascaris_lumbricoides_Contig184	locus:lys-5 status:Confirmed TR:Q20967 protein_id:CAA97800.1	9e-67	53	249	WBGene00003094	None
gi|23259594|gb|BU585629.1|BU585629	locus:col-127 collagen status:Predicted TR:Q20764 protein_id:CAB00860.1	5e-31	73	130	WBGene00000701	None
gi|23259555|gb|BU585590.1|BU585590	locus:abf-2 status:Confirmed TR:Q9NL71 protein_id:AAK68258.1	5e-17	54	82	WBGene00000013	None
Brugia_malayi_Contig44	locus:eat-4 Sodium\/phosphate cotransporter status:Confirmed SW:P34644 protein_id:CAA80150.1	2e-13	91	70	WBGene00001135	None
Brugia_malayi_Contig65	GABA receptor beta subunit status:Partially_confirmed TR:Q21420 protein_id:CAA98509.2	2e-06	63	46	WBGene00010741	None
Brugia_malayi_Contig74	status:Confirmed SW:Q95XM2 protein_id:AAK73930.1	1e-98	53	355	WBGene00022144	None
Brugia_malayi_Contig91	locus:bmy-1 status:Partially_confirmed TR:Q8IG33 protein_id:AAN63414.1	1e-27	37	118	WBGene00017293	None
Brugia_malayi_Contig101	locus:unc-98 Zinc finger status:Confirmed SW:Q19203 protein_id:AAA68726.2	2e-07	63	52	WBGene00006827	None
Brugia_malayi_Contig175	status:Partially_confirmed TR:Q9TVV4 protein_id:CAB60416.1	1e-27	60	117	WBGene00013181	None
Brugia_malayi_Contig222	locus:pcm-1 L-isoaspartyl\/D-aspartyl methyltransferase status:Confirmed SW:Q27873 protein_id:AAB69887.1	2e-34	55	141	WBGene00003954	EMB embryonic_lethal ,
Brugia_malayi_Contig244	status:Confirmed TR:Q27GT6 protein_id:ABD63246.1	2e-10	35	60	WBGene00044773	None
Brugia_malayi_Contig259;	status:Partially_confirmed TR:Q9U2K0 protein_id:CAB54433.2	1e-22	69	102	WBGene00012718	None
Brugia_malayi_Contig288	status:Partially_confirmed TR:Q4TTB7 protein_id:AAY55856.1	5e-18	35	85	WBGene00044391	None
Brugia_malayi_Contig392	locus:apl-1 status:Confirmed SW:Q10651 protein_id:AAK68242.1	3e-62	56	234	WBGene00000149	LVA larval_arrest , LVA larval_arrest ,
Brugia_malayi_Contig412	locus:lec-5 status:Confirmed TR:Q23426 protein_id:AAC71097.2	7e-61	53	229	WBGene00002268	None
Brugia_malayi_Contig413	status:Partially_confirmed SW:P34404 protein_id:AAA65467.1	4e-14	27	75	WBGene00017692	None
Brugia_malayi_Contig416	Serine carboxypeptidase status:Confirmed SW:P52717 protein_id:AAC46812.1	9e-74	70	272	WBGene00018271	None
Brugia_malayi_Contig497	status:Confirmed TR:Q4TT99 protein_id:AAY55868.2	2e-29	53	123	WBGene00044385	None
Brugia_malayi_Contig542	locus:lbp-3 status:Confirmed SW:Q20222 protein_id:AAA81433.2	2e-35	45	144	WBGene00002255	None
Brugia_malayi_Contig561	RNA binding protein status:Confirmed TR:Q95QV8 protein_id:AAK68191.1	2e-47	65	185	WBGene00015943	EMB embryonic_lethal , LVA larval_arrest ,
Brugia_malayi_Contig589	locus:ttr-17 Transthyretin-like family status:Confirmed TR:Q9XWL1 protein_id:CAA21646.1	2e-24	45	107	WBGene00012383	None
Brugia_malayi_Contig674	locus:cnx-1 Calnexin status:Confirmed SW:P34652 protein_id:CAA80183.1	1e-69	45	259	WBGene00000567	None
Brugia_malayi_Contig705	status:Partially_confirmed TR:Q9N407 protein_id:AAF60527.3	7e-18	37	86	WBGene00021444	None
Brugia_malayi_Contig767	status:Predicted TR:Q4PIV1 protein_id:AAY86289.1	1e-25	43	111	WBGene00044452	None
Brugia_malayi_Contig770	status:Confirmed TR:Q9NA32 protein_id:CAB70233.1	1e-16	44	81	WBGene00013532	None
Brugia_malayi_Contig793	locus:nlp-13 neuropeptide status:Confirmed TR:O44540 protein_id:AAB94166.1	3e-06	32	47	WBGene00003751	None
Brugia_malayi_Contig813	locus:ttr-16 Transthyretin-like family status:Confirmed SW:P55955 protein_id:CAA21645.1	7e-11	50	61	WBGene00012382	None
Brugia_malayi_Contig840	locus:ttr-41 status:Confirmed TR:Q86NH9 protein_id:AAO38659.1	7e-46	67	178	WBGene00017374	None
Brugia_malayi_Contig897	locus:mlt-8 status:Confirmed TR:O02106 protein_id:AAC71171.2	1e-132	83	466	WBGene00021095	LVL larval_lethal , LVA larval_arrest ,
Brugia_malayi_Contig973	locus:ttr-47 status:Confirmed TR:O61977 protein_id:AAC17782.1	5e-13	42	68	WBGene00019203	None
Brugia_malayi_Contig986	Immunodominant antigen status:Confirmed SW:Q19948 protein_id:AAC46663.1	8e-38	39	153	WBGene00017970	None
Brugia_malayi_Contig1113	status:Predicted TR:Q23569 protein_id:CAA85467.1	3e-13	27	71	WBGene00014052	None
Brugia_malayi_Contig1153	status:Partially_confirmed SW:Q09215 protein_id:AAA62525.1	5e-06	83	45	WBGene00015205	EMB embryonic_lethal , EMB embryonic_lethal , LVA larval_arrest ,
Brugia_malayi_Contig1246	locus:ost-1 osteonectin status:Confirmed SW:P34714 protein_id:AAB88325.1	2e-55	61	211	WBGene00003893	GRO slow_growth , EMB embryonic_lethal , LVL larval_lethal ,
Brugia_malayi_Contig1488	locus:ttr-51 Transthyretin-like family status:Confirmed TR:O62289 protein_id:CAB05225.2	2e-40	59	160	WBGene00010440	None
Brugia_malayi_Contig1514	locus:cah-5 carbonic anhydrase status:Confirmed SW:Q10462 protein_id:AAA80437.6	2e-37	47	150	WBGene00000283	None
Brugia_malayi_Contig1581	ribonuclease status:Confirmed TR:O61887 protein_id:AAC17670.2	8e-23	35	102	WBGene00019624	None
Brugia_malayi_Contig1599	status:Partially_confirmed TR:Q9N373 protein_id:AAF60798.1	3e-14	51	72	WBGene00021924	None
Brugia_malayi_Contig1601	locus:sbt-1 neuroendocrine protein 7B2 status:Confirmed TR:Q9XTY3 protein_id:CAB07408.1	2e-42	58	167	WBGene00011392	None
Brugia_malayi_Contig1642	locus:rpl-3 60S ribosomal protein L3 status:Confirmed SW:P50880 protein_id:CAA90183.1	1e-119	65	425	WBGene00004414	LVA larval_arrest , EMB embryonic_lethal , LVA larval_arrest , EMB pleiotropic_defects_severe_early_emb ,
Brugia_malayi_Contig1653	locus:sel-9 type I membrane protein status:Confirmed SW:O17528 protein_id:AAB63937.1	1e-68	64	255	WBGene00004766	GRO slow_growth ,
Brugia_malayi_Contig1725	locus:calu-1 calcium binding protein status:Confirmed TR:Q23017 protein_id:AAB04578.1	1e-123	72	437	WBGene00019760	None
Brugia_malayi_Contig1761	locus:hsp-3 heat shock protein status:Confirmed SW:P27420 protein_id:AAB52671.1	3e-48	70	186	WBGene00002007	None
Brugia_malayi_Contig1823	locus:fkb-5 status:Confirmed TR:Q95Q60 protein_id:AAK68259.1	1e-46	53	181	WBGene00001430	None
Brugia_malayi_Contig1839	glutathione peroxidase status:Partially_confirmed TR:Q93204 protein_id:CAB02659.3	1e-74	54	275	WBGene00007516	None
Brugia_malayi_Contig1923	status:Partially_confirmed TR:Q9GZH9 protein_id:AAF99973.2	2e-06	32	49	WBGene00018713	None
Brugia_malayi_Contig1947	Complement factor H precursor like status:Partially_confirmed TR:Q7JL32 protein_id:CAB03077.3	1e-09	26	58	WBGene00009500	None
Brugia_malayi_Contig1998	status:Confirmed TR:P90889 protein_id:CAB03140.1	2e-40	41	161	WBGene00010135	None
Brugia_malayi_Contig2061	locus:pag-3 Zinc finger, C2H2 type (5 domains) status:Confirmed TR:O02265 protein_id:CAB05729.2	2e-07	29	53	WBGene00003909	None
Brugia_malayi_Contig2071	N-oligosaccharyl transferase 48kd subunit status:Confirmed SW:P45971 protein_id:CAA85337.1	3e-46	48	180	WBGene00011638	GRO slow_growth , EMB embryonic_lethal , LVL larval_lethal , LVA larval_arrest , LVA larval_arrest , EMB embryo_osmotic_integrity_abnormal_early_emb ,
Brugia_malayi_Contig2144	locus:nst-1 GTP-binding protein status:Confirmed SW:Q21086 protein_id:CAA88860.1	4e-13	49	69	WBGene00003821	LVA larval_arrest , GRO slow_growth , LVL larval_lethal ,
Brugia_malayi_Contig2158	locus:ttr-5 Transthyretin-like family status:Partially_confirmed SW:Q03575 protein_id:CAA79556.1	6e-30	53	125	WBGene00008040	None
Brugia_malayi_Contig2163	status:Partially_confirmed SW:Q09304 protein_id:AAC46778.2	2e-14	33	74	WBGene00017218	None
Brugia_malayi_Contig2195	status:Confirmed TR:Q27GT6 protein_id:ABD63246.1	5e-12	35	65	WBGene00044773	None
Brugia_malayi_Contig2220	locus:gst-44 glutathione S-transferase status:Confirmed TR:O45352 protein_id:CAB07572.2	3e-20	51	93	WBGene00001792	None
Brugia_malayi_Contig2255	locus:fkb-1 FK506-binding protein status:Confirmed TR:Q20107 protein_id:CAA92994.1	6e-42	63	165	WBGene00001426	None
Brugia_malayi_Contig2261	locus:crt-1 calreticulin precursor status:Confirmed SW:P27798 protein_id:AAD14746.1	1e-114	57	409	WBGene00000802	None
Brugia_malayi_Contig2274	status:Confirmed TR:O45637 protein_id:CAB05540.1	7e-14	34	72	WBGene00010491	None
gi|10172428|gb|BE758436.1|BE758436	locus:cut-3 cuticulin status:Confirmed TR:Q19707 protein_id:CAA90355.1	2e-57	84	217	WBGene00009041	None
gi|8050252|gb|AW888228.1|AW888228	locus:cyp-13A3 cytochrome P450 status:Partially_confirmed SW:Q27517 protein_id:CAA88606.1	4e-19	35	90	WBGene00011675	None
gi|8012684|gb|AW874968.1|AW874968	status:Partially_confirmed TR:Q9XVA8 protein_id:CAB04042.1	2e-44	56	174	WBGene00008496	None
gi|8012444|gb|AW874773.1|AW874773	locus:ttr-39 Transthyretin-like family status:Partially_confirmed TR:Q17629 protein_id:CAA94673.1	1e-08	27	54	WBGene00007304	None
gi|7545462|gb|AW675976.1|AW675976	status:Predicted TR:Q5FC47 protein_id:CAI46562.1	7e-55	50	209	WBGene00044019	None
gi|6934987|gb|AW409449.1|AW409449	hyaluronidase status:Partially_confirmed TR:Q22675 protein_id:CAA88874.1	7e-23	36	102	WBGene00011923	None
gi|6445598|gb|AW179561.1|AW179561	locus:letm-1 status:Confirmed TR:Q9XVL7 protein_id:CAB03156.1	2e-10	28	61	WBGene00010279	EMB embryonic_lethal ,
gi|6009363|gb|AW061619.1|AW061619	locus:kcc-3 status:Partially_confirmed TR:Q9N5M5 protein_id:AAF39883.2	1e-19	97	90	WBGene00019205	None
gi|6009258|gb|AW061514.1|AW061514	status:Confirmed SW:Q09347 protein_id:CAA87790.1	1e-14	41	74	WBGene00011508	None
gi|5639580|gb|AI919725.1|AI919725	RNA recognition motif. (aka RRM, RBD, or RNP domain) status:Partially_confirmed TR:Q9U304 protein_id:CAA20980.2	9e-24	59	105	WBGene00013703	None
gi|5342866|gb|AI795180.1|AI795180	status:Confirmed TR:Q95YA3 protein_id:AAK85489.2	2e-14	60	73	WBGene00019160	None
gi|3818249|gb|AI234369.1|AI234369	status:Confirmed TR:Q27GT6 protein_id:ABD63246.1	2e-07	39	52	WBGene00044773	None
gi|3426589|gb|AI087578.1|AI087578	status:Confirmed TR:Q9GYG5 protein_id:AAG00025.2	3e-32	38	134	WBGene00020921	GRO slow_growth ,
gi|3177539|gb|AA991050.1|AA991050	locus:tag-147 ring canal like protein status:Confirmed TR:Q21854 protein_id:CAA92005.1	5e-14	37	72	WBGene00006493	None
gi|3177470|gb|AA990981.1|AA990981	locus:pqn-34 status:Partially_confirmed TR:Q86S86 protein_id:AAO21429.1	3e-12	33	67	WBGene00004121	None
gi|2924065|gb|AA842729.1|AA842729	locus:wrt-6 status:Partially_confirmed SW:P91573 protein_id:AAB52656.2	4e-17	53	83	WBGene00006952	None
gi|2924021|gb|AA842685.1|AA842685	status:Confirmed TR:O61793 protein_id:AAC17034.1	3e-24	54	106	WBGene00020038	None
gi|2393043|gb|AA585631.1|AA585631	status:Partially_confirmed TR:Q5FC61 protein_id:CAI46564.1	4e-34	43	140	WBGene00044024	None
gi|2392996|gb|AA585584.1|AA585584	locus:heh-1 status:Confirmed SW:O17271 protein_id:AAB71040.2	3e-18	33	87	WBGene00006452	None
gi|2605428|gb|AA661384.1|AA661384	locus:igcm-1 status:Partially_confirmed TR:Q9TXI8 protein_id:AAF23186.1	2e-09	38	56	WBGene00018215	None
gi|2113570|gb|AA430888.1|AA430888	acyl-carrier protein status:Confirmed TR:Q9U241 protein_id:CAB60498.1	2e-33	53	137	WBGene00013237	GRO slow_growth , LVA larval_arrest , LVL early_larval_lethal ,
gi|2429563|gb|AA598370.1|AA598370	placental protein 11 status:Partially_confirmed TR:Q21109 protein_id:CAA99880.1	4e-08	33	52	WBGene00010488	None
gi|1917123|gb|AA275475.1|AA275475	C. familiaris signal sequence receptor beta status:Confirmed TR:Q22169 protein_id:AAA82458.1	3e-31	52	129	WBGene00020216	EMB embryonic_lethal ,
gi|2369508|gb|AA584955.1|AA584955	status:Partially_confirmed TR:Q95ZP0 protein_id:CAC42338.2	1e-08	28	54	WBGene00011727	None
gi|2247000|gb|AA509123.1|AA509123	locus:lact-9 status:Partially_confirmed TR:O62481 protein_id:CAA16386.1	4e-08	45	52	WBGene00012890	EMB embryonic_lethal , LVA larval_arrest , EMB embryonic_lethal ,
gi|2246907|gb|AA509030.1|AA509030	locus:sod-1 status:Confirmed TR:Q5W7E8 protein_id:AAV34795.1	4e-39	67	156	WBGene00004930	None
gi|2199358|gb|AA471594.1|AA471594	status:Partially_confirmed TR:Q18989 protein_id:CAA84699.2	2e-24	38	107	WBGene00008426	GRO slow_growth , STP sterile_progeny ,
gi|2153608|gb|AA441730.1|AA441730	locus:csq-1 calsequestrin like status:Confirmed TR:Q20203 protein_id:CAA93667.1	2e-46	68	181	WBGene00000822	None
gi|2064822|gb|AA406843.1|AA406843	locus:aman-1 Alpha-mannosidase status:Partially_confirmed TR:Q20829 protein_id:AAA81731.2	3e-22	52	99	WBGene00018877	None
gi|1911903|gb|AA272976.1|AA272976	status:Confirmed TR:Q9N2X6 protein_id:AAF60880.2	2e-12	39	67	WBGene00022287	None
gi|1892892|gb|AA257253.1|AA257253	locus:ttr-39 Transthyretin-like family status:Partially_confirmed TR:Q17629 protein_id:CAA94673.1	1e-10	33	60	WBGene00007304	None
gi|1799499|gb|AA203756.1|AA203756	status:Confirmed TR:Q20652 protein_id:CAA91471.1	1e-10	58	61	WBGene00009930	None
gi|1397356|gb|W84899.1|W84899	locus:ilys-4 status:Confirmed TR:Q9GYQ2 protein_id:AAF99902.2	3e-24	48	105	WBGene00016958	None
gi|1167374|gb|N43130.1|N43130	status:Confirmed TR:Q18032 protein_id:AAB52666.1	5e-13	42	68	WBGene00015803	None
Necator_americanus_Contig3	locus:mec-9 mechanosensory protein (mec-9) status:Confirmed TR:Q18761 protein_id:CAA98251.1	2e-11	39	63	WBGene00003173	None
Necator_americanus_Contig4;	locus:lys-8 status:Confirmed TR:Q09975 protein_id:AAB93455.1	1e-19	49	92	WBGene00003097	None
Necator_americanus_Contig13	locus:mec-9 mechanosensory protein (mec-9) status:Confirmed TR:Q18761 protein_id:CAA98251.1	6e-11	43	62	WBGene00003173	None
Necator_americanus_Contig56	status:Confirmed TR:P90889 protein_id:CAB03140.1	1e-68	59	255	WBGene00010135	None
Necator_americanus_Contig64	locus:nlp-18 status:Confirmed TR:O62211 protein_id:CAB04255.2	9e-22	77	97	WBGene00003756	None
Necator_americanus_Contig81	locus:tag-225 metalloproteinase inhibitor status:Confirmed SW:Q21265 protein_id:AAA96174.1	4e-18	39	86	WBGene00019478	None
Necator_americanus_Contig97	status:Confirmed TR:Q19513 protein_id:CAA96624.1	4e-27	68	115	WBGene00008914	None
Necator_americanus_Contig107	status:Partially_confirmed TR:Q965N0 protein_id:AAK68168.1	8e-55	53	209	WBGene00015578	None
Necator_americanus_Contig128	locus:flp-17 status:Confirmed TR:A3QM96 protein_id:CAM36328.1	3e-29	60	122	WBGene00001460	None
Necator_americanus_Contig132	locus:ucr-2.2 ubiquinol-cytochrome c reductase complex core protein 2 status:Confirmed TR:Q22370 protein_id:CAA96675.2	4e-28	50	119	WBGene00011679	None
Necator_americanus_Contig135	locus:flp-16 status:Confirmed TR:Q7YX32 protein_id:CAE17795.1	3e-11	93	63	WBGene00001459	None
Necator_americanus_Contig148	status:Partially_confirmed TR:Q20433 protein_id:AAA68793.1	1e-06	40	47	WBGene00018476	None
Necator_americanus_Contig164	status:Partially_confirmed TR:Q17671 protein_id:CAA91788.2	4e-08	37	53	WBGene00007345	None
Necator_americanus_Contig247	locus:nlp-12 status:Confirmed TR:O01970 protein_id:AAB58066.1	2e-18	84	87	WBGene00003750	None
Necator_americanus_Contig267	locus:flp-9 status:Confirmed TR:Q18502 protein_id:CAA93480.2	5e-12	41	65	WBGene00001452	None
Necator_americanus_Contig281	locus:flp-14 status:Confirmed TR:Q9XWV7 protein_id:CAA21533.2	1e-32	62	134	WBGene00001457	None
Necator_americanus_Contig289	locus:vap-1 status:Confirmed TR:Q8MQ79 protein_id:AAM54195.1	9e-48	50	186	WBGene00006886	None
Necator_americanus_Contig384	locus:flp-6 FMRFAMIDE-related peptide status:Confirmed TR:Q19165 protein_id:CAA94786.2	4e-26	57	112	WBGene00001449	GRO slow_growth ,
Necator_americanus_Contig403	locus:nas-31 status:Partially_confirmed SW:Q7JLI1 protein_id:CAE48502.1	1e-117	44	418	WBGene00003549	None
Necator_americanus_Contig405	locus:egl-21 zinc carboxypeptidase status:Confirmed TR:O17754 protein_id:CAB02881.1	0	69	659	WBGene00001189	None
Necator_americanus_Contig434	status:Confirmed TR:Q8ITW9 protein_id:AAN60512.1	3e-18	46	86	WBGene00019488	None
Necator_americanus_Contig446	locus:nlp-14 status:Confirmed TR:Q18915 protein_id:AAA81697.1	3e-61	74	231	WBGene00003752	None
Necator_americanus_Contig525	status:Confirmed TR:Q9U238 protein_id:CAB60502.1	1e-35	51	144	WBGene00013238	None
Necator_americanus_Contig536	locus:flp-13 status:Confirmed SW:O44185 protein_id:AAB88376.1	3e-40	59	160	WBGene00001456	None
Necator_americanus_Contig549	locus:cyp-34A4 cytochrome P450 status:Partially_confirmed TR:O61935 protein_id:AAC17779.1	7e-43	49	169	WBGene00020386	None
Necator_americanus_Contig557	locus:sbt-1 neuroendocrine protein 7B2 status:Confirmed TR:Q9XTY3 protein_id:CAB07408.1	1e-67	66	252	WBGene00011392	None
Necator_americanus_Contig569	locus:lys-8 status:Confirmed TR:Q09975 protein_id:AAB93455.1	3e-30	41	127	WBGene00003097	None
Necator_americanus_Contig570	locus:vap-1 status:Confirmed TR:Q8MQ79 protein_id:AAM54195.1	6e-29	34	123	WBGene00006886	None
Necator_americanus_Contig572	locus:ppn-1 status:Partially_confirmed SW:O76840 protein_id:AAM29666.1	1e-09	41	57	WBGene00016498	GRO slow_growth , EMB embryonic_lethal , STP sterile_progeny , LVA larval_arrest , LVL larval_lethal ,
Necator_americanus_Contig579	testes-specific protein like status:Partially_confirmed TR:P90958 protein_id:CAA92136.1	7e-07	24	49	WBGene00011462	None
Necator_americanus_Contig590	locus:vap-1 status:Confirmed TR:Q8MQ79 protein_id:AAM54195.1	2e-28	34	122	WBGene00006886	None
Necator_americanus_Contig604	locus:vap-1 status:Confirmed TR:Q8MQ79 protein_id:AAM54195.1	3e-16	27	82	WBGene00006886	None
Necator_americanus_Contig605	phospholipase A2 status:Partially_confirmed TR:Q17790 protein_id:CAA90098.1	3e-35	46	144	WBGene00007419	None
Necator_americanus_Contig610	locus:lys-8 status:Confirmed TR:Q09975 protein_id:AAB93455.1	8e-70	52	259	WBGene00003097	None
Necator_americanus_Contig656	locus:ttr-44 Transthyretin-like family status:Confirmed TR:Q18878 protein_id:CAB01136.1	8e-59	75	223	WBGene00008341	None
Necator_americanus_Contig671	17k antigen (O. volvulus) status:Confirmed TR:Q17698 protein_id:AAA81053.1	1e-08	27	55	WBGene00015514	None
Necator_americanus_Contig710	status:Confirmed TR:Q8WTL3 protein_id:AAK68516.2	3e-32	47	134	WBGene00021835	None
Necator_americanus_Contig711	locus:far-1 O. volvulus 20Kd antigenic peptide status:Confirmed SW:P34382 protein_id:CAA79616.1	2e-27	39	118	WBGene00001385	None
Necator_americanus_Contig718	SCP-like extracellular Proteins status:Predicted TR:O62507 protein_id:CAB05010.1	3e-06	23	48	WBGene00013971	None
gi|85484648|gb|DW677768.1|DW677768	locus:lys-8 status:Confirmed TR:Q09975 protein_id:AAB93455.1	1e-67	51	252	WBGene00003097	None
gi|23378609|gb|BU666423.1|BU666423	status:Confirmed TR:Q7YWS4 protein_id:CAE17972.1	9e-43	86	168	WBGene00012035	EMB embryonic_lethal ,
gi|23378470|gb|BU666284.1|BU666284	status:Confirmed TR:Q8IFY6 protein_id:AAN60537.1	1e-07	34	51	WBGene00015427	None
gi|23378419|gb|BU666244.1|BU666244	locus:ttr-33 status:Confirmed TR:Q8I7H9 protein_id:AAN84848.1	2e-51	73	197	WBGene00016505	None
gi|22530229|gb|BU089040.1|BU089040	status:Confirmed TR:Q8I4C1 protein_id:CAD54173.1	3e-38	73	152	WBGene00013366	None
gi|22529880|gb|BU088691.1|BU088691	locus:nkcc-1 status:Partially_confirmed TR:A0AAB8 protein_id:CAL63996.1	2e-43	47	171	WBGene00012543	None
gi|22529868|gb|BU088679.1|BU088679	status:Confirmed TR:Q9XWZ1 protein_id:CAA21491.2	8e-24	58	105	WBGene00012861	None
gi|22529662|gb|BU088483.1|BU088483	status:Partially_confirmed TR:Q20274 protein_id:CAA92125.2	1e-05	27	44	WBGene00009618	None
gi|22529623|gb|BU088434.1|BU088434	status:Confirmed TR:Q9XX25 protein_id:CAA21015.1	1e-37	41	152	WBGene00012646	None
gi|22528992|gb|BU087803.1|BU087803	locus:flp-26 status:Confirmed TR:Q8MPY9 protein_id:AAM51536.1	1e-09	49	57	WBGene00020126	None
gi|22528971|gb|BU087782.1|BU087782	status:Confirmed SW:O16264 protein_id:AAX88829.1	1e-23	41	105	WBGene00018218	None
gi|22528907|gb|BU087718.1|BU087718	status:Confirmed TR:Q21151 protein_id:AAK21424.1	6e-48	69	186	WBGene00019332	None
gi|22528852|gb|BU087663.1|BU087663	locus:hot-7 glycosylphosphatidylinositol (GPI)-linked signalling protein, (Ly-6 superfamily) status:Confirmed TR:Q9U2A3 protein_id:CAB54445.2	4e-22	35	100	WBGene00001992	None
gi|22528746|gb|BU087557.1|BU087557	status:Confirmed TR:Q9XXJ4 protein_id:CAA19444.1	1e-32	42	135	WBGene00012439	None
gi|22528739|gb|BU087550.1|BU087550	locus:ttr-27 Transthyretin-like family status:Confirmed TR:Q22032 protein_id:CAA99910.1	2e-56	78	213	WBGene00011284	None
gi|22528735|gb|BU087546.1|BU087546	locus:ttr-48 status:Confirmed TR:Q23378 protein_id:AAA80425.1	3e-48	58	187	WBGene00022515	None
gi|22528669|gb|BU087491.1|BU087491	locus:twk-44 status:Partially_confirmed TR:Q9XWC7 protein_id:CAA21749.2	9e-12	39	65	WBGene00006694	None
gi|22528434|gb|BU087245.1|BU087245	phospholipase A2 status:Partially_confirmed TR:Q17790 protein_id:CAA90098.1	1e-46	58	181	WBGene00007419	None
gi|22528409|gb|BU087220.1|BU087220	locus:ttr-35 status:Confirmed TR:Q19694 protein_id:AAA83193.2	6e-40	52	159	WBGene00017688	None
gi|22528379|gb|BU087190.1|BU087190	locus:vap-1 status:Confirmed TR:Q8MQ79 protein_id:AAM54195.1	7e-11	45	61	WBGene00006886	None
gi|22528343|gb|BU087154.1|BU087154	locus:ttr-3 Transthyretin-like family status:Partially_confirmed SW:P34499 protein_id:CAA82656.1	3e-54	66	206	WBGene00010538	None
gi|22528257|gb|BU087068.1|BU087068	locus:nlp-9 status:Confirmed TR:O44539 protein_id:AAB94167.1	2e-11	48	63	WBGene00003747	None
gi|22528002|gb|BU086813.1|BU086813	locus:ttr-46 Transthyretin-like family status:Confirmed SW:Q22285 protein_id:CAA98286.1	1e-47	70	184	WBGene00011571	None
gi|22527970|gb|BU086781.1|BU086781	locus:tag-225 metalloproteinase inhibitor status:Confirmed SW:Q21265 protein_id:AAA96174.1	5e-44	56	172	WBGene00019478	None
gi|14020778|gb|BG734494.1|BG734494	locus:vap-1 status:Confirmed TR:Q8MQ79 protein_id:AAM54195.1	1e-09	32	58	WBGene00006886	None
gi|14020776|gb|BG734492.1|BG734492	locus:cpi-2 status:Confirmed TR:O61973 protein_id:AAC17767.1	1e-30	52	128	WBGene00000534	None
gi|13418524|gb|BG467920.1|BG467920	status:Partially_confirmed TR:Q94162 protein_id:AAB09171.1	8e-15	46	74	WBGene00015683	None
gi|13418421|gb|BG467817.1|BG467817	status:Confirmed TR:Q9N4F0 protein_id:AAF36033.1	5e-17	45	82	WBGene00022194	None
gi|13418380|gb|BG467776.1|BG467776	status:Confirmed TR:Q23455 protein_id:CAA94799.1	3e-12	74	66	WBGene00013964	None
gi|13418219|gb|BG467615.1|BG467615	locus:mlt-11 Kunitz\/Bovine pancreatic trypsin inhibitor domain (10 domains), Thyroglobulin type-1 repeat status:Partially_confirmed TR:O45881 protein_id:CAB07294.2	2e-10	45	60	WBGene00012186	None
gi|13418161|gb|BG467557.1|BG467557	status:Partially_confirmed TR:Q94162 protein_id:AAB09171.1	4e-06	38	45	WBGene00015683	None
gi|13418159|gb|BG467555.1|BG467555	locus:mec-9 mechanosensory protein (mec-9) status:Confirmed TR:Q18761 protein_id:CAA98251.1	3e-12	42	66	WBGene00003173	None
gi|5510666|gb|AI857050.1|AI857050	status:Confirmed TR:O18222 protein_id:CAB16497.3	1e-16	31	82	WBGene00013292	None
gi|5510663|gb|AI857047.1|AI857047	extracellular protein status:Partially_confirmed TR:O76663 protein_id:AAC26915.2	1e-05	43	45	WBGene00015246	None
gi|5510596|gb|AI856980.1|AI856980	locus:clec-87 lectin status:Confirmed TR:Q9XVS3 protein_id:CAB02756.1	6e-36	46	146	WBGene00007709	None
gi|5510566|gb|AI856950.1|AI856950	locus:mlt-11 Kunitz\/Bovine pancreatic trypsin inhibitor domain (10 domains), Thyroglobulin type-1 repeat status:Partially_confirmed TR:O45881 protein_id:CAB07294.2	1e-12	47	67	WBGene00012186	None
gi|5510562|gb|AI856946.1|AI856946	status:Confirmed SW:Q23307 protein_id:CAB01530.1	7e-32	42	132	WBGene00013884	None
Onchocerca_ochengi_Contig3	status:Confirmed TR:Q27GT6 protein_id:ABD63246.1	3e-06	28	46	WBGene00044773	None
Onchocerca_volvulus_Contig43	locus:spp-10 7TM chemoreceptor, spp family status:Confirmed TR:Q18276 protein_id:AAB37549.2	1e-36	40	149	WBGene00004995	None
Onchocerca_volvulus_Contig57	locus:col-149 collagen status:Confirmed TR:Q17417 protein_id:CAA94874.1	7e-09	61	55	WBGene00000722	None
Onchocerca_volvulus_Contig84	locus:csq-1 calsequestrin like status:Confirmed TR:Q20203 protein_id:CAA93667.1	2e-94	70	341	WBGene00000822	None
Onchocerca_volvulus_Contig104	locus:lbp-3 status:Confirmed SW:Q20222 protein_id:AAA81433.2	1e-34	48	141	WBGene00002255	None
Onchocerca_volvulus_Contig134	locus:ttr-44 Transthyretin-like family status:Confirmed TR:Q18878 protein_id:CAB01136.1	5e-53	71	202	WBGene00008341	None
Onchocerca_volvulus_Contig145	status:Confirmed TR:Q27GT6 protein_id:ABD63246.1	4e-06	28	46	WBGene00044773	None
Onchocerca_volvulus_Contig249	locus:npp-9 Nucleoporin status:Confirmed TR:Q21021 protein_id:CAA84330.1	9e-30	61	125	WBGene00003795	EMB embryonic_lethal , EMB embryonic_lethal , EMB excessive_blebbing_early_emb , EMB ectopic_cleavage_furrows_early_emb , EMB nuclear_reassembly_abnormal_early_emb , EMB maternal_pronucleus_indistinct_early_emb , EMB pronucleus_formation_failure_early_emb
Onchocerca_volvulus_Contig270	locus:cpi-2 status:Confirmed TR:O61973 protein_id:AAC17767.1	5e-13	30	70	WBGene00000534	None
Onchocerca_volvulus_Contig295	status:Confirmed TR:Q27GT6 protein_id:ABD63246.1	3e-06	28	47	WBGene00044773	None
Onchocerca_volvulus_Contig306	locus:dnj-12 DnaJ, prokaryotic heat shock protein status:Confirmed TR:O45502 protein_id:CAB07390.1	7e-18	60	86	WBGene00001030	EMB embryonic_lethal , EMB mitotic_spindle_abnormal_early_emb , EMB embryonic_lethal ,
Onchocerca_volvulus_Contig320	status:Confirmed TR:Q19007 protein_id:AAA81494.1	5e-62	46	234	WBGene00017075	GRO slow_growth , EMB embryonic_lethal , STP sterile_progeny , EMB embryonic_lethal , LVA larval_arrest ,
Onchocerca_volvulus_Contig352	locus:lec-5 status:Confirmed TR:Q23426 protein_id:AAC71097.2	4e-70	58	260	WBGene00002268	None
Onchocerca_volvulus_Contig379	Immunodominant antigen status:Confirmed SW:Q19948 protein_id:AAC46663.1	5e-30	34	127	WBGene00017970	None
Onchocerca_volvulus_Contig446	status:Confirmed SW:Q9BL07 protein_id:AAK29943.1	9e-24	47	106	WBGene00021852	None
Onchocerca_volvulus_Contig450	locus:mlt-8 status:Confirmed TR:O02106 protein_id:AAC71171.2	1e-136	80	479	WBGene00021095	None
Onchocerca_volvulus_Contig474	locus:sod-2 superoxide dismutase status:Confirmed SW:P31161 protein_id:CAB02913.1	3e-59	61	224	WBGene00004931	None
Onchocerca_volvulus_Contig489	placental protein 11 status:Partially_confirmed TR:Q21109 protein_id:CAA99880.1	2e-26	39	115	WBGene00010488	None
Onchocerca_volvulus_Contig492	status:Predicted TR:Q21394 protein_id:AAC46572.2	2e-14	35	75	WBGene00019570	None
Onchocerca_volvulus_Contig494	status:Confirmed TR:Q22562 protein_id:CAA98547.1	1e-77	51	286	WBGene00011831	GRO slow_growth ,
Onchocerca_volvulus_Contig505	status:Partially_confirmed TR:Q9N5X8 protein_id:AAF39761.1	2e-45	53	177	WBGene00015794	None
Onchocerca_volvulus_Contig526	status:Confirmed TR:Q27GT6 protein_id:ABD63246.1	5e-06	28	46	WBGene00044773	None
Onchocerca_volvulus_Contig549	locus:crt-1 calreticulin precursor status:Confirmed SW:P27798 protein_id:AAD14746.1	1e-111	57	396	WBGene00000802	None
Onchocerca_volvulus_Contig562	status:Partially_confirmed SW:Q9NEU5 protein_id:CAC51048.1	3e-09	29	58	WBGene00012692	GRO slow_growth , STP sterile_progeny , LVA larval_arrest ,
Onchocerca_volvulus_Contig590	status:Confirmed TR:Q27GT6 protein_id:ABD63246.1	3e-06	28	47	WBGene00044773	None
Onchocerca_volvulus_Contig607	status:Partially_confirmed TR:O17068 protein_id:AAB70321.2	3e-31	40	130	WBGene00017743	None
Onchocerca_volvulus_Contig641	locus:ttr-16 Transthyretin-like family status:Confirmed SW:P55955 protein_id:CAA21645.1	5e-20	38	92	WBGene00012382	None
Onchocerca_volvulus_Contig644	status:Partially_confirmed TR:O45546 protein_id:CAB04449.2	4e-14	31	73	WBGene00009949	None
Onchocerca_volvulus_Contig645	status:Confirmed TR:Q9N2Z5 protein_id:AAF60856.2	1e-37	42	152	WBGene00022041	None
Onchocerca_volvulus_Contig649	locus:pcm-1 L-isoaspartyl\/D-aspartyl methyltransferase status:Confirmed SW:Q27873 protein_id:AAB69887.1	4e-51	47	197	WBGene00003954	None
Onchocerca_volvulus_Contig680	locus:ost-1 osteonectin status:Confirmed SW:P34714 protein_id:AAB88325.1	5e-89	68	323	WBGene00003893	None
Onchocerca_volvulus_Contig702	status:Partially_confirmed TR:Q19759 protein_id:CAA94915.1	1e-07	27	52	WBGene00009087	None
Onchocerca_volvulus_Contig715	status:Partially_confirmed TR:Q9XXG7 protein_id:CAA19482.1	3e-39	50	157	WBGene00012540	None
Onchocerca_volvulus_Contig730	status:Confirmed SW:O16264 protein_id:AAX88829.1	3e-52	57	201	WBGene00018218	None
Onchocerca_volvulus_Contig772	status:Confirmed TR:Q27GT6 protein_id:ABD63246.1	4e-06	28	46	WBGene00044773	None
Onchocerca_volvulus_Contig785	locus:vap-1 status:Confirmed TR:Q8MQ79 protein_id:AAM54195.1	3e-20	33	94	WBGene00006886	None
Onchocerca_volvulus_Contig798	testes-specific protein like status:Partially_confirmed TR:P90958 protein_id:CAA92136.1	9e-31	36	129	WBGene00011462	None
Onchocerca_volvulus_Contig844	status:Confirmed TR:Q4TT99 protein_id:AAY55868.2	6e-26	48	112	WBGene00044385	None
Onchocerca_volvulus_Contig849	microfilarial antigen like status:Partially_confirmed TR:P91844 protein_id:CAA92570.1	5e-18	34	86	WBGene00013882	None
Onchocerca_volvulus_Contig866	status:Confirmed TR:Q27GT6 protein_id:ABD63246.1	5e-06	28	46	WBGene00044773	None
Onchocerca_volvulus_Contig875	locus:cpi-2 status:Confirmed TR:O61973 protein_id:AAC17767.1	2e-07	25	50	WBGene00000534	None
Onchocerca_volvulus_Contig906	17k antigen (O. volvulus) status:Confirmed TR:Q17698 protein_id:AAA81053.1	1e-18	34	89	WBGene00015514	None
Onchocerca_volvulus_Contig909	locus:calu-1 calcium binding protein status:Confirmed TR:Q23017 protein_id:AAB04578.1	3e-20	29	94	WBGene00019760	None
Onchocerca_volvulus_Contig962	status:Confirmed TR:Q8IA49 protein_id:AAO12427.1	7e-96	71	346	WBGene00018491	None
Onchocerca_volvulus_Contig1019	locus:pqn-40 status:Partially_confirmed TR:O17351 protein_id:AAB71269.3	2e-15	35	78	WBGene00004127	None
Onchocerca_volvulus_Contig1024	locus:ttr-17 Transthyretin-like family status:Confirmed TR:Q9XWL1 protein_id:CAA21646.1	7e-26	40	112	WBGene00012383	None
Onchocerca_volvulus_Contig1053	status:Partially_confirmed TR:Q965Y2 protein_id:AAK71405.1	4e-37	46	151	WBGene00021309	None
Onchocerca_volvulus_Contig1112	locus:ttr-45 status:Predicted TR:Q2EEM8 protein_id:CAJ76932.1	2e-52	70	200	WBGene00044737	None
gi|12360045|gb|BF942770.1|BF942770	status:Confirmed TR:P90889 protein_id:CAB03140.1	1e-28	36	122	WBGene00010135	None
gi|11141085|gb|BF228720.1|BF228720	status:Confirmed TR:Q27GT6 protein_id:ABD63246.1	5e-06	28	46	WBGene00044773	None
gi|10841032|gb|BF064393.1|BF064393	locus:ral-1 status:Confirmed TR:Q9N3F8 protein_id:AAF59545.1	7e-39	84	156	WBGene00021811	None
gi|10568040|gb|BE949541.1|BE949541	status:Confirmed TR:Q27GT6 protein_id:ABD63246.1	5e-06	28	46	WBGene00044773	None
gi|10387127|gb|BE899653.1|BE899653	status:Confirmed TR:Q27GT6 protein_id:ABD63246.1	5e-06	28	46	WBGene00044773	None
gi|10387125|gb|BE899652.1|BE899652	status:Confirmed TR:Q27GT6 protein_id:ABD63246.1	5e-06	28	46	WBGene00044773	None
gi|10190927|gb|BE760973.1|BE760973	status:Confirmed TR:Q27GT6 protein_id:ABD63246.1	5e-06	28	46	WBGene00044773	None
gi|10190916|gb|BE760962.1|BE760962	status:Confirmed TR:Q27GT6 protein_id:ABD63246.1	5e-06	28	46	WBGene00044773	None
gi|10119521|gb|BE720905.1|BE720905	status:Confirmed TR:Q27GT6 protein_id:ABD63246.1	5e-06	28	46	WBGene00044773	None
gi|10119514|gb|BE720898.1|BE720898	status:Confirmed TR:Q27GT6 protein_id:ABD63246.1	5e-06	28	46	WBGene00044773	None
gi|10119488|gb|BE720872.1|BE720872	status:Confirmed TR:Q27GT6 protein_id:ABD63246.1	5e-06	28	46	WBGene00044773	None
gi|10029687|gb|BE669146.1|BE669146	status:Confirmed TR:Q27GT6 protein_id:ABD63246.1	5e-06	28	46	WBGene00044773	None
gi|10029678|gb|BE669137.1|BE669137	status:Confirmed TR:Q27GT6 protein_id:ABD63246.1	5e-06	28	46	WBGene00044773	None
gi|10029673|gb|BE669132.1|BE669132	status:Confirmed TR:Q27GT6 protein_id:ABD63246.1	5e-06	28	46	WBGene00044773	None
gi|10029660|gb|BE669119.1|BE669119	status:Confirmed TR:Q27GT6 protein_id:ABD63246.1	5e-06	28	46	WBGene00044773	None
gi|10029640|gb|BE669099.1|BE669099	status:Confirmed TR:Q27GT6 protein_id:ABD63246.1	5e-06	28	46	WBGene00044773	None
gi|10029636|gb|BE669095.1|BE669095	status:Confirmed TR:Q27GT6 protein_id:ABD63246.1	5e-06	28	46	WBGene00044773	None
gi|9919619|gb|BE636508.1|BE636508	status:Confirmed TR:Q9GZF5 protein_id:AAF98615.2	1e-33	44	138	WBGene00015993	None
gi|9794193|gb|BE552501.1|BE552501	status:Confirmed TR:Q27GT6 protein_id:ABD63246.1	5e-06	28	46	WBGene00044773	None
gi|9418344|gb|BE420518.1|BE420518	status:Confirmed TR:Q27GT6 protein_id:ABD63246.1	5e-06	28	46	WBGene00044773	None
gi|9255621|gb|BE346089.1|BE346089	status:Confirmed TR:Q27GT6 protein_id:ABD63246.1	2e-06	28	47	WBGene00044773	None
gi|9034203|gb|BE239239.1|BE239239	status:Confirmed TR:Q27GT6 protein_id:ABD63246.1	5e-06	28	46	WBGene00044773	None
gi|8249034|gb|AW990918.1|AW990918	status:Confirmed TR:Q27GT6 protein_id:ABD63246.1	5e-06	28	46	WBGene00044773	None
gi|8249021|gb|AW990909.1|AW990909	status:Confirmed TR:Q27GT6 protein_id:ABD63246.1	5e-06	28	46	WBGene00044773	None
gi|8171832|gb|AW980300.1|AW980300	status:Confirmed TR:Q27GT6 protein_id:ABD63246.1	5e-06	28	46	WBGene00044773	None
gi|8171770|gb|AW980239.1|AW980239	status:Confirmed TR:Q27GT6 protein_id:ABD63246.1	5e-06	28	46	WBGene00044773	None
gi|8171728|gb|AW980198.1|AW980198	status:Confirmed TR:Q27GT6 protein_id:ABD63246.1	5e-06	28	46	WBGene00044773	None
gi|8171712|gb|AW980182.1|AW980182	status:Confirmed TR:Q27GT6 protein_id:ABD63246.1	4e-06	28	46	WBGene00044773	None
gi|8171700|gb|AW980170.1|AW980170	status:Confirmed TR:Q27GT6 protein_id:ABD63246.1	5e-06	28	46	WBGene00044773	None
gi|8171684|gb|AW980155.1|AW980155	status:Confirmed TR:Q27GT6 protein_id:ABD63246.1	5e-06	28	46	WBGene00044773	None
gi|8171683|gb|AW980154.1|AW980154	status:Confirmed TR:Q27GT6 protein_id:ABD63246.1	5e-06	28	46	WBGene00044773	None
gi|8171660|gb|AW980131.1|AW980131	status:Confirmed TR:Q27GT6 protein_id:ABD63246.1	5e-06	28	46	WBGene00044773	None
gi|7650639|gb|AW739480.1|AW739480	locus:dpy-18 PROLYL 4-HYDROXYLASE ALPHA SUBUNIT PRECURSOR (EC 1.14.11.2) status:Confirmed SW:Q10576 protein_id:CAA21045.1	2e-34	40	142	WBGene00001077	None
gi|7557546|gb|AW682831.1|AW682831	status:Confirmed TR:Q27GT6 protein_id:ABD63246.1	5e-06	28	46	WBGene00044773	None
gi|7557531|gb|AW682816.1|AW682816	status:Confirmed TR:Q27GT6 protein_id:ABD63246.1	5e-06	28	46	WBGene00044773	None
gi|7287582|gb|AW600069.1|AW600069	locus:ora-1 status:Confirmed TR:O45098 protein_id:AAC02599.1	7e-15	26	76	WBGene00003879	None
gi|6742194|gb|AW313008.1|AW313008	status:Partially_confirmed TR:Q95XD1 protein_id:AAK68591.1	2e-79	85	290	WBGene00022240	None
gi|6580007|gb|AW244881.1|AW244881	locus:wrt-9 status:Predicted TR:O61737 protein_id:AAC16982.2	2e-33	51	137	WBGene00006955	None
gi|6579974|gb|AW244848.1|AW244848	protein kinase C substrate status:Confirmed TR:Q23440 protein_id:CAA87438.1	7e-14	61	71	WBGene00014249	None
gi|6507840|gb|AW208323.1|AW208323	status:Confirmed SW:Q9N3B0 protein_id:AAK93864.2	1e-50	66	195	WBGene00021888	None
gi|4836977|gb|AI670471.1|AI670471	locus:sec-5 status:Partially_confirmed SW:Q22706 protein_id:CAA92702.1	4e-14	41	72	WBGene00004752	EMB embryonic_lethal , EMB integrity_of_membranous_organelles_abnormal_early_emb ,
gi|4776763|gb|AI665766.1|AI665766	status:Partially_confirmed TR:P91307 protein_id:AAK21384.3	1e-31	39	132	WBGene00018510	None
gi|4417356|gb|AI511502.1|AI511502	status:Confirmed TR:Q27GT6 protein_id:ABD63246.1	5e-06	28	46	WBGene00044773	None
gi|4295774|gb|AI438381.1|AI438381	status:Confirmed TR:Q19750 protein_id:CAB01165.1	1e-16	60	80	WBGene00009080	None
gi|4056308|gb|AI322157.1|AI322157	Glutaredoxin status:Partially_confirmed TR:Q21830 protein_id:CAA83624.2	3e-48	61	186	WBGene00011112	None
gi|4033167|gb|AI317900.1|AI317900	status:Confirmed TR:Q9XWZ0 protein_id:CAA21492.2	4e-12	33	67	WBGene00012863	None
gi|3758524|gb|AI205462.1|AI205462	status:Confirmed TR:Q27GT6 protein_id:ABD63246.1	5e-06	28	46	WBGene00044773	None
gi|3602917|gb|AI132901.1|AI132901	status:Confirmed TR:Q27GT6 protein_id:ABD63246.1	5e-06	28	46	WBGene00044773	None
gi|3602881|gb|AI132865.1|AI132865	status:Confirmed TR:Q27GT6 protein_id:ABD63246.1	5e-06	28	46	WBGene00044773	None
gi|3602878|gb|AI132862.1|AI132862	status:Confirmed TR:Q27GT6 protein_id:ABD63246.1	5e-06	28	46	WBGene00044773	None
gi|3602795|gb|AI132769.1|AI132769	status:Confirmed TR:Q27GT6 protein_id:ABD63246.1	5e-06	28	46	WBGene00044773	None
gi|3602788|gb|AI132762.1|AI132762	status:Confirmed TR:Q27GT6 protein_id:ABD63246.1	5e-06	28	46	WBGene00044773	None
gi|3602757|gb|AI132731.1|AI132731	status:Partially_confirmed SW:Q10008 protein_id:AAC46593.1	6e-34	47	138	WBGene00020560	None
gi|3600666|gb|AI130648.1|AI130648	status:Confirmed TR:Q27GT6 protein_id:ABD63246.1	3e-06	28	47	WBGene00044773	None
gi|3600130|gb|AI130112.1|AI130112	status:Confirmed TR:Q27GT6 protein_id:ABD63246.1	4e-06	28	46	WBGene00044773	None
gi|3598595|gb|AI130081.1|AI130081	status:Confirmed TR:Q27GT6 protein_id:ABD63246.1	3e-06	28	47	WBGene00044773	None
gi|3598590|gb|AI130076.1|AI130076	status:Confirmed TR:Q27GT6 protein_id:ABD63246.1	5e-06	28	46	WBGene00044773	None
gi|3548722|gb|AI124402.1|AI124402	status:Confirmed TR:Q27GT6 protein_id:ABD63246.1	5e-06	28	46	WBGene00044773	None
gi|3548687|gb|AI124488.1|AI124488	status:Confirmed TR:Q27GT6 protein_id:ABD63246.1	5e-06	28	46	WBGene00044773	None
gi|3510211|gb|AI111327.1|AI111327	status:Confirmed TR:Q27GT6 protein_id:ABD63246.1	6e-06	28	46	WBGene00044773	None
gi|3510165|gb|AI111281.1|AI111281	locus:gly-8 Glycosyl transferases status:Confirmed SW:O45293 protein_id:CAC35860.1	2e-13	34	70	WBGene00001633	None
gi|3510129|gb|AI111245.1|AI111245	locus:pat-10 calcium binding protein status:Confirmed TR:P91328 protein_id:AAK21395.1	7e-40	91	157	WBGene00003934	EMB embryonic_lethal , LVL larval_lethal , EMB embryonic_lethal ,
gi|3091469|gb|AA934312.1|AA934312	status:Confirmed TR:Q27GT6 protein_id:ABD63246.1	5e-06	28	46	WBGene00044773	None
gi|3337473|gb|AI061509.1|AI061509	status:Confirmed TR:Q27GT6 protein_id:ABD63246.1	1e-05	28	45	WBGene00044773	None
gi|3326875|gb|AI055761.1|AI055761	status:Confirmed TR:Q27GT6 protein_id:ABD63246.1	5e-06	28	46	WBGene00044773	None
gi|3043338|gb|AA907981.1|AA907981	status:Confirmed TR:Q27GT6 protein_id:ABD63246.1	5e-06	28	46	WBGene00044773	None
gi|2767098|gb|AA736341.1|AA736341	phosphatidylethanolamine binding protein status:Confirmed SW:O16264 protein_id:AAB65322.1	7e-24	49	106	WBGene00018218	None
gi|2670052|gb|AA683454.1|AA683454	status:Confirmed TR:Q27GT6 protein_id:ABD63246.1	8e-06	28	45	WBGene00044773	None
gi|2664185|gb|AA682180.1|AA682180	status:Confirmed TR:Q27GT6 protein_id:ABD63246.1	5e-06	28	46	WBGene00044773	None
gi|2661343|gb|AA680593.1|AA680593	status:Confirmed TR:Q27GT6 protein_id:ABD63246.1	1e-05	28	45	WBGene00044773	None
gi|2655601|gb|AA675937.1|AA675937	status:Confirmed TR:Q27GT6 protein_id:ABD63246.1	1e-05	28	45	WBGene00044773	None
gi|2647395|gb|AA674127.1|AA674127	status:Confirmed TR:Q27GT6 protein_id:ABD63246.1	4e-06	28	46	WBGene00044773	None
gi|2642381|gb|AA670504.1|AA670504	locus:spon-1 F-spondin status:Partially_confirmed TR:Q19305 protein_id:AAA82427.2	6e-38	44	152	WBGene00006893	None
gi|2541848|gb|AA629461.1|AA629461	status:Confirmed TR:Q27GT6 protein_id:ABD63246.1	5e-06	28	46	WBGene00044773	None
gi|2528838|gb|AA624962.1|AA624962	locus:flp-14 status:Confirmed TR:Q9XWV7 protein_id:CAA21533.2	5e-25	59	108	WBGene00001457	None
gi|2522673|gb|AA618797.1|AA618797	lysosomal Pro-X carboxypeptidase status:Confirmed TR:Q18198 protein_id:AAA82453.1	3e-07	32	50	WBGene00016134	None
gi|2522542|gb|AA618713.1|AA618713	status:Confirmed TR:Q27GT6 protein_id:ABD63246.1	1e-05	28	45	WBGene00044773	None
gi|2467077|gb|AA614881.1|AA614881	status:Confirmed TR:Q27GT6 protein_id:ABD63246.1	7e-06	28	45	WBGene00044773	None
gi|2460490|gb|AA610991.1|AA610991	status:Confirmed TR:Q27GT6 protein_id:ABD63246.1	5e-06	28	46	WBGene00044773	None
Strongyloides_stercoralis_Contig18	locus:hsp-3 heat shock protein status:Confirmed SW:P27420 protein_id:AAB52671.1	0	79	1014	WBGene00002007	None
Strongyloides_stercoralis_Contig19	locus:hsp-1 HSP-1 heat shock 70kd protein A status:Confirmed SW:P09446 protein_id:CAB02319.1	1e-152	89	533	WBGene00002005	EMB embryonic_lethal , LVA larval_arrest , EMB embryonic_lethal , LVA larval_arrest ,
Strongyloides_stercoralis_Contig70	status:Confirmed SW:Q17688 protein_id:AAA82296.2	2e-68	49	255	WBGene00015510	None
Strongyloides_stercoralis_Contig77;	locus:ttr-5 Transthyretin-like family status:Partially_confirmed SW:Q03575 protein_id:CAA79556.1	4e-33	54	136	WBGene00008040	None
Strongyloides_stercoralis_Contig91	endoplasmin precursor (GRP94) status:Confirmed TR:Q22235 protein_id:CAA92973.1	6e-70	63	259	WBGene00011480	GRO slow_growth , LVA larval_arrest ,
Strongyloides_stercoralis_Contig109	status:Confirmed TR:Q9N2X6 protein_id:AAF60880.2	6e-13	33	71	WBGene00022287	None
Strongyloides_stercoralis_Contig142	locus:pdi-2 protein disulfide isomerase status:Confirmed SW:Q17770 protein_id:AAK39152.1	0	72	692	WBGene00003963	None
Strongyloides_stercoralis_Contig162	status:Confirmed TR:Q22562 protein_id:CAA98547.1	3e-82	59	301	WBGene00011831	None
Strongyloides_stercoralis_Contig203	status:Confirmed TR:Q23164 protein_id:CAA92025.2	2e-42	52	168	WBGene00012257	None
Strongyloides_stercoralis_Contig211	locus:fkb-5 status:Confirmed TR:Q95Q60 protein_id:AAK68259.1	2e-59	67	224	WBGene00001430	None
Strongyloides_stercoralis_Contig224	17k antigen (O. volvulus) status:Confirmed TR:Q17698 protein_id:AAA81053.1	1e-24	40	108	WBGene00015514	None
Strongyloides_stercoralis_Contig252	locus:ttr-41 status:Confirmed TR:Q86NH9 protein_id:AAO38659.1	5e-44	60	172	WBGene00017374	None
Strongyloides_stercoralis_Contig313	status:Confirmed TR:Q95QS2 protein_id:CAC42263.1	4e-13	20	71	WBGene00007957	None
Strongyloides_stercoralis_Contig315	locus:ttr-5 Transthyretin-like family status:Partially_confirmed SW:Q03575 protein_id:CAA79556.1	1e-31	51	131	WBGene00008040	None
Strongyloides_stercoralis_Contig343	locus:hch-1 metalloprotease status:Confirmed SW:Q21059 protein_id:CAB61002.1	2e-55	36	212	WBGene00001828	None
Strongyloides_stercoralis_Contig350	status:Confirmed TR:Q7YX44 protein_id:CAE17773.1	1e-07	29	53	WBGene00008604	None
Strongyloides_stercoralis_Contig358	locus:flp-13 status:Confirmed SW:O44185 protein_id:AAB88376.1	9e-18	38	86	WBGene00001456	None
Strongyloides_stercoralis_Contig409	locus:col-158 collagen status:Confirmed TR:O17734 protein_id:CAB02874.1	6e-18	37	88	WBGene00000731	EMB embryonic_lethal ,
Strongyloides_stercoralis_Contig421	status:Confirmed TR:O76556 protein_id:AAC26254.1	1e-30	40	129	WBGene00015645	None
Strongyloides_stercoralis_Contig422	locus:ttr-5 Transthyretin-like family status:Partially_confirmed SW:Q03575 protein_id:CAA79556.1	2e-41	57	163	WBGene00008040	None
Strongyloides_stercoralis_Contig432	status:Partially_confirmed SW:Q9GYK2 protein_id:AAF98605.3	2e-27	37	118	WBGene00015472	None
Strongyloides_stercoralis_Contig512	locus:far-1 O. volvulus 20Kd antigenic peptide status:Confirmed SW:P34382 protein_id:CAA79616.1	1e-16	32	82	WBGene00001385	None
Strongyloides_stercoralis_Contig582	status:Confirmed TR:Q7YX44 protein_id:CAE17773.1	2e-06	28	48	WBGene00008604	None
Strongyloides_stercoralis_Contig631	locus:lys-8 status:Confirmed TR:Q09975 protein_id:AAB93455.1	4e-49	47	190	WBGene00003097	None
Strongyloides_stercoralis_Contig665	status:Confirmed TR:Q93200 protein_id:CAA92030.1	2e-33	42	138	WBGene00012261	LVL larval_lethal , GRO slow_growth , LVL larval_lethal , LVL early_larval_lethal ,
Strongyloides_stercoralis_Contig753	status:Confirmed TR:Q17674 protein_id:CAA91795.1	3e-60	59	227	WBGene00007934	None
Strongyloides_stercoralis_Contig820	status:Partially_confirmed TR:Q21182 protein_id:CAA98505.2	5e-27	41	117	WBGene00010524	None
Strongyloides_stercoralis_Contig824	status:Predicted TR:A1Z6D0 protein_id:CAM06587.1	2e-06	27	48	WBGene00045207	None
Strongyloides_stercoralis_Contig826	status:Partially_confirmed TR:Q18280 protein_id:AAB37547.1	9e-12	33	66	WBGene00016180	EMB embryonic_lethal ,
Strongyloides_stercoralis_Contig868	locus:tre-2 trehalase precursor status:Confirmed TR:Q9GYK9 protein_id:AAF98588.1	5e-22	43	100	WBGene00006608	None
Strongyloides_stercoralis_Contig912	locus:his-24 histone H1 status:Confirmed SW:P10771 protein_id:CAB01892.1	2e-16	50	82	WBGene00001898	None
Strongyloides_stercoralis_Contig928	status:Confirmed TR:Q19513 protein_id:CAA96624.1	3e-12	36	66	WBGene00008914	None
Strongyloides_stercoralis_Contig1039	status:Confirmed TR:O61782 protein_id:AAC17035.1	9e-09	46	55	WBGene00020039	None
Strongyloides_stercoralis_Contig1058	status:Confirmed TR:O16364 protein_id:AAB65897.1	2e-57	60	218	WBGene00019839	None
Strongyloides_stercoralis_Contig1064	status:Confirmed TR:O18222 protein_id:CAB16497.3	2e-59	44	225	WBGene00013292	None
Strongyloides_stercoralis_Contig1120	locus:grl-29 status:Predicted TR:O61948 protein_id:AAK73895.1	3e-07	29	50	WBGene00001738	None
Strongyloides_stercoralis_Contig1186	status:Partially_confirmed TR:O16380 protein_id:AAB65918.1	7e-38	48	152	WBGene00019668	None
Strongyloides_stercoralis_Contig1393	low-density lipoprotein receptor status:Confirmed TR:Q18790 protein_id:CAB00110.1	4e-50	48	193	WBGene00010290	None
Strongyloides_stercoralis_Contig1498	locus:cyn-5 cyclophillin status:Confirmed SW:P52013 protein_id:CAB07192.1	4e-60	62	226	WBGene00000881	None
gi|12714750|gb|BG227195.1|BG227195	locus:ttr-5 Transthyretin-like family status:Partially_confirmed SW:Q03575 protein_id:CAA79556.1	9e-50	65	191	WBGene00008040	None
gi|12714188|gb|BG226633.1|BG226633	locus:smc-3 status:Confirmed TR:Q9U2C1 protein_id:CAB57898.4	1e-37	78	151	WBGene00004873	EMB embryonic_lethal , GRO slow_growth , STP sterile_progeny ,
gi|12713964|gb|BG226409.1|BG226409	locus:tag-196 cysteine protease and a protease inhibitor status:Partially_confirmed TR:O16454 protein_id:AAB65956.2	9e-17	45	82	WBGene00007055	None
gi|9830833|gb|BE579891.1|BE579891	locus:mtm-3 status:Confirmed TR:Q9U360 protein_id:CAB61017.2	1e-37	52	151	WBGene00003476	None
gi|9829999|gb|BE579057.1|BE579057	status:Partially_confirmed SW:P34504 protein_id:CAA81588.3	6e-07	30	48	WBGene00010573	LVA larval_arrest ,
gi|8929594|gb|BE224358.1|BE224358	status:Confirmed TR:Q94406 protein_id:CAB01898.1	2e-42	44	167	WBGene00014039	None
gi|8929119|gb|BE223883.1|BE223883	extracellular protein status:Partially_confirmed TR:Q93193 protein_id:CAB01716.1	9e-14	33	72	WBGene00007398	None
Wuchereria_bancrofti_Contig17	locus:fkb-5 status:Confirmed TR:Q95Q60 protein_id:AAK68259.1	2e-79	61	292	WBGene00001430	None
Wuchereria_bancrofti_Contig26	17k antigen (O. volvulus) status:Confirmed TR:Q17698 protein_id:AAA81053.1	9e-13	30	68	WBGene00015514	None
Wuchereria_bancrofti_Contig79	mitochondrial ribosomal protein S14 status:Confirmed SW:P49391 protein_id:CAA88746.2	7e-30	43	126	WBGene00011334	GRO slow_growth , LVA larval_arrest , LVA larval_arrest , EMB embryonic_lethal ,
Wuchereria_bancrofti_Contig84	locus:phat-1 status:Partially_confirmed TR:Q9GYJ3 protein_id:AAF99887.2	3e-19	44	90	WBGene00016732	None
Wuchereria_bancrofti_Contig105	status:Confirmed TR:Q27GT6 protein_id:ABD63246.1	4e-11	33	62	WBGene00044773	None
Wuchereria_bancrofti_Contig144	status:Confirmed TR:Q27GT6 protein_id:ABD63246.1	4e-11	33	62	WBGene00044773	None
Wuchereria_bancrofti_Contig152	locus:cpl-1 cathepsin-like protease status:Confirmed TR:O45734 protein_id:CAB07275.1	4e-70	41	261	WBGene00000776	None
Wuchereria_bancrofti_Contig170	testes-specific protein like status:Partially_confirmed TR:P90958 protein_id:CAA92136.1	1e-33	37	139	WBGene00011462	None
Wuchereria_bancrofti_Contig268	locus:crt-1 calreticulin precursor status:Confirmed SW:P27798 protein_id:AAD14746.1	1e-114	57	408	WBGene00000802	None
Wuchereria_bancrofti_Contig295	status:Confirmed TR:Q2HQJ8 protein_id:CAJ76971.1	9e-23	36	102	WBGene00013109	GRO slow_growth , LVA larval_arrest , EMB embryonic_lethal ,
Wuchereria_bancrofti_Contig317	locus:eif-3.G RNA binding protein status:Confirmed SW:Q19706 protein_id:CAA90354.1	6e-34	41	140	WBGene00001230	GRO slow_growth , EMB embryonic_lethal , STP sterile_progeny , LVA larval_arrest , EMB pleiotropic_defects_severe_early_emb ,
Wuchereria_bancrofti_Contig373	locus:sod-1 status:Confirmed TR:Q5W7E8 protein_id:AAV34795.1	1e-45	60	179	WBGene00004930	None
Wuchereria_bancrofti_Contig377	protein tyrosine-phosphatase family status:Partially_confirmed TR:Q19388 protein_id:AAA81700.1	2e-38	44	155	WBGene00017428	None
gi|45244002|gb|CK855379.1|CK855379	locus:cpi-2 status:Confirmed TR:O61973 protein_id:AAC17767.1	1e-09	29	57	WBGene00000534	None
gi|45243402|gb|CK854802.1|CK854802	microfilarial antigen like status:Partially_confirmed TR:P91844 protein_id:CAA92570.1	2e-12	37	67	WBGene00013882	None
gi|45215207|gb|CK850732.1|CK850732	locus:pvf-1 status:Partially_confirmed TR:Q9N413 protein_id:AAF60517.1	2e-17	27	85	WBGene00004249	None
gi|45214784|gb|CK850519.1|CK850519	status:Predicted TR:Q7YX35 protein_id:CAE17790.1	2e-09	40	57	WBGene00008807	None
gi|45214607|gb|CK850426.1|CK850426	locus:tag-147 ring canal like protein status:Confirmed TR:Q21854 protein_id:CAA92005.1	1e-50	51	195	WBGene00006493	None
gi|45214484|gb|CK850364.1|CK850364	locus:try-1 Plasminogen status:Confirmed TR:Q23528 protein_id:AAA68746.2	1e-09	33	58	WBGene00006619	EMB embryonic_lethal ,
gi|42579896|gb|CK726358.1|CK726358	status:Confirmed TR:O44738 protein_id:AAB96722.1	5e-44	60	172	WBGene00019003	None
gi|42579797|gb|CK726259.1|CK726259	locus:clec-50 Lectin C-type domain short and long forms (2 domains) status:Confirmed TR:Q9XUL7 protein_id:CAB04909.1	1e-05	28	45	WBGene00012253	None
gi|31370573|gb|CD455833.1|CD455833	hyaluronidase status:Partially_confirmed TR:Q22675 protein_id:CAA88874.1	7e-34	36	140	WBGene00011923	None
gi|31370406|gb|CD455666.1|CD455666	locus:ttr-5 Transthyretin-like family status:Partially_confirmed SW:Q03575 protein_id:CAA79556.1	9e-39	57	155	WBGene00008040	None
gi|31370396|gb|CD455656.1|CD455656	locus:blmp-1 Zinc finger, C2H2 type (5 domains) status:Partially_confirmed TR:Q93560 protein_id:CAB01695.1	7e-23	41	103	WBGene00003847	None
gi|31370007|gb|CD455267.1|CD455267	Complement factor H precursor like status:Partially_confirmed TR:Q7JL32 protein_id:CAB03077.3	9e-12	28	65	WBGene00009500	None
gi|31230386|gb|CD374730.1|CD374730	locus:par-4 serine-threonine protein kinase status:Confirmed TR:Q9GN62 protein_id:CAC14418.2	4e-41	44	164	WBGene00003919	None
Ancylostoma_caninum_Contig37;	locus:dpf-4 status:Confirmed TR:Q19086 protein_id:AAC46639.1	4e-53	66	203	WBGene00001057	None
Ancylostoma_caninum_Contig69	status:Partially_confirmed TR:Q2AAB7 protein_id:ABD63205.1	1e-12	25	69	WBGene00022361	None
Ancylostoma_caninum_Contig153	locus:mec-2 status:Confirmed TR:Q5WRS3 protein_id:AAV28352.1	4e-98	77	353	WBGene00003166	None
Ancylostoma_caninum_Contig167;	locus:eif-3.F M0V-34 protein status:Confirmed TR:Q18967 protein_id:CAA87773.1	4e-48	59	187	WBGene00001229	EMB embryonic_lethal , LVA larval_arrest , STP sterile_progeny , LVA larval_arrest , GRO slow_growth , EMB embryonic_lethal ,
Ancylostoma_caninum_Contig214	locus:tat-1 P-type ATPase status:Partially_confirmed TR:Q9U280 protein_id:CAB11550.4	3e-17	62	84	WBGene00013034	None
Ancylostoma_caninum_Contig223	locus:zig-8 status:Confirmed TR:Q9U2J7 protein_id:CAB54429.2	2e-72	53	268	WBGene00006985	None
Ancylostoma_caninum_Contig392	status:Partially_confirmed TR:Q8MXG0 protein_id:AAM45352.1	9e-87	67	315	WBGene00019204	None
Ancylostoma_caninum_Contig423	locus:unc-49 gamma-aminobutyric-acid receptor status:Confirmed TR:Q9Y0I5 protein_id:CAC42347.1	9e-45	56	175	WBGene00006784	None
Ancylostoma_caninum_Contig477	locus:cpr-6 status:Confirmed TR:A7LPD1 protein_id:ABS19475.1	9e-96	49	346	WBGene00000786	None
Ancylostoma_caninum_Contig533;	status:Partially_confirmed SW:Q09357 protein_id:CAD54175.1	4e-46	33	181	WBGene00014228	None
Ancylostoma_caninum_Contig541	status:Confirmed TR:Q7JLS6 protein_id:CAE54887.1	7e-75	53	276	WBGene00008032	None
Ancylostoma_caninum_Contig711	Beta-mannosyltransferase status:Confirmed TR:Q22797 protein_id:AAC77507.1	3e-72	39	268	WBGene00020820	EMB embryonic_lethal ,
Ancylostoma_caninum_Contig767;	locus:lin-54 status:Partially_confirmed TR:O62295 protein_id:CAB05228.1	1e-85	61	312	WBGene00003037	GRO slow_growth , GRO slow_growth , EMB embryonic_lethal ,
Ancylostoma_caninum_Contig871	status:Partially_confirmed TR:Q23206 protein_id:AAK29861.1	4e-89	44	325	WBGene00021061	LVA larval_arrest , GRO slow_growth , EMB embryonic_lethal , LVA larval_arrest , STP sterile_progeny , EMB embryonic_lethal , LVL early_larval_lethal ,
Ancylostoma_caninum_Contig1275;	locus:ehs-1 status:Confirmed TR:Q23418 protein_id:AAC71084.1	1e-61	32	234	WBGene00001224	None
Ancylostoma_caninum_Contig1387	nucleotide binding protein status:Partially_confirmed TR:Q8T3D2 protein_id:CAD27608.1	1e-162	62	569	WBGene00011629	None
Ancylostoma_caninum_Contig1446	status:Partially_confirmed TR:Q20881 protein_id:CAA93500.3	2e-11	22	66	WBGene00010150	None
Ancylostoma_caninum_Contig1577	status:Partially_confirmed TR:Q9N4W7 protein_id:AAF60618.1	8e-35	36	144	WBGene00021600	None
Ancylostoma_caninum_Contig1604;	ser\/thr-protein kinase status:Partially_confirmed TR:O01493 protein_id:AAB52478.2	3e-11	27	63	WBGene00016421	None
Ancylostoma_caninum_Contig1722	laccase like copper oxidase status:Confirmed TR:Q19687 protein_id:CAA91039.1	3e-15	26	79	WBGene00009008	None
Ancylostoma_caninum_Contig1757;	locus:rpa-0 deoxyribonuclease status:Confirmed SW:Q93572 protein_id:CAB02098.1	7e-14	40	71	WBGene00004408	EMB embryonic_lethal , LVA larval_arrest , LVA larval_arrest , EMB embryo_osmotic_integrity_abnormal_early_emb ,
Ancylostoma_caninum_Contig1910;	locus:tag-274 status:Confirmed TR:Q7JM91 protein_id:CAE48497.1	8e-97	47	350	WBGene00007918	None
Ancylostoma_caninum_Contig2289	locus:vap-1 status:Confirmed TR:Q8MQ79 protein_id:AAM54195.1	1e-15	26	80	WBGene00006886	None
Ancylostoma_caninum_Contig2296	locus:sur-2 status:Confirmed SW:Q10669 protein_id:CAB07394.2	3e-27	39	117	WBGene00006349	None
Ancylostoma_caninum_Contig2301	glycosyl hydrolase status:Partially_confirmed TR:Q18758 protein_id:AAA83309.1	1e-141	52	499	WBGene00016848	None
Ancylostoma_caninum_Contig2674	status:Partially_confirmed TR:O01878 protein_id:AAB54234.1	5e-74	39	275	WBGene00022576	None
Ancylostoma_caninum_Contig2722;	Deoxyribose-phosphate aldolase status:Confirmed SW:Q19264 protein_id:AAA79343.1	1e-122	71	434	WBGene00017283	None
Ancylostoma_caninum_Contig2781	status:Predicted TR:Q22817 protein_id:CAA90729.1	3e-26	52	112	WBGene00012034	None
Ancylostoma_caninum_Contig2789	locus:dhs-20 retinol dehydrogenase like status:Confirmed TR:Q20012 protein_id:CAA98465.3	1e-111	63	396	WBGene00000983	None
Ancylostoma_caninum_Contig2844	acid phophatase like status:Confirmed TR:Q19553 protein_id:CAA99834.1	1e-135	58	478	WBGene00008936	None
Ancylostoma_caninum_Contig2869	status:Confirmed TR:Q20121 protein_id:AAC48292.3	1e-107	68	382	WBGene00018152	STP sterile_progeny , EMB embryonic_lethal ,
Ancylostoma_caninum_Contig3038	locus:pdi-3 protein disulphide isomerase ER-60 precursor like status:Confirmed TR:O17908 protein_id:CAB07480.1	7e-55	35	211	WBGene00003964	None
Ancylostoma_caninum_Contig3152	locus:lin-23 Transducin beta chain status:Confirmed SW:Q09990 protein_id:AAA68258.2	2e-69	87	259	WBGene00003009	GRO slow_growth , EMB embryonic_lethal , LVL larval_lethal , LVA larval_arrest , EMB embryonic_lethal ,
Ancylostoma_caninum_Contig3221	status:Partially_confirmed SW:Q10011 protein_id:AAC46596.2	1e-125	45	444	WBGene00020563	None
Ancylostoma_caninum_Contig3264	status:Partially_confirmed TR:Q9U2B1 protein_id:CAB63370.1	4e-07	28	51	WBGene00012951	None
Ancylostoma_caninum_Contig3296	locus:mrp-5 status:Partially_confirmed TR:O62170 protein_id:CAB54250.1	2e-25	63	111	WBGene00003411	GRO slow_growth , GRO slow_growth , LVL larval_lethal ,
Ancylostoma_caninum_Contig3308	locus:ugt-65 UDP-glucuronyltransferase like status:Partially_confirmed TR:Q19222 protein_id:CAA94585.2	7e-21	36	96	WBGene00008583	None
Ancylostoma_caninum_Contig3460	GTP-binding protein status:Confirmed TR:Q21137 protein_id:AAC47067.2	6e-73	75	269	WBGene00019317	None
Ancylostoma_caninum_Contig3474	locus:pqn-74 status:Partially_confirmed TR:Q9XUB6 protein_id:CAB05306.1	2e-74	67	275	WBGene00004156	None
Ancylostoma_caninum_Contig3516	sorbitol dehydrogenase status:Partially_confirmed TR:Q21702 protein_id:CAA94841.1	3e-06	62	47	WBGene00011003	None
Ancylostoma_caninum_Contig3649	status:Partially_confirmed TR:P91331 protein_id:AAB38095.1	4e-31	26	132	WBGene00018841	None
Ancylostoma_caninum_Contig3771	status:Partially_confirmed TR:Q7YWU4 protein_id:CAE17933.2	9e-23	25	104	WBGene00011121	EMB embryonic_lethal ,
Ancylostoma_caninum_Contig3800	locus:hrpf-1 status:Confirmed TR:Q9BIB7 protein_id:AAK21490.1	1e-48	33	190	WBGene00020936	None
Ancylostoma_caninum_Contig3878	locus:ttr-27 Transthyretin-like family status:Confirmed TR:Q22032 protein_id:CAA99910.1	4e-49	70	189	WBGene00011284	None
Ancylostoma_caninum_Contig3991	status:Confirmed TR:Q8MNU5 protein_id:AAM22049.1	1e-08	55	53	WBGene00016684	None
Ancylostoma_caninum_Contig4076;	status:Partially_confirmed TR:O17070 protein_id:AAB70325.2	8e-18	37	87	WBGene00017748	None
Ancylostoma_caninum_Contig4083	status:Confirmed TR:Q20974 protein_id:CAA98496.1	7e-33	42	136	WBGene00010238	None
Ancylostoma_caninum_Contig4092;	status:Partially_confirmed TR:O44478 protein_id:AAB92040.1	5e-39	27	158	WBGene00017120	None
Ancylostoma_caninum_Contig4115	status:Partially_confirmed TR:Q18867 protein_id:AAA96171.2	1e-153	51	539	WBGene00016955	EMB embryonic_lethal , EMB embryonic_lethal , EMB embryo_osmotic_integrity_abnormal_early_emb ,
Ancylostoma_caninum_Contig4155	status:Confirmed TR:Q9BL74 protein_id:AAK29923.1	2e-86	47	316	WBGene00021702	None
Ancylostoma_caninum_Contig4175;	status:Predicted TR:Q966F7 protein_id:AAK84571.1	1e-14	80	76	WBGene00020489	None
Ancylostoma_caninum_Contig4283	status:Partially_confirmed TR:Q23544 protein_id:CAA93429.2	1e-127	59	450	WBGene00014004	None
Ancylostoma_caninum_Contig4327	locus:tre-3 trehalase status:Confirmed TR:Q23176 protein_id:CAB01250.1	3e-89	55	324	WBGene00006609	None
Ancylostoma_caninum_Contig4393	locus:pdi-3 protein disulphide isomerase ER-60 precursor like status:Confirmed TR:O17908 protein_id:CAB07480.1	2e-85	71	311	WBGene00003964	None
Ancylostoma_caninum_Contig4523	locus:lgc-25 Neurotransmitter-gated ion-channel status:Partially_confirmed TR:Q9XTY8 protein_id:CAB07402.3	1e-120	54	429	WBGene00010994	None
Ancylostoma_caninum_Contig4575	esterase status:Partially_confirmed TR:O02147 protein_id:AAB52848.3	0	68	656	WBGene00017478	None
Ancylostoma_caninum_Contig4584	locus:che-13 status:Confirmed TR:Q93833 protein_id:CAB01878.2	7e-25	50	110	WBGene00000492	None
Ancylostoma_caninum_Contig4686	locus:vap-1 status:Confirmed TR:Q8MQ79 protein_id:AAM54195.1	7e-29	34	123	WBGene00006886	None
Ancylostoma_caninum_Contig4692	locus:clh-1 chloride channel protein status:Confirmed TR:Q9U5Y3 protein_id:CAC42352.1	5e-17	67	82	WBGene00000528	None
Ancylostoma_caninum_Contig4711;	locus:calu-1 calcium binding protein status:Confirmed TR:Q23017 protein_id:AAB04578.1	1e-133	75	471	WBGene00019760	None
Ancylostoma_caninum_Contig4714	locus:pqn-59 status:Confirmed TR:O61708 protein_id:AAD47125.1	2e-66	36	250	WBGene00004143	EMB embryonic_lethal , LVA larval_arrest , LVL larval_lethal , LVA larval_arrest , EMB egg_size_abnormal_early_emb ,
Ancylostoma_caninum_Contig4809	locus:sqv-1 status:Confirmed TR:Q19003 protein_id:AAA81490.1	1e-169	69	590	WBGene00005019	None
Ancylostoma_caninum_Contig4848;	locus:tag-198 status:Partially_confirmed SW:P34387 protein_id:AAA28005.2	4e-80	40	294	WBGene00007056	None
Ancylostoma_caninum_Contig4859	testes-specific protein like status:Partially_confirmed TR:P90958 protein_id:CAA92136.1	5e-09	32	56	WBGene00011462	None
Ancylostoma_caninum_Contig4862;	status:Partially_confirmed SW:P41843 protein_id:AAA19056.1	2e-54	58	207	WBGene00020601	LVA larval_arrest , GRO slow_growth , LVL early_larval_lethal , EMB embryonic_lethal ,
Ancylostoma_caninum_Contig4904	locus:gex-3 Drosophila dhem transmembrane protein like status:Confirmed SW:P55163 protein_id:CAA94604.1	3e-99	54	358	WBGene00001580	EMB embryonic_lethal , EMB embryonic_lethal , LVL larval_lethal , LVA larval_arrest , STP sterile_progeny ,
Ancylostoma_caninum_Contig4910	putative esterase status:Confirmed TR:Q9TVN2 protein_id:CAB63414.1	3e-73	61	270	WBGene00013018	None
Ancylostoma_caninum_Contig4987	locus:cpi-2 status:Confirmed TR:O61973 protein_id:AAC17767.1	2e-14	33	74	WBGene00000534	None
Ancylostoma_caninum_Contig5129	17k antigen (O. volvulus) status:Confirmed TR:Q17698 protein_id:AAA81053.1	1e-15	32	79	WBGene00015514	None
Ancylostoma_caninum_Contig5132	status:Partially_confirmed TR:Q17966 protein_id:CAA85490.1	1e-47	28	187	WBGene00007580	EMB embryonic_lethal ,
Ancylostoma_caninum_Contig5133	status:Confirmed	1e-44	69	173	WBGene00050885	None
Ancylostoma_caninum_Contig5164	status:Confirmed SW:O01578 protein_id:AAB52430.2	7e-41	83	161	WBGene00018765	None
Ancylostoma_caninum_Contig5187	locus:unc-9 UNC-7-like protein status:Confirmed SW:O01393 protein_id:CAB61030.2	3e-08	35	53	WBGene00006749	None
Ancylostoma_caninum_Contig5225	locus:ubc-14 status:Confirmed TR:Q9U1Q1 protein_id:CAB60431.1	1e-83	91	305	WBGene00006709	None
Ancylostoma_caninum_Contig5286	cysteine protease status:Partially_confirmed TR:Q20950 protein_id:CAB00098.1	3e-72	42	268	WBGene00010204	None
Ancylostoma_caninum_Contig5331	status:Partially_confirmed SW:Q10921 protein_id:AAA80693.3	2e-10	28	62	WBGene00015115	None
Ancylostoma_caninum_Contig5339;	status:Confirmed TR:O44675 protein_id:AAB94260.1	9e-28	51	119	WBGene00015756	None
Ancylostoma_caninum_Contig5357;	status:Partially_confirmed TR:Q7Z1P0 protein_id:AAP46284.1	2e-15	29	78	WBGene00018077	None
Ancylostoma_caninum_Contig5385	locus:nas-31 status:Partially_confirmed SW:Q7JLI1 protein_id:CAE48502.1	6e-41	37	164	WBGene00003549	None
Ancylostoma_caninum_Contig5411;	cysteine protease status:Partially_confirmed TR:Q20950 protein_id:CAB00098.1	3e-85	44	311	WBGene00010204	None
Ancylostoma_caninum_Contig5471	status:Confirmed TR:Q8I4A6 protein_id:CAD54176.1	5e-06	24	45	WBGene00014125	None
Ancylostoma_caninum_Contig5597	locus:ttr-51 Transthyretin-like family status:Confirmed TR:O62289 protein_id:CAB05225.2	7e-38	62	151	WBGene00010440	None
Ancylostoma_caninum_Contig5620;	status:Predicted SW:Q11187 protein_id:AAB53828.1	2e-12	27	68	WBGene00015485	None
Ancylostoma_caninum_Contig5664	locus:nas-31 status:Partially_confirmed SW:Q7JLI1 protein_id:CAE48502.1	1e-18	31	91	WBGene00003549	None
Ancylostoma_caninum_Contig5689	locus:ttr-51 Transthyretin-like family status:Confirmed TR:O62289 protein_id:CAB05225.2	1e-42	57	167	WBGene00010440	None
Ancylostoma_caninum_Contig5769	locus:ttr-41 status:Confirmed TR:Q86NH9 protein_id:AAO38659.1	2e-57	73	217	WBGene00017374	None
Ancylostoma_caninum_Contig5775	locus:vap-1 status:Confirmed TR:Q8MQ79 protein_id:AAM54195.1	2e-25	35	112	WBGene00006886	None
Ancylostoma_caninum_Contig5825	locus:vap-1 status:Confirmed TR:Q8MQ79 protein_id:AAM54195.1	2e-07	25	52	WBGene00006886	None
Ancylostoma_caninum_Contig5863	status:Predicted TR:Q4W5P1 protein_id:AAY43983.1	6e-17	33	84	WBGene00044350	None
Ancylostoma_caninum_Contig5923;	locus:ttr-46 Transthyretin-like family status:Confirmed SW:Q22285 protein_id:CAA98286.1	4e-14	37	72	WBGene00011571	None
Ancylostoma_caninum_Contig5996;	status:Partially_confirmed TR:Q9GRZ4 protein_id:CAC14405.1	4e-91	54	330	WBGene00013342	GRO slow_growth ,
Ancylostoma_caninum_Contig6044	locus:dnj-12 DnaJ, prokaryotic heat shock protein status:Confirmed TR:O45502 protein_id:CAB07390.1	2e-17	60	85	WBGene00001030	None
Ancylostoma_caninum_Contig6069;	locus:nas-31 status:Partially_confirmed SW:Q7JLI1 protein_id:CAE48502.1	2e-22	32	102	WBGene00003549	None
Ancylostoma_caninum_Contig6143;	status:Confirmed TR:Q19007 protein_id:AAA81494.1	7e-64	42	240	WBGene00017075	None
Ancylostoma_caninum_Contig6175	WD domain, G-beta repeat (6 domains) status:Confirmed TR:Q19211 protein_id:CAA91460.1	7e-50	64	194	WBGene00008586	None
Ancylostoma_caninum_Contig6242;	hyaluronidase status:Partially_confirmed TR:Q22675 protein_id:CAA88874.1	5e-63	35	238	WBGene00011923	None
Ancylostoma_caninum_Contig6346	locus:sod-1 status:Confirmed TR:Q5W7E8 protein_id:AAV34795.1	3e-46	54	180	WBGene00004930	None
Ancylostoma_caninum_Contig6347;	status:Partially_confirmed TR:Q9U1U0 protein_id:CAB63407.3	1e-16	29	83	WBGene00013485	None
Ancylostoma_caninum_Contig6414	locus:clec-64 Lectin C-type domain short and long forms, von Willebrand factor type A domain status:Partially_confirmed TR:O45442 protein_id:CAB03056.1	7e-18	26	87	WBGene00009395	None
Ancylostoma_caninum_Contig6421	locus:vap-1 status:Confirmed TR:Q8MQ79 protein_id:AAM54195.1	7e-33	34	137	WBGene00006886	None
Ancylostoma_caninum_Contig6515	locus:flp-14 status:Confirmed TR:Q9XWV7 protein_id:CAA21533.2	1e-25	61	110	WBGene00001457	None
Ancylostoma_caninum_Contig6689	locus:ora-1 status:Confirmed TR:O45098 protein_id:AAC02599.1	8e-48	49	186	WBGene00003879	None
Ancylostoma_caninum_Contig6693	locus:ife-3 translation initiation factor status:Confirmed SW:O61955 protein_id:AAC17807.1	3e-46	70	181	WBGene00002061	EMB embryonic_lethal , EMB cortical_dynamics_abnormal_early_emb , EMB pleiotropic_defects_severe_early_emb , EMB embryonic_lethal ,
Ancylostoma_caninum_Contig6707	locus:rab-1 RAS-related protein status:Confirmed TR:Q9UAQ6 protein_id:AAC69218.1	1e-91	90	332	WBGene00004266	LVL larval_lethal , LVA larval_arrest ,
Ancylostoma_caninum_Contig6736	locus:rps-12 status:Confirmed SW:P49196 protein_id:AAK20077.1	5e-42	65	168	WBGene00004481	EMB embryonic_lethal , LVA larval_arrest , EMB pleiotropic_defects_severe_early_emb ,
Ancylostoma_caninum_Contig6781	status:Partially_confirmed TR:O62277 protein_id:CAB04526.1	8e-14	28	73	WBGene00010266	GRO slow_growth , GRO slow_growth ,
Ancylostoma_caninum_Contig6806;	status:Confirmed TR:Q9XX25 protein_id:CAA21015.1	3e-47	45	184	WBGene00012646	None
Ancylostoma_caninum_Contig6872	OV-17 antigen precursor status:Partially_confirmed TR:Q23683 protein_id:CAA88891.1	8e-08	24	52	WBGene00014173	None
Ancylostoma_caninum_Contig6899;	status:Partially_confirmed TR:O61923 protein_id:AAC17761.1	6e-08	30	53	WBGene00015987	None
Ancylostoma_caninum_Contig6908	status:Confirmed TR:Q9U1T5 protein_id:CAB54473.2	7e-28	27	120	WBGene00013481	None
Ancylostoma_caninum_Contig6919	locus:fut-8 status:Confirmed TR:O16882 protein_id:AAN84870.1	2e-95	38	346	WBGene00001508	None
Ancylostoma_caninum_Contig6920	locus:try-3 peptidase status:Partially_confirmed TR:Q94176 protein_id:AAB09110.4	1e-46	35	182	WBGene00006621	None
Ancylostoma_caninum_Contig7011	locus:mlt-11 Kunitz\/Bovine pancreatic trypsin inhibitor domain (10 domains), Thyroglobulin type-1 repeat status:Partially_confirmed TR:O45881 protein_id:CAB07294.2	9e-09	36	57	WBGene00012186	None
Ancylostoma_caninum_Contig7018	locus:col-19 cuticular collagen status:Confirmed SW:P18835 protein_id:AAA83293.1	9e-33	47	135	WBGene00000608	None
Ancylostoma_caninum_Contig7139	Immunodominant antigen status:Confirmed SW:Q19948 protein_id:AAC46663.1	2e-53	47	204	WBGene00017970	None
Ancylostoma_caninum_Contig7189	locus:lst-3 status:Partially_confirmed TR:Q9XTH8 protein_id:CAA19496.1	2e-27	54	119	WBGene00003085	GRO slow_growth ,
Ancylostoma_caninum_Contig7200	locus:vap-1 status:Confirmed TR:Q8MQ79 protein_id:AAM54195.1	1e-30	28	130	WBGene00006886	None
Ancylostoma_caninum_Contig7273	locus:pcp-3 lysosomal carboxypeptidase status:Confirmed TR:O02252 protein_id:CAB05185.2	5e-83	42	304	WBGene00003958	None
Ancylostoma_caninum_Contig7345	locus:fum-1 fumarase status:Partially_confirmed SW:O17214 protein_id:AAB70982.1	0	87	829	WBGene00001503	None
Ancylostoma_caninum_Contig7354	locus:ekl-1 status:Confirmed TR:Q19731 protein_id:CAA95818.1	2e-46	37	182	WBGene00009052	EMB embryonic_lethal , EMB embryonic_lethal , EMB spindle_elongation_integrity_abnormal_early_emb ,
Ancylostoma_caninum_Contig7378	locus:chk-1 status:Confirmed SW:Q9N3Z3 protein_id:AAF59485.2	2e-40	36	163	WBGene00000498	EMB embryonic_lethal , LVL larval_lethal , GRO slow_growth , EMB embryonic_lethal , STP sterile_progeny ,
Ancylostoma_caninum_Contig7548;	locus:vap-1 status:Confirmed TR:Q8MQ79 protein_id:AAM54195.1	3e-23	32	105	WBGene00006886	None
Ancylostoma_caninum_Contig7640	locus:dpy-6 status:Partially_confirmed TR:Q94185 protein_id:AAB07691.2	5e-06	33	48	WBGene00001068	None
Ancylostoma_caninum_Contig7655	locus:vap-1 status:Confirmed TR:Q8MQ79 protein_id:AAM54195.1	7e-32	27	134	WBGene00006886	None
Ancylostoma_caninum_Contig7684;	locus:pmp-3 peroxisomal membrane protein (PMP70) status:Confirmed TR:Q18843 protein_id:CAA99810.1	4e-42	68	166	WBGene00004060	None
Ancylostoma_caninum_Contig7777	locus:lys-8 status:Confirmed TR:Q09975 protein_id:AAB93455.1	7e-68	55	253	WBGene00003097	None
Ancylostoma_caninum_Contig7859;	locus:vap-1 status:Confirmed TR:Q8MQ79 protein_id:AAM54195.1	5e-25	35	110	WBGene00006886	None
Ancylostoma_caninum_Contig7866	status:Partially_confirmed TR:Q9N3D1 protein_id:AAF59555.1	7e-23	46	103	WBGene00021842	None
Ancylostoma_caninum_Contig8017	locus:vap-1 status:Confirmed TR:Q8MQ79 protein_id:AAM54195.1	1e-11	23	66	WBGene00006886	None
Ancylostoma_caninum_Contig8088	Serine carboxypeptidase status:Confirmed SW:P52717 protein_id:AAC46812.1	9e-87	67	315	WBGene00018271	None
Ancylostoma_caninum_Contig8094;	locus:gln-2 Glutamine synthetase status:Confirmed SW:P34497 protein_id:CAA82655.1	1e-115	62	411	WBGene00001603	EMB embryonic_lethal ,
Ancylostoma_caninum_Contig8162	locus:lys-8 status:Confirmed TR:Q09975 protein_id:AAB93455.1	2e-66	52	248	WBGene00003097	None
Ancylostoma_caninum_Contig8192	DNAJ protein status:Partially_confirmed TR:Q18889 protein_id:AAK93842.1	1e-100	50	361	WBGene00016967	None
Ancylostoma_caninum_Contig8229	status:Partially_confirmed TR:Q95XY8 protein_id:AAK39340.1	1e-119	52	424	WBGene00021787	GRO slow_growth ,
Ancylostoma_caninum_Contig8335	locus:ace-1 status:Confirmed SW:P38433 protein_id:AAB00593.1	8e-15	24	77	WBGene00000035	None
Ancylostoma_caninum_Contig8355	status:Confirmed SW:Q95XM2 protein_id:AAK73930.1	1e-113	62	404	WBGene00022144	None
Ancylostoma_caninum_Contig8501	status:Partially_confirmed SW:P34292 protein_id:CAA83591.1	4e-26	29	114	WBGene00007321	GRO slow_growth ,
Ancylostoma_caninum_Contig8510	locus:vap-1 status:Confirmed TR:Q8MQ79 protein_id:AAM54195.1	3e-21	33	97	WBGene00006886	None
Ancylostoma_caninum_Contig8588;	locus:cpr-6 status:Confirmed TR:A7LPD1 protein_id:ABS19475.1	8e-78	46	286	WBGene00000786	None
Ancylostoma_caninum_Contig8589	locus:ttr-51 Transthyretin-like family status:Confirmed TR:O62289 protein_id:CAB05225.2	3e-25	48	110	WBGene00010440	None
Ancylostoma_caninum_Contig8633	testes-specific protein like status:Partially_confirmed TR:P90958 protein_id:CAA92136.1	1e-24	32	109	WBGene00011462	None
Ancylostoma_caninum_Contig8670	status:Partially_confirmed TR:Q22805 protein_id:AAA85756.1	2e-61	42	233	WBGene00020827	EMB embryonic_lethal , LVA larval_arrest , GRO slow_growth , GRO slow_growth , LVL late_larval_lethal ,
Ancylostoma_caninum_Contig8695	status:Partially_confirmed TR:O62261 protein_id:CAB04461.1	4e-21	54	95	WBGene00010001	None
Ancylostoma_caninum_Contig8713	fatty acid transport protein status:Partially_confirmed TR:Q19878 protein_id:CAA94602.2	1e-107	65	384	WBGene00009218	None
Ancylostoma_caninum_Contig8888;	status:Confirmed TR:Q23015 protein_id:AAB04576.2	1e-114	71	408	WBGene00019759	EMB embryonic_lethal , GRO slow_growth ,
Ancylostoma_caninum_Contig9004	status:Confirmed TR:Q95R19 protein_id:AAL11097.1	1e-10	32	63	WBGene00015011	None
Ancylostoma_caninum_Contig9030;	status:Confirmed TR:O44466 protein_id:AAK29794.1	1e-81	66	299	WBGene00016918	None
Ancylostoma_caninum_Contig9067	status:Predicted TR:Q22200 protein_id:CAA90668.1	2e-06	24	50	WBGene00011458	None
Ancylostoma_caninum_Contig9090	locus:vap-1 status:Confirmed TR:Q8MQ79 protein_id:AAM54195.1	2e-23	27	106	WBGene00006886	None
Ancylostoma_caninum_Contig9137	Inosine-uridine preferring nucleoside hydrolase status:Confirmed TR:Q9XWN7 protein_id:CAA21614.1	9e-93	53	336	WBGene00012834	None
Ancylostoma_caninum_Contig9170	status:Predicted TR:Q94276 protein_id:AAB18315.2	7e-33	52	135	WBGene00019643	None
Ancylostoma_caninum_Contig9328;	EF hand protein status:Partially_confirmed TR:Q9TYS8 protein_id:AAC78237.2	4e-32	37	134	WBGene00017240	None
Ancylostoma_caninum_Contig9395;	status:Partially_confirmed TR:Q58A95 protein_id:CAI70413.1	2e-25	45	111	WBGene00011971	None
Ancylostoma_caninum_Contig9528	status:Partially_confirmed TR:O44144 protein_id:AAB88328.1	5e-12	43	67	WBGene00016638	None
Ancylostoma_caninum_Contig9608	locus:flp-9 status:Confirmed TR:Q18502 protein_id:CAA93480.2	4e-12	43	65	WBGene00001452	None
Ancylostoma_caninum_Contig9639	status:Partially_confirmed TR:Q95QH2 protein_id:AAL02507.1	2e-27	50	119	WBGene00017995	None
Ancylostoma_caninum_Contig9741	locus:vap-1 status:Confirmed TR:Q8MQ79 protein_id:AAM54195.1	3e-52	32	202	WBGene00006886	None
Ancylostoma_caninum_Contig9742	locus:vap-1 status:Confirmed TR:Q8MQ79 protein_id:AAM54195.1	1e-107	44	384	WBGene00006886	None
Ancylostoma_caninum_Contig9753	cysteine protease status:Partially_confirmed TR:Q20950 protein_id:CAB00098.1	2e-62	42	235	WBGene00010204	None
Ancylostoma_caninum_Contig9762	locus:lys-8 status:Confirmed TR:Q09975 protein_id:AAB93455.1	2e-43	43	171	WBGene00003097	None
Ancylostoma_caninum_Contig9764	locus:vap-1 status:Confirmed TR:Q8MQ79 protein_id:AAM54195.1	2e-23	33	105	WBGene00006886	None
Ancylostoma_caninum_Contig9777	locus:clec-48 Lectin C-type domain short and long forms (2 domains) status:Partially_confirmed TR:Q9XVE1 protein_id:CAB03881.1	1e-11	38	65	WBGene00007565	None
Ancylostoma_caninum_Contig9781	status:Confirmed TR:Q19202 protein_id:AAA68725.2	3e-45	41	178	WBGene00017244	None
Ancylostoma_caninum_Contig9787	locus:vap-1 status:Confirmed TR:Q8MQ79 protein_id:AAM54195.1	2e-36	40	149	WBGene00006886	None
Ancylostoma_caninum_Contig9790	locus:vap-1 status:Confirmed TR:Q8MQ79 protein_id:AAM54195.1	9e-27	34	116	WBGene00006886	None
Ancylostoma_caninum_Contig9792	locus:phat-1 status:Partially_confirmed TR:Q9GYJ3 protein_id:AAF99887.2	3e-46	43	181	WBGene00016732	None
Ancylostoma_caninum_Contig9811	locus:ora-1 status:Confirmed TR:O45098 protein_id:AAC02599.1	3e-39	44	157	WBGene00003879	None
Ancylostoma_caninum_Contig9815	locus:vap-1 status:Confirmed TR:Q8MQ79 protein_id:AAM54195.1	5e-18	29	87	WBGene00006886	None
Ancylostoma_caninum_Contig9840	nucleoside diphosphate kinase status:Confirmed TR:Q93576 protein_id:CAB02101.1	8e-65	85	242	WBGene00009119	None
Ancylostoma_caninum_Contig9846;	status:Confirmed TR:Q8I4B8 protein_id:CAD56617.1	1e-07	35	51	WBGene00013481	None
Ancylostoma_caninum_Contig9850;	status:Confirmed TR:Q21267 protein_id:AAA96176.2	9e-08	30	52	WBGene00019476	None
Ancylostoma_caninum_Contig9852	locus:ttr-51 Transthyretin-like family status:Confirmed TR:O62289 protein_id:CAB05225.2	2e-42	60	169	WBGene00010440	None
Ancylostoma_caninum_Contig9875	glutathione peroxidase status:Partially_confirmed TR:Q93204 protein_id:CAB02659.3	1e-114	87	406	WBGene00007516	None
Ancylostoma_caninum_Contig9930	status:Confirmed SW:Q10952 protein_id:AAK18868.1	4e-63	65	237	WBGene00015163	None
Ancylostoma_caninum_Contig9936	locus:nlp-14 status:Confirmed TR:Q18915 protein_id:AAA81697.1	4e-71	69	263	WBGene00003752	None
Ancylostoma_caninum_Contig9938	status:Confirmed SW:P91268 protein_id:AAB42278.2	1e-101	54	365	WBGene00017671	None
Ancylostoma_caninum_Contig9959	locus:cpz-1 cysteine proteinase status:Confirmed TR:O01850 protein_id:AAB54210.2	1e-155	85	543	WBGene00000788	EMB embryonic_lethal , LVA larval_arrest ,
Ancylostoma_caninum_Contig9967	locus:flp-1 FMFRamide neuropeptide precursor status:Confirmed SW:P41855 protein_id:CAB05179.1	3e-53	67	203	WBGene00001444	None
Ancylostoma_caninum_Contig9968	status:Confirmed TR:Q8I118 protein_id:CAD59143.1	7e-12	35	65	WBGene00009785	None
Ancylostoma_caninum_Contig9984	status:Partially_confirmed TR:Q17671 protein_id:CAA91788.2	1e-05	33	45	WBGene00007345	None
Ancylostoma_caninum_Contig9998	status:Partially_confirmed TR:Q9TVV4 protein_id:CAB60416.1	4e-83	65	303	WBGene00013181	None
Ancylostoma_caninum_Contig10000	status:Predicted TR:A7LPH8 protein_id:CAO82039.1	7e-52	45	200	WBGene00045497	None
Ancylostoma_caninum_Contig10017	status:Confirmed SW:Q9N3B0 protein_id:AAK93864.2	6e-59	67	222	WBGene00021888	None
Ancylostoma_caninum_Contig10035	nucleoside diphosphate kinase status:Confirmed TR:Q93576 protein_id:CAB02101.1	8e-79	89	288	WBGene00009119	None
Ancylostoma_caninum_Contig10055	locus:daf-7 transforming growth factor beta proteins status:Confirmed SW:P92172 protein_id:AAB52554.1	3e-52	35	202	WBGene00000903	None
Ancylostoma_caninum_Contig10057	status:Confirmed TR:Q19202 protein_id:AAA68725.2	5e-50	44	194	WBGene00017244	None
Ancylostoma_caninum_Contig10095	locus:flp-24 status:Confirmed TR:O17058 protein_id:AAB70310.3	4e-07	57	49	WBGene00016028	EMB embryonic_lethal ,
Ancylostoma_caninum_Contig10140	locus:swm-1 status:Confirmed TR:Q18158 protein_id:AAA92314.1	1e-09	32	57	WBGene00023417	None
Ancylostoma_caninum_Contig10153	locus:cpi-2 status:Confirmed TR:O61973 protein_id:AAC17767.1	5e-33	53	135	WBGene00000534	None
Ancylostoma_caninum_Contig10260	locus:vap-1 status:Confirmed TR:Q8MQ79 protein_id:AAM54195.1	1e-22	32	103	WBGene00006886	None
Ancylostoma_caninum_Contig10265	granulin precursor status:Partially_confirmed TR:Q9U362 protein_id:CAB54304.1	3e-73	47	271	WBGene00011936	None
Ancylostoma_caninum_Contig10275	testes-specific protein like status:Partially_confirmed TR:P90958 protein_id:CAA92136.1	6e-23	29	104	WBGene00011462	None
Ancylostoma_caninum_Contig10288	cysteine protease status:Partially_confirmed TR:Q20950 protein_id:CAB00098.1	1e-145	69	509	WBGene00010204	None
Ancylostoma_caninum_Contig10301	status:Predicted TR:Q7YTL7 protein_id:CAE17885.1	3e-08	61	53	WBGene00010848	None
Ancylostoma_caninum_Contig10338	locus:flp-22 status:Confirmed TR:Q93702 protein_id:CAB03086.2	4e-18	79	85	WBGene00009562	None
Ancylostoma_caninum_Contig10355	locus:flp-12 status:Confirmed TR:Q17668 protein_id:AAA96196.1	2e-14	58	73	WBGene00001455	None
Ancylostoma_caninum_Contig10361	locus:ttr-3 Transthyretin-like family status:Partially_confirmed SW:P34499 protein_id:CAA82656.1	4e-52	65	199	WBGene00010538	None
Ancylostoma_caninum_Contig10374	locus:ttr-44 Transthyretin-like family status:Confirmed TR:Q18878 protein_id:CAB01136.1	3e-57	73	217	WBGene00008341	None
Ancylostoma_caninum_Contig10379	locus:ttr-33 status:Confirmed TR:Q8I7H9 protein_id:AAN84848.1	9e-52	65	198	WBGene00016505	None
Ancylostoma_caninum_Contig10411;	locus:sod-4 Superoxide dismutase status:Confirmed SW:P34461 protein_id:CAB61015.1	1e-58	62	222	WBGene00004933	None
Ancylostoma_caninum_Contig10427	locus:ttr-5 Transthyretin-like family status:Partially_confirmed SW:Q03575 protein_id:CAA79556.1	2e-54	77	209	WBGene00008040	None
Ancylostoma_caninum_Contig10432	status:Predicted TR:Q7YWV1 protein_id:CAE17926.1	6e-13	43	68	WBGene00011551	None
Ancylostoma_caninum_Contig10438	locus:ttr-6 status:Confirmed TR:O17345 protein_id:AAK39307.1	1e-60	77	228	WBGene00020886	None
Ancylostoma_caninum_Contig10457	locus:nlp-19 status:Confirmed TR:Q8MQ06 protein_id:CAD36495.1	3e-09	60	56	WBGene00003757	None
Ancylostoma_caninum_Contig10488	status:Confirmed TR:Q21151 protein_id:AAK21424.1	3e-46	69	182	WBGene00019332	None
Ancylostoma_caninum_Contig10526	locus:ttr-51 Transthyretin-like family status:Confirmed TR:O62289 protein_id:CAB05225.2	3e-51	68	196	WBGene00010440	None
Ancylostoma_caninum_Contig10537	locus:nlp-18 status:Confirmed TR:O62211 protein_id:CAB04255.2	1e-19	54	91	WBGene00003756	None
Ancylostoma_caninum_Contig10539	locus:spp-16 status:Confirmed TR:Q19968 protein_id:CAA98459.1	4e-16	37	79	WBGene00005001	None
Ancylostoma_caninum_Contig10546	status:Partially_confirmed TR:Q9XWI0 protein_id:CAA21688.2	9e-33	84	134	WBGene00013273	None
Ancylostoma_caninum_Contig10550	locus:flp-14 status:Confirmed TR:Q9XWV7 protein_id:CAA21533.2	1e-33	62	137	WBGene00001457	None
Ancylostoma_caninum_Contig10668	status:Confirmed TR:Q2V4S4 protein_id:ABB88241.1	6e-15	41	75	WBGene00015476	None
Ancylostoma_caninum_Contig10672	locus:spp-10 7TM chemoreceptor, spp family status:Confirmed TR:Q18276 protein_id:AAB37549.2	3e-84	38	308	WBGene00004995	None
Ancylostoma_caninum_Contig10695	status:Confirmed SW:Q11099 protein_id:AAK39133.2	3e-10	39	59	WBGene00015354	None
Ancylostoma_caninum_Contig10711	status:Confirmed SW:Q23307 protein_id:CAB01530.1	7e-41	40	162	WBGene00013884	None
Ancylostoma_caninum_Contig10713;	acyltransfersase status:Confirmed TR:O16486 protein_id:AAB65989.1	3e-71	58	264	WBGene00015074	None
Ancylostoma_caninum_Contig10740	status:Partially_confirmed TR:Q965N0 protein_id:AAK68168.1	6e-59	53	223	WBGene00015578	None
Ancylostoma_caninum_Contig10763	status:Confirmed TR:Q8I4C1 protein_id:CAD54173.1	2e-36	79	146	WBGene00013366	None
Ancylostoma_caninum_Contig10811;	status:Partially_confirmed	1e-65	54	246	WBGene00007955	None
gi|162414154|gb|FC555412.1|FC555412	status:Partially_confirmed TR:Q8I055 protein_id:CAD56611.1	6e-25	46	109	WBGene00012125	None
gi|162407435|gb|FC549003.1|FC549003	locus:oct-2 membrane transporter status:Confirmed TR:Q23501 protein_id:CAA91492.4	4e-11	68	62	WBGene00003843	None
gi|162407230|gb|FC548629.1|FC548629	status:Confirmed TR:Q8I4C2 protein_id:CAD56260.1	3e-38	37	154	WBGene00013327	None
gi|162405280|gb|FC546552.1|FC546552	status:Predicted TR:O62497 protein_id:CAB16535.1	1e-07	40	52	WBGene00013494	None
gi|162403943|gb|FC545421.1|FC545421	locus:iffb-1 status:Partially_confirmed TR:Q95XK7 protein_id:AAK68893.1	1e-12	58	67	WBGene00021857	LVA larval_arrest , EMB embryonic_lethal ,
gi|162403605|gb|FC545379.1|FC545379	locus:ero-1 status:Confirmed SW:Q7YTU4 protein_id:CAC70110.4	1e-35	67	144	WBGene00001334	LVA larval_arrest ,
gi|162403201|gb|FC545084.1|FC545084	status:Confirmed TR:A7DT45 protein_id:ABS83851.1	1e-14	44	73	WBGene00045483	None
gi|162401504|gb|FC543245.1|FC543245	status:Predicted TR:Q9NAF3 protein_id:CAB55048.1	1e-12	42	67	WBGene00013048	None
gi|162400631|gb|FC542386.1|FC542386	locus:nhr-35 status:Confirmed SW:Q17771 protein_id:AAX88836.1	2e-47	62	184	WBGene00003628	None
gi|162399483|gb|FC541016.1|FC541016	status:Predicted TR:Q9U1T2 protein_id:CAB63412.1	2e-26	61	113	WBGene00012391	None
gi|162398402|gb|FC540276.1|FC540276	status:Predicted TR:Q94276 protein_id:AAB18315.2	2e-32	66	133	WBGene00019643	None
gi|161101991|gb|EY471132.1|EY471132	status:Confirmed TR:Q21622 protein_id:CAA83462.1	5e-60	82	225	WBGene00010972	None
gi|161101178|gb|EY469759.1|EY469759	status:Partially_confirmed TR:Q9N4P5 protein_id:AAK39300.1	2e-45	54	178	WBGene00020575	None
gi|161100006|gb|EY470049.1|EY470049	status:Partially_confirmed TR:Q23443 protein_id:AAB52966.3	8e-57	64	215	WBGene00022676	None
gi|161098761|gb|EY466218.1|EY466218	locus:gcy-9 guanylate cyclase status:Predicted TR:Q23496 protein_id:CAA91488.1	4e-38	78	153	WBGene00001536	None
gi|161098058|gb|EY465628.1|EY465628	locus:asp-4 aspartyl protease status:Confirmed TR:Q21966 protein_id:CAA90633.1	2e-12	39	68	WBGene00000217	None
gi|161097878|gb|EY466617.1|EY466617	locus:cyd-1 Cyclins status:Confirmed TR:Q9U2M5 protein_id:CAA21630.1	1e-08	26	55	WBGene00000870	LVL larval_lethal , LVA larval_arrest , LVL late_larval_lethal ,
gi|161095682|gb|EY464963.1|EY464963	locus:syn-1 status:Confirmed SW:Q20024 protein_id:AAA81707.3	2e-35	39	145	WBGene00006371	None
gi|161093212|gb|EY461978.1|EY461978	locus:let-502 Rho-associated kinase status:Confirmed TR:P92199 protein_id:AAB42348.1	6e-72	80	265	WBGene00002694	EMB embryonic_lethal , LVL larval_lethal , EMB embryonic_lethal_late_emb , EMB embryonic_lethal , LVA larval_arrest , EMB cortical_dynamics_abnormal_early_emb ,
gi|161092206|gb|EY460629.1|EY460629	4-coumarate-CoA ligase status:Partially_confirmed TR:Q19339 protein_id:CAA94751.1	7e-31	41	130	WBGene00008669	None
gi|161091495|gb|EY459528.1|EY459528	esterase status:Partially_confirmed TR:Q95ZP3 protein_id:AAK77632.2	5e-81	80	296	WBGene00020330	None
gi|161090708|gb|EY459138.1|EY459138	status:Confirmed TR:Q5FC27 protein_id:CAI46582.1	5e-21	33	97	WBGene00044008	EMB embryonic_lethal , EMB embryonic_lethal ,
gi|161090463|gb|EY458959.1|EY458959	locus:tag-198 status:Partially_confirmed SW:P34387 protein_id:AAA28005.2	4e-18	42	85	WBGene00007056	None
gi|161090047|gb|EY458543.1|EY458543	locus:rig-3 status:Partially_confirmed TR:Q18806 protein_id:AAC48277.1	4e-10	37	60	WBGene00004370	None
gi|158831517|gb|EX828003.1|EX828003	locus:let-92 serine\/threonine protein phosphatase status:Confirmed TR:Q27498 protein_id:CAB01174.1	3e-37	70	149	WBGene00002363	EMB embryonic_lethal , LVL larval_lethal , EMB embryonic_lethal , LVL larval_lethal , EMB interphase_entry_abnormal_early_emb ,
gi|158831341|gb|EX827827.1|EX827827	hyaluronidase status:Partially_confirmed TR:Q22675 protein_id:CAA88874.1	2e-31	38	131	WBGene00011923	None
gi|158018040|gb|EX564658.1|EX564658	status:Confirmed TR:Q9XW52 protein_id:CAA22139.1	7e-40	69	157	WBGene00013136	None
gi|158017899|gb|EX564517.1|EX564517	status:Confirmed SW:P52887 protein_id:CAH60747.1	3e-29	55	122	WBGene00007464	EMB embryonic_lethal , LVA larval_arrest ,
gi|158012405|gb|EX559023.1|EX559023	locus:nlp-8 status:Confirmed TR:Q93409 protein_id:CAB02079.1	6e-10	34	58	WBGene00003746	None
gi|158012194|gb|EX558812.1|EX558812	locus:cpg-4 status:Confirmed TR:O16883 protein_id:AAB69883.3	2e-20	38	95	WBGene00015677	None
gi|158010451|gb|EX557069.1|EX557069	locus:lys-8 status:Confirmed TR:Q09975 protein_id:AAB93455.1	1e-44	48	175	WBGene00003097	None
gi|158006978|gb|EX553596.1|EX553596	status:Confirmed TR:Q9BKP1 protein_id:AAK29836.2	1e-56	70	214	WBGene00018928	GRO slow_growth , LVL larval_lethal ,
gi|158004642|gb|EX551260.1|EX551260	hyaluronidase status:Partially_confirmed TR:Q22675 protein_id:CAA88874.1	4e-09	38	56	WBGene00011923	None
gi|157998481|gb|EX545099.1|EX545099	status:Predicted TR:Q19148 protein_id:AAG24028.1	2e-44	44	175	WBGene00017194	None
gi|157995320|gb|EX541938.1|EX541938	locus:vap-1 status:Confirmed TR:Q8MQ79 protein_id:AAM54195.1	8e-17	27	83	WBGene00006886	None
gi|157994978|gb|EX541596.1|EX541596	status:Predicted TR:O02105 protein_id:AAC71170.1	6e-19	45	89	WBGene00021094	None
gi|157994766|gb|EX541386.1|EX541386	locus:kin-32 status:Partially_confirmed TR:Q8T879 protein_id:AAM15554.1	6e-79	55	290	WBGene00002213	None
gi|157994547|gb|EX541167.1|EX541167	man(9)-alpha-mannosidase status:Partially_confirmed TR:Q22120 protein_id:AAA82446.2	4e-28	63	119	WBGene00020197	None
gi|157993346|gb|EX539966.1|EX539966	status:Partially_confirmed SW:Q09266 protein_id:AAC46794.1	8e-78	59	286	WBGene00016314	None
gi|157992890|gb|EX539510.1|EX539510	cysteine protease status:Partially_confirmed TR:Q20950 protein_id:CAB00098.1	3e-34	36	141	WBGene00010204	None
gi|157990993|gb|EX537612.1|EX537612	status:Confirmed TR:Q8I4B8 protein_id:CAD56617.1	1e-15	40	78	WBGene00013481	None
gi|157990644|gb|EX537263.1|EX537263	status:Predicted TR:Q7YTJ7 protein_id:CAE17963.1	7e-17	36	82	WBGene00013744	None
gi|157990594|gb|EX537213.1|EX537213	locus:dnj-20 status:Partially_confirmed SW:Q8MPX3 protein_id:CAD31695.1	4e-23	64	102	WBGene00001038	None
gi|157990577|gb|EX537196.1|EX537196	status:Predicted TR:Q6BEU7 protein_id:CAH04696.1	2e-21	29	98	WBGene00023420	EMB embryonic_lethal ,
gi|156184690|gb|EW743482.1|EW743482	status:Confirmed TR:Q9XTY9 protein_id:CAB07401.1	1e-06	37	47	WBGene00010993	LVA larval_arrest , EMB embryonic_lethal , LVL larval_lethal , LVA larval_arrest , LVL early_larval_lethal ,
gi|156183098|gb|EW741890.1|EW741890	status:Confirmed SW:P34623 protein_id:AAA28188.2	2e-22	32	102	WBGene00022865	None
gi|155969326|gb|ES672553.1|ES672553	locus:vap-1 status:Confirmed TR:Q8MQ79 protein_id:AAM54195.1	4e-17	32	84	WBGene00006886	None
gi|85673080|gb|DW718437.1|DW718437	locus:nex-2 status:Confirmed TR:Q7JMT5 protein_id:CAE45742.1	3e-24	67	108	WBGene00003589	None
gi|21809238|gb|BQ667556.1|BQ667556	status:Partially_confirmed TR:P92020 protein_id:CAB03326.3	1e-34	51	141	WBGene00011694	None
gi|21809234|gb|BQ667552.1|BQ667552	status:Confirmed TR:O02237 protein_id:CAB05715.1	1e-11	43	63	WBGene00008446	None
gi|21808988|gb|BQ667306.1|BQ667306	status:Partially_confirmed SW:O17397 protein_id:AAB71310.1	1e-35	41	145	WBGene00018718	None
gi|21808181|gb|BQ666499.1|BQ666499	status:Confirmed TR:O01734 protein_id:AAB53977.1	5e-29	44	123	WBGene00015633	None
gi|20199092|gb|BQ125181.1|BQ125181	locus:pdi-2 status:Confirmed TR:A3RMS2 protein_id:ABO16445.1	8e-39	75	155	WBGene00003963	None
gi|17124668|gb|BM130116.1|BM130116	locus:cdh-12 status:Partially_confirmed TR:Q3V5L0 protein_id:ABA00154.1	2e-28	41	121	WBGene00022103	None
gi|16924538|gb|BM077502.1|BM077502	status:Predicted TR:Q2PJA9 protein_id:ABC48261.1	2e-09	38	56	WBGene00044687	None
gi|16924424|gb|BM077388.1|BM077388	locus:nlp-3 status:Confirmed TR:Q93745 protein_id:CAB02552.1	8e-21	74	94	WBGene00003741	None
gi|15766064|gb|BI744262.1|BI744262	locus:cab-1 status:Confirmed SW:Q93249 protein_id:CAB01682.1	1e-10	92	62	WBGene00000277	None
gi|12727491|gb|BG232320.1|BG232320	locus:flp-13 status:Confirmed SW:O44185 protein_id:AAB88376.1	2e-09	47	57	WBGene00001456	None
gi|11179791|gb|BF249578.1|BF249578	locus:nlp-5 status:Confirmed TR:Q20017 protein_id:CAA90240.1	1e-07	41	51	WBGene00003743	None
gi|11179734|gb|BF249618.1|BF249618	locus:nlp-1 A. californica buccalin precursor (weak) status:Confirmed SW:Q11088 protein_id:AAA82349.2	2e-10	40	60	WBGene00003739	None
gi|9264331|gb|BE352478.1|BE352478	locus:flp-5 status:Confirmed TR:O61466 protein_id:AAK68683.1	9e-14	56	71	WBGene00001448	None
gi|9264280|gb|BE352427.1|BE352427	locus:nlp-38 status:Confirmed TR:Q8T3G1 protein_id:CAD24480.1	1e-10	40	60	WBGene00007219	None
gi|8004394|gb|AW870303.1|AW870303	status:Partially_confirmed TR:O02055 protein_id:AAC24252.1	3e-25	48	110	WBGene00015008	None
gi|7640883|gb|AW735176.1|AW735176	status:Confirmed TR:Q8I4B8 protein_id:CAD56617.1	1e-07	34	50	WBGene00013481	None
gi|7585050|gb|AW700929.1|AW700929	status:Partially_confirmed TR:Q19009 protein_id:AAA81496.1	2e-14	53	73	WBGene00017076	EMB embryonic_lethal ,
gi|7584311|gb|AW700206.1|AW700206	status:Confirmed TR:Q8MNU5 protein_id:AAM22049.1	2e-08	55	53	WBGene00016684	None
gi|7364136|gb|AW627232.1|AW627232	status:Confirmed TR:A7DT38 protein_id:ABS83856.1	6e-31	50	128	WBGene00020722	None
gi|6449988|gb|AW181528.1|AW181528	status:Confirmed TR:Q966J4 protein_id:AAK85478.1	2e-10	31	60	WBGene00018259	None
Ascaris_suum_Contig74	status:Partially_confirmed TR:Q9XUG6 protein_id:CAB05152.1	1e-07	23	53	WBGene00008073	None
Ascaris_suum_Contig76	status:Confirmed TR:Q20289 protein_id:AAA81107.2	4e-21	31	98	WBGene00018303	None
Ascaris_suum_Contig78	status:Partially_confirmed TR:Q18280 protein_id:AAB37547.1	1e-06	32	50	WBGene00016180	None
Ascaris_suum_Contig79	status:Confirmed TR:Q27GT6 protein_id:ABD63246.1	1e-12	33	68	WBGene00044773	None
Ascaris_suum_Contig165;	locus:zen-4 status:Confirmed TR:Q8MQ04 protein_id:AAM97993.1	3e-14	69	72	WBGene00006974	EMB embryonic_lethal , EMB embryonic_lethal , EMB polar_body_extrusion_abnormal_early_emb , EMB cleavage_furrow_abnormal_early_emb ,
Ascaris_suum_Contig194	locus:arx-3 status:Confirmed TR:Q9U1R7 protein_id:CAB54510.1	3e-75	68	277	WBGene00000201	EMB embryonic_lethal , GRO slow_growth , EMB embryonic_lethal , LVL larval_lethal ,
Ascaris_suum_Contig221	locus:nol-5 status:Confirmed TR:O45012 protein_id:AAK21475.1	1e-46	60	181	WBGene00020915	EMB embryonic_lethal , LVA larval_arrest , GRO slow_growth , EMB embryonic_lethal , LVA larval_arrest , STP sterile_progeny ,
Ascaris_suum_Contig225	glucose tranporter like status:Partially_confirmed TR:Q19376 protein_id:CAA94591.2	5e-14	45	72	WBGene00008730	None
Ascaris_suum_Contig233;	status:Confirmed TR:Q9U3H8 protein_id:CAB62802.1	7e-19	45	89	WBGene00009172	EMB embryonic_lethal ,
Ascaris_suum_Contig236	Uncharacterized protein family UPF0031 status:Partially_confirmed SW:P32740 protein_id:CAA78469.2	5e-12	38	67	WBGene00011298	None
Ascaris_suum_Contig341	status:Confirmed TR:Q95XT9 protein_id:AAK68549.3	9e-09	57	54	WBGene00022063	None
Ascaris_suum_Contig387	status:Confirmed SW:P91268 protein_id:AAB42278.2	1e-94	53	342	WBGene00017671	None
Ascaris_suum_Contig475	status:Confirmed TR:Q7YTG7 protein_id:CAE45047.1	6e-38	45	154	WBGene00008412	None
Ascaris_suum_Contig494	status:Confirmed TR:Q27GT6 protein_id:ABD63246.1	1e-14	37	75	WBGene00044773	None
Ascaris_suum_Contig535	locus:flp-6 FMRFAMIDE-related peptide status:Confirmed TR:Q19165 protein_id:CAA94786.2	8e-23	52	103	WBGene00001449	None
Ascaris_suum_Contig623	locus:ppt-1 palmitoyl-protein thioesterase precursor status:Confirmed	5e-70	60	260	WBGene00004092	None
Ascaris_suum_Contig636	locus:acbp-7 status:Predicted TR:Q45EL0 protein_id:AAZ32809.1	3e-06	36	46	WBGene00044603	None
Ascaris_suum_Contig665	locus:lbp-3 status:Confirmed TR:Q27GU2 protein_id:ABD63223.1	3e-32	47	134	WBGene00002255	None
Ascaris_suum_Contig736	status:Confirmed TR:O44145 protein_id:AAB88324.2	9e-06	31	47	WBGene00016636	None
Ascaris_suum_Contig757	locus:ttr-8 status:Partially_confirmed TR:Q95Y93 protein_id:AAK84467.1	3e-19	34	90	WBGene00020049	None
Ascaris_suum_Contig760	locus:cpg-3 status:Confirmed TR:Q21771 protein_id:CAA95840.1	5e-26	38	113	WBGene00011063	None
Ascaris_suum_Contig804;	similar to C. elegans proteins B0280.5, R02F2.4 and C07G2.1 status:Partially_confirmed TR:Q18529 protein_id:AAK39209.2	3e-12	30	67	WBGene00016534	None
Ascaris_suum_Contig815	locus:srp-7 serine protease inhibitor status:Confirmed TR:Q19650 protein_id:AAB37055.1	4e-59	33	225	WBGene00005648	None
Ascaris_suum_Contig850	status:Confirmed SW:Q9N3B0 protein_id:AAK93864.2	1e-60	66	228	WBGene00021888	None
Ascaris_suum_Contig854	locus:cyn-5 cyclophillin status:Confirmed SW:P52013 protein_id:CAB07192.1	4e-63	65	236	WBGene00000881	None
Ascaris_suum_Contig919	locus:tag-225 metalloproteinase inhibitor status:Confirmed SW:Q21265 protein_id:AAA96174.1	1e-13	29	71	WBGene00019478	None
Ascaris_suum_Contig1093	chitinase status:Partially_confirmed TR:Q17816 protein_id:CAA96587.1	3e-66	55	248	WBGene00007425	None
Ascaris_suum_Contig1106	locus:ubc-7 Ubiquitin conjugating enzyme status:Confirmed SW:P34477 protein_id:CAA80166.1	6e-76	87	279	WBGene00006704	None
Ascaris_suum_Contig1115	locus:dhs-14 alcohol dehydrogenase status:Confirmed TR:Q9N5G3 protein_id:AAF39953.1	3e-57	45	218	WBGene00000977	None
Ascaris_suum_Contig1116	locus:clec-62 Lectin C-type domain short and long forms, von Willebrand factor type A domain status:Confirmed TR:O45440 protein_id:CAB03054.1	6e-30	33	127	WBGene00009393	None
Ascaris_suum_Contig1134	status:Partially_confirmed TR:Q1ZXS7 protein_id:CAJ85751.1	1e-78	56	288	WBGene00008992	None
Ascaris_suum_Contig1158	locus:clec-64 Lectin C-type domain short and long forms, von Willebrand factor type A domain status:Partially_confirmed TR:O45442 protein_id:CAB03056.1	1e-21	25	100	WBGene00009395	None
Ascaris_suum_Contig1164	locus:nlp-40 status:Confirmed TR:Q9N4D8 protein_id:AAF36049.1	4e-11	55	63	WBGene00022276	GRO slow_growth , STP sterile_progeny ,
Ascaris_suum_Contig1189	locus:lys-5 status:Confirmed TR:Q20967 protein_id:CAA97800.1	3e-67	53	250	WBGene00003094	None
Ascaris_suum_Contig1196	locus:dig-1 CAM status:Confirmed SW:Q09165 protein_id:AAA50715.2	1e-11	22	67	WBGene00000998	None
Ascaris_suum_Contig1249	locus:cut-6 cuticulin status:Partially_confirmed TR:Q21540 protein_id:CAA97806.2	9e-07	30	49	WBGene00000853	None
Ascaris_suum_Contig1281	status:Confirmed TR:Q18157 protein_id:AAA92313.1	4e-15	34	77	WBGene00016097	None
Ascaris_suum_Contig1299	locus:pvf-1 status:Partially_confirmed TR:Q9N413 protein_id:AAF60517.1	6e-22	33	100	WBGene00004249	None
Ascaris_suum_Contig1322	locus:far-1 O. volvulus 20Kd antigenic peptide status:Confirmed SW:P34382 protein_id:CAA79616.1	2e-30	40	127	WBGene00001385	None
Ascaris_suum_Contig1325	locus:swm-1 status:Confirmed TR:Q18158 protein_id:AAA92314.1	3e-20	40	94	WBGene00023417	None
Ascaris_suum_Contig1345	locus:cpg-3 status:Confirmed TR:Q21771 protein_id:CAA95840.1	4e-25	41	110	WBGene00011063	None
Ascaris_suum_Contig1374	Aminopeptidase status:Partially_confirmed TR:Q22531 protein_id:CAA82971.4	4e-07	28	50	WBGene00011803	EMB embryonic_lethal , EMB pronuclear_migration_abnormal_early_emb ,
Ascaris_suum_Contig1383	locus:clec-65 von Willebrand factor type A domain status:Confirmed TR:O45443 protein_id:CAB03057.1	4e-21	27	99	WBGene00009396	None
Ascaris_suum_Contig1400	locus:cpl-1 cathepsin-like protease status:Confirmed TR:O45734 protein_id:CAB07275.1	7e-85	65	310	WBGene00000776	None
Ascaris_suum_Contig1485	similar to C. elegans proteins B0280.5, R02F2.4 and C07G2.1 status:Partially_confirmed TR:Q18529 protein_id:AAK39209.2	2e-41	25	166	WBGene00016534	None
Ascaris_suum_Contig1487	locus:rpl-14 status:Confirmed TR:Q9XVE9 protein_id:CAB03835.1	2e-40	64	162	WBGene00004426	GRO slow_growth , EMB embryonic_lethal , LVA larval_arrest , EMB embryonic_lethal , LVA larval_arrest , EMB pleiotropic_defects_severe_early_emb ,
Ascaris_suum_Contig1517	locus:rps-8 40S ribosomal protein S8 status:Confirmed SW:P48156 protein_id:AAA81485.1	5e-84	74	308	WBGene00004477	LVA larval_arrest , LVA larval_arrest ,
Ascaris_suum_Contig1527	locus:unc-44 AO13 ankyrin status:Partially_confirmed TR:Q17490 protein_id:AAA93447.2	3e-29	44	125	WBGene00006780	GRO slow_growth ,
Ascaris_suum_Contig1537;	locus:clec-61 Lectin C-type domain short and long forms, von Willebrand factor type A domain status:Confirmed TR:Q23565 protein_id:CAA88986.1	8e-19	23	91	WBGene00014047	None
Ascaris_suum_Contig1541	locus:ttr-16 Transthyretin-like family status:Confirmed SW:P55955 protein_id:CAA21645.1	2e-15	37	79	WBGene00012382	None
Ascaris_suum_Contig1543	locus:ben-1 tubulin status:Partially_confirmed TR:Q18817 protein_id:CAB00853.4	1e-35	64	145	WBGene00000248	EMB embryonic_lethal , EMB embryonic_lethal , LVA larval_arrest , LVL larval_lethal , EMB pronuclear_migration_abnormal_early_emb ,
Ascaris_suum_Contig1551	status:Partially_confirmed TR:Q23409 protein_id:AAA83291.1	5e-08	26	53	WBGene00022858	None
Ascaris_suum_Contig1574	Lectin C-type domain short and long forms status:Partially_confirmed TR:Q9XX56 protein_id:CAA20982.1	9e-10	26	59	WBGene00012621	None
Ascaris_suum_Contig1575	locus:ttr-5 Transthyretin-like family status:Partially_confirmed SW:Q03575 protein_id:CAA79556.1	4e-23	58	102	WBGene00008040	None
Ascaris_suum_Contig1668	locus:rpn-2 tRNA processing protein SEN3 status:Confirmed SW:Q18115 protein_id:AAM81116.1	2e-46	34	182	WBGene00004459	EMB embryonic_lethal , LVL larval_lethal , EMB embryonic_lethal , EMB passage_through_meiosis_abnormal_early_emb ,
Ascaris_suum_Contig1698	locus:ttr-5 Transthyretin-like family status:Partially_confirmed SW:Q03575 protein_id:CAA79556.1	4e-40	56	159	WBGene00008040	None
Ascaris_suum_Contig1735	endoplasmin precursor (GRP94) status:Confirmed TR:Q22235 protein_id:CAA92973.1	9e-67	69	249	WBGene00011480	None
Ascaris_suum_Contig1737	Elongation factor Tu family (contains ATP\/GTP binding P-loop), Elongation factor G C-terminus status:Confirmed SW:Q9XV52 protein_id:CAB04216.1	3e-83	73	304	WBGene00009246	GRO slow_growth , EMB embryonic_lethal , LVA larval_arrest ,
Ascaris_suum_Contig1794	locus:spp-13 status:Confirmed TR:O17387 protein_id:AAB71306.1	6e-14	36	72	WBGene00004998	None
Ascaris_suum_Contig1813	locus:zig-1 IG superfamily repeats (I-type) status:Confirmed TR:O02280 protein_id:CAB05773.2	9e-22	33	99	WBGene00006978	None
Ascaris_suum_Contig1815	status:Confirmed TR:Q9N2X6 protein_id:AAF60880.2	2e-06	26	47	WBGene00022287	None
Ascaris_suum_Contig1912	locus:calu-1 calcium binding protein status:Confirmed TR:Q23017 protein_id:AAB04578.1	1e-105	81	377	WBGene00019760	None
Ascaris_suum_Contig1960	glutamate dehydrogenase status:Confirmed TR:Q23621 protein_id:CAA98074.1	1e-134	75	473	WBGene00014095	GRO slow_growth ,
Ascaris_suum_Contig1996	locus:grl-4 status:Confirmed TR:Q20327 protein_id:AAA81484.2	5e-24	47	107	WBGene00001713	GRO slow_growth ,
Ascaris_suum_Contig2000	locus:ttr-41 status:Confirmed TR:Q86NH9 protein_id:AAO38659.1	2e-49	66	190	WBGene00017374	None
Ascaris_suum_Contig2020	glycosyl hydralase, sucrase-isomaltase status:Confirmed TR:Q21750 protein_id:AAA83174.3	6e-32	44	133	WBGene00019895	None
Ascaris_suum_Contig2026	status:Confirmed TR:Q95X32 protein_id:AAL06049.1	4e-08	39	52	WBGene00019975	None
Ascaris_suum_Contig2109	locus:flp-18 status:Confirmed SW:Q9N4V0 protein_id:AAO91690.1	2e-23	51	104	WBGene00001461	EMB embryonic_lethal ,
Ascaris_suum_Contig2180	locus:pdi-2 status:Confirmed TR:Q8IG53 protein_id:AAN39682.1	8e-43	41	169	WBGene00003963	None
Ascaris_suum_Contig2197	status:Confirmed TR:P90889 protein_id:CAB03140.1	1e-41	40	165	WBGene00010135	None
Ascaris_suum_Contig2209	locus:ttr-33 status:Confirmed TR:Q8I7H9 protein_id:AAN84848.1	7e-29	55	123	WBGene00016505	None
Ascaris_suum_Contig2225	locus:ttr-16 Transthyretin-like family status:Confirmed SW:P55955 protein_id:CAA21645.1	2e-25	46	110	WBGene00012382	None
Ascaris_suum_Contig2232	locus:ttr-5 Transthyretin-like family status:Partially_confirmed SW:Q03575 protein_id:CAA79556.1	4e-50	64	192	WBGene00008040	None
Ascaris_suum_Contig2233	status:Confirmed TR:P90889 protein_id:CAB03140.1	1e-41	37	165	WBGene00010135	None
Ascaris_suum_Contig2243	locus:spp-10 7TM chemoreceptor, spp family status:Confirmed TR:Q18276 protein_id:AAB37549.2	7e-51	40	196	WBGene00004995	None
Ascaris_suum_Contig2245	locus:ttr-47 status:Confirmed TR:O61977 protein_id:AAC17782.1	1e-30	43	128	WBGene00019203	None
Ascaris_suum_Contig2263	status:Confirmed SW:O16264 protein_id:AAX88829.1	7e-67	62	249	WBGene00018218	None
Ascaris_suum_Contig2265	status:Confirmed TR:Q18157 protein_id:AAA92313.1	2e-17	36	84	WBGene00016097	None
Ascaris_suum_Contig2401	locus:gpd-2 status:Confirmed SW:P17329 protein_id:AAB53874.1	2e-57	78	218	WBGene00001684	EMB embryonic_lethal , LVA larval_arrest , EMB embryonic_lethal ,
Ascaris_suum_Contig2423	serine\/threonine kinase status:Partially_confirmed TR:Q17825 protein_id:CAA97422.1	3e-80	49	295	WBGene00007448
Ascaris_suum_Contig2499	status:Partially_confirmed TR:O45599 protein_id:CAB07215.2	7e-06	39	46	WBGene00010351	EMB embryonic_lethal , EMB embryo_osmotic_integrity_abnormal_early_emb ,
Ascaris_suum_Contig2518	locus:tag-225 metalloproteinase inhibitor status:Confirmed SW:Q21265 protein_id:AAA96174.1	7e-19	33	89	WBGene00019478	None
Ascaris_suum_Contig2527	status:Partially_confirmed TR:Q7JKP2 protein_id:CAB54305.1	1e-07	37	51	WBGene00011936	None
Ascaris_suum_Contig2528	cysteine protease status:Partially_confirmed SW:P90850 protein_id:CAB03007.1	3e-41	51	163	WBGene00009158	None
Ascaris_suum_Contig2567	locus:cpr-6 status:Confirmed TR:Q8MQC6 protein_id:AAM51519.1	9e-67	66	249	WBGene00000786	None
Ascaris_suum_Contig2582	locus:ttr-16 Transthyretin-like family status:Confirmed SW:P55955 protein_id:CAA21645.1	3e-26	47	113	WBGene00012382	None
Ascaris_suum_Contig2590	status:Confirmed TR:Q18827 protein_id:CAA99799.1	1e-23	34	106	WBGene00008298	None
Ascaris_suum_Contig2594	status:Partially_confirmed TR:Q18280 protein_id:AAB37547.1	7e-11	37	63	WBGene00016180	None
Ascaris_suum_Contig2619	Immunodominant antigen status:Confirmed SW:Q19948 protein_id:AAC46663.1	9e-28	34	119	WBGene00017970	None
Ascaris_suum_Contig2628	Fructose-biphosphate aldolase status:Confirmed SW:P46563 protein_id:AAC46646.1	1e-139	77	489	WBGene00017166	EMB embryonic_lethal , STP sterile_progeny , GRO slow_growth , EMB general_pace_of_development_abnormal_early_emb ,
Ascaris_suum_Contig2645	locus:rps-2 status:Confirmed SW:P51403 protein_id:AAF99899.1	5e-18	82	86	WBGene00004471	EMB embryonic_lethal , LVA larval_arrest , LVA larval_arrest , EMB pleiotropic_defects_severe_early_emb ,
Ascaris_suum_Contig2671	locus:clec-49 Lectin C-type domain short and long forms (2 domains) status:Confirmed TR:Q9XUL6 protein_id:CAB04910.1	2e-17	31	84	WBGene00012251	None
Ascaris_suum_Contig2682	status:Partially_confirmed TR:Q95XP0 protein_id:AAK73916.2	6e-60	54	226	WBGene00022155	None
Ascaris_suum_Contig2721	status:Confirmed TR:Q9N2X6 protein_id:AAF60880.2	8e-09	34	55	WBGene00022287	None
Ascaris_suum_Contig2730	status:Confirmed TR:Q8I4B9 protein_id:CAD56616.1	4e-19	30	90	WBGene00013481	None
Ascaris_suum_Contig2732	status:Confirmed TR:Q20289 protein_id:AAA81107.2	3e-07	30	51	WBGene00018303	None
Ascaris_suum_Contig2749	locus:cut-1 cuticulin status:Partially_confirmed SW:Q03755 protein_id:CAA88934.1	1e-99	82	358	WBGene00000851	None
Ascaris_suum_Contig2785	locus:clec-1 clec family, C-type lectin status:Confirmed TR:Q22966 protein_id:AAB37085.1	2e-30	43	127	WBGene00017772	None
Ascaris_suum_Contig2925;	locus:ttr-5 Transthyretin-like family status:Partially_confirmed SW:Q03575 protein_id:CAA79556.1	1e-35	55	145	WBGene00008040	None
Ascaris_suum_Contig2929;	status:Partially_confirmed TR:Q965W4 protein_id:AAK70661.1	7e-59	53	223	WBGene00021491	None
gi|121410364|gb|EB763489.1|EB763489	Rat insulin-like growth factor binding protien complex acid labile chain like status:Partially_confirmed TR:P90920 protein_id:CAB03182.1	2e-11	25	65	WBGene00010621	EMB embryonic_lethal , EMB embryonic_lethal , EMB embryo_osmotic_integrity_abnormal_early_emb ,
gi|76251228|gb|DV019392.1|DV019392	status:Confirmed TR:Q23545 protein_id:CAA93430.1	2e-07	34	51	WBGene00014006	None
gi|27927165|gb|CB101358.1|CB101358	glucose tranporter like status:Partially_confirmed TR:Q19376 protein_id:CAA94591.2	5e-14	45	72	WBGene00008730	None
gi|27926278|gb|CB100471.1|CB100471	protein kinase status:Partially_confirmed TR:O44751 protein_id:AAB96740.1	8e-16	35	79	WBGene00021016	None
gi|27759736|gb|CB040492.1|CB040492	placental protein 11 status:Partially_confirmed TR:Q21109 protein_id:CAA99880.1	5e-24	39	106	WBGene00010488	None
gi|27589135|gb|CB014399.1|CB014399	locus:tsfm-1 mitochondrial elongation factor TS status:Confirmed TR:Q20819 protein_id:CAB01570.1	2e-33	59	137	WBGene00010094	GRO slow_growth , STP sterile_progeny , LVA larval_arrest , EMB embryonic_lethal ,
gi|27002075|gb|CA849754.1|CA849754	status:Confirmed TR:O01323 protein_id:CAB04134.1	6e-07	45	48	WBGene00008930	None
gi|24467847|gb|CA304788.1|CA304788	locus:tag-225 metalloproteinase inhibitor status:Confirmed SW:Q21265 protein_id:AAA96174.1	1e-19	37	91	WBGene00019478	None
gi|24467574|gb|CA304515.1|CA304515	status:Confirmed SW:Q9U256 protein_id:CAB63390.1	6e-26	52	113	WBGene00013127	None
gi|24467546|gb|CA304487.1|CA304487	status:Partially_confirmed TR:Q19188 protein_id:CAA92112.1	6e-31	36	130	WBGene00008571	None
gi|24467290|gb|CA304231.1|CA304231	epoxide hydrolase status:Confirmed TR:Q23068 protein_id:AAB04970.1	2e-33	48	137	WBGene00020909	None
gi|24466464|gb|CA303405.1|CA303405	locus:srp-6 serine protease inhibitor status:Confirmed TR:O01462 protein_id:AAB52318.2	1e-21	31	99	WBGene00005647	None
gi|23262141|gb|BU605971.1|BU605971	locus:nhr-64 status:Confirmed	3e-08	54	53	WBGene00003654	None
gi|22139842|gb|BQ835528.1|BQ835528	status:Confirmed SW:P34388 protein_id:AAK84520.1	6e-19	75	88	WBGene00017319	GRO slow_growth , EMB embryonic_lethal , LVA larval_arrest ,
gi|21058810|gb|BQ383296.1|BQ383296	locus:lys-5 status:Confirmed TR:Q20967 protein_id:CAA97800.1	8e-34	52	139	WBGene00003094	None
gi|21058777|gb|BQ383263.1|BQ383263	status:Partially_confirmed TR:Q18280 protein_id:AAB37547.1	5e-14	34	73	WBGene00016180	None
gi|21058507|gb|BQ382993.1|BQ382993	status:Partially_confirmed TR:Q18280 protein_id:AAB37547.1	6e-07	31	50	WBGene00016180	None
gi|21058301|gb|BQ382787.1|BQ382787	locus:mup-4 status:Confirmed TR:Q21281 protein_id:AAA28092.5	5e-08	38	53	WBGene00003497	LVA larval_arrest , LVL early_larval_lethal ,
gi|21057683|gb|BQ382169.1|BQ382169	carboxylesterase status:Partially_confirmed TR:P92016 protein_id:CAB03273.1	1e-22	35	102	WBGene00011364	None
gi|21056282|gb|BQ380768.1|BQ380768	status:Partially_confirmed TR:O62436 protein_id:CAB09003.2	2e-07	40	50	WBGene00012762	EMB embryonic_lethal ,
gi|21056222|gb|BQ380708.1|BQ380708	status:Partially_confirmed TR:Q2PJ98 protein_id:ABC48251.1	2e-15	44	78	WBGene00018694	None
gi|20077326|gb|BQ096109.1|BQ096109	locus:cpg-3 status:Confirmed TR:Q21771 protein_id:CAA95840.1	5e-25	46	110	WBGene00011063	None
gi|20076839|gb|BQ095622.1|BQ095622	locus:ttr-16 Transthyretin-like family status:Confirmed SW:P55955 protein_id:CAA21645.1	4e-09	26	57	WBGene00012382	None
gi|19557108|gb|BM965149.1|BM965149	locus:cpg-2 status:Confirmed SW:P41996 protein_id:AAA19083.3	4e-06	34	45	WBGene00015102	None
gi|19557012|gb|BM965095.1|BM965095	locus:tag-225 metalloproteinase inhibitor status:Confirmed SW:Q21265 protein_id:AAA96174.1	3e-16	32	81	WBGene00019478	None
gi|18688604|gb|BM517452.1|BM517452	locus:srp-3 status:Confirmed TR:Q9BPM9 protein_id:AAM48555.1	1e-11	32	64	WBGene00005644	None
gi|18688066|gb|BM516923.1|BM516923	status:Partially_confirmed TR:Q564S3 protein_id:CAI79261.2	2e-18	43	87	WBGene00044191	None
gi|18687070|gb|BM515927.1|BM515927	locus:gst-4 glutathione S-transferase status:Confirmed SW:Q21355 protein_id:CAA93086.1	2e-41	43	165	WBGene00001752	None
gi|17994138|gb|BM285096.1|BM285096	status:Confirmed TR:Q93185 protein_id:CAB02720.1	2e-08	26	55	WBGene00007264	None
gi|17994023|gb|BM284981.1|BM284981	locus:col-145 status:Partially_confirmed TR:Q17459 protein_id:AAA92324.1	2e-29	70	125	WBGene00000718	None
gi|17993999|gb|BM284957.1|BM284957	locus:cut-1 cuticulin status:Partially_confirmed SW:Q03755 protein_id:CAA88934.1	1e-102	80	366	WBGene00000851	None
gi|17993996|gb|BM284954.1|BM284954	locus:npa-1 status:Confirmed TR:Q9TYU6 protein_id:AAC78208.1	4e-12	27	67	WBGene00003786	None
gi|17993939|gb|BM284897.1|BM284897	status:Partially_confirmed TR:Q5FC61 protein_id:CAI46564.1	3e-32	44	134	WBGene00044024	None
gi|17993797|gb|BM284755.1|BM284755	status:Partially_confirmed TR:P91405 protein_id:AAB52661.3	2e-70	61	261	WBGene00020083	None
gi|17993453|gb|BM284411.1|BM284411	locus:crm-1 status:Confirmed TR:Q8MM07 protein_id:CAD44140.1	1e-31	34	132	WBGene00007103	None
gi|17993118|gb|BM284076.1|BM284076	status:Confirmed TR:A7LPH5 protein_id:CAO82025.1	2e-11	42	63	WBGene00008624	None
gi|17993069|gb|BM284027.1|BM284027	locus:twk-3 status:Partially_confirmed TR:Q21529 protein_id:CAA90259.1	6e-19	45	88	WBGene00006658	None
gi|17991352|gb|BM282310.1|BM282310	status:Confirmed TR:Q19536 protein_id:AAB63403.2	5e-11	19	64	WBGene00017548	None
gi|17991192|gb|BM282150.1|BM282150	locus:coq-5 status:Confirmed SW:P34666 protein_id:AAK93871.1	7e-65	58	243	WBGene00000765	None
gi|17991096|gb|BM282054.1|BM282054	status:Partially_confirmed TR:Q95Y73 protein_id:AAK29716.2	3e-62	64	234	WBGene00022491	None
gi|17990288|gb|BM281246.1|BM281246	status:Confirmed TR:Q9XWZ0 protein_id:CAA21492.2	3e-07	29	50	WBGene00012863	None
gi|17990228|gb|BM281186.1|BM281186	status:Partially_confirmed TR:Q21134 protein_id:AAC47069.2	6e-28	35	120	WBGene00019318	None
gi|17990196|gb|BM281154.1|BM281154	status:Confirmed TR:Q966J9 protein_id:AAK68375.1	3e-57	50	217	WBGene00018031	None
gi|17989913|gb|BM280871.1|BM280871	glycosylasparaginase status:Confirmed SW:Q21697 protein_id:AAA91260.2	1e-38	52	155	WBGene00019867	None
gi|17989811|gb|BM280769.1|BM280769	status:Confirmed TR:Q52GY3 protein_id:CAI91176.1	8e-41	38	162	WBGene00007152	None
gi|17989781|gb|BM280746.1|BM280746	calcium-binding protein status:Confirmed TR:O76670 protein_id:AAC26922.1	1e-18	32	89	WBGene00019184	None
gi|17989608|gb|BM280566.1|BM280566	cuticlin status:Predicted TR:Q9XVM7 protein_id:CAB03124.1	1e-15	31	79	WBGene00009979	None
gi|17989561|gb|BM280519.1|BM280519	locus:tag-320 protein disulfide-isomerase status:Confirmed SW:Q11067 protein_id:AAC47065.1	1e-63	55	238	WBGene00015168	LVA larval_arrest , LVA larval_arrest ,
gi|17989496|gb|BM280454.1|BM280454	ionic channel protein status:Partially_confirmed TR:O17274 protein_id:AAB71042.1	3e-47	54	183	WBGene00020836	None
gi|17971857|gb|BM278599.1|BM278599	status:Partially_confirmed TR:Q9NET6 protein_id:CAC51068.1	1e-09	41	57	WBGene00012671	None
gi|17971160|gb|BM277902.1|BM277902	status:Confirmed TR:Q8I4K9 protein_id:CAD56569.1	2e-82	60	301	WBGene00008920	GRO slow_growth , EMB embryonic_lethal , GRO slow_growth , EMB embryonic_lethal ,
gi|16748132|gb|BM034561.1|BM034561	peptidase status:Partially_confirmed TR:O61710 protein_id:AAC16431.2	4e-47	50	183	WBGene00020088	None
gi|16747812|gb|BM034241.1|BM034241	status:Partially_confirmed TR:Q18280 protein_id:AAB37547.1	4e-07	41	50	WBGene00016180	None
gi|16747166|gb|BM033595.1|BM033595	status:Confirmed TR:Q21650 protein_id:AAA50720.2	7e-09	31	55	WBGene00019833	None
gi|16746292|gb|BM032721.1|BM032721	locus:dnj-13 DNAJ protein status:Confirmed TR:Q20774 protein_id:CAA91334.1	1e-19	53	91	WBGene00001031	None
gi|15786915|gb|BI784023.1|BI784023	status:Partially_confirmed TR:Q18280 protein_id:AAB37547.1	2e-06	50	48	WBGene00016180	None
gi|15785730|gb|BI782838.1|BI782838	status:Confirmed SW:Q9BL07 protein_id:AAK29943.1	2e-31	48	131	WBGene00021852	None
gi|15785313|gb|BI782421.1|BI782421	status:Partially_confirmed TR:Q18280 protein_id:AAB37547.1	3e-12	37	67	WBGene00016180	None
gi|15785116|gb|BI782224.1|BI782224	status:Partially_confirmed TR:Q18280 protein_id:AAB37547.1	3e-06	50	48	WBGene00016180	None
gi|15498442|gb|BI594955.1|BI594955	status:Partially_confirmed TR:Q9BKR9 protein_id:AAK26156.1	2e-27	47	116	WBGene00022348	EMB embryonic_lethal , LVA larval_arrest ,
gi|15497846|gb|BI594359.1|BI594359	locus:col-68 cuticular collagen status:Partially_confirmed TR:O44796 protein_id:AAB94952.1	8e-21	54	95	WBGene00000644	None
gi|14020136|gb|BG733852.1|BG733852	locus:nlp-37 status:Predicted TR:Q20552 protein_id:AAA81748.2	6e-09	89	56	WBGene00018590	None
Dictyocaulus_viviparus_Contig34	testes-specific protein like status:Partially_confirmed TR:P90958 protein_id:CAA92136.1	2e-08	25	55	WBGene00011462	None
Dictyocaulus_viviparus_Contig55	locus:grl-5 status:Confirmed TR:Q9N3V3 protein_id:AAF60638.1	4e-30	56	127	WBGene00001714	None
Dictyocaulus_viviparus_Contig57	locus:gpd-3 status:Confirmed SW:P17330 protein_id:AAB53869.1	1e-162	80	566	WBGene00001685	EMB embryonic_lethal ,
Dictyocaulus_viviparus_Contig73	locus:ben-1 tubulin status:Partially_confirmed TR:Q18817 protein_id:CAB00853.4	1e-59	92	224	WBGene00000248	None
Dictyocaulus_viviparus_Contig107	17k antigen (O. volvulus) status:Confirmed TR:Q17698 protein_id:AAA81053.1	3e-13	28	70	WBGene00015514	None
Dictyocaulus_viviparus_Contig135	locus:hsp-1 HSP-1 heat shock 70kd protein A status:Confirmed SW:P09446 protein_id:CAB02319.1	2e-76	68	281	WBGene00002005	None
Dictyocaulus_viviparus_Contig143	locus:tag-320 protein disulfide-isomerase status:Confirmed SW:Q11067 protein_id:AAC47065.1	1e-119	66	423	WBGene00015168	None
Dictyocaulus_viviparus_Contig180	locus:vap-1 status:Confirmed TR:Q8MQ79 protein_id:AAM54195.1	8e-11	27	63	WBGene00006886	None
Dictyocaulus_viviparus_Contig225	cysteine protease status:Partially_confirmed TR:Q20950 protein_id:CAB00098.1	9e-64	39	240	WBGene00010204	None
Dictyocaulus_viviparus_Contig269	locus:vap-1 status:Confirmed TR:Q8MQ79 protein_id:AAM54195.1	1e-11	28	66	WBGene00006886	None
Dictyocaulus_viviparus_Contig292	status:Confirmed TR:Q95XK0 protein_id:AAK39311.1	6e-21	37	95	WBGene00022415	None
Dictyocaulus_viviparus_Contig309	phospholipase A2 status:Partially_confirmed TR:Q17790 protein_id:CAA90098.1	5e-46	67	179	WBGene00007419	None
Dictyocaulus_viviparus_Contig325	locus:nhr-142 nuclear hormone receptor status:Partially_confirmed TR:Q8MXK0 protein_id:AAM45373.2	1e-66	36	249	WBGene00018430	None
Dictyocaulus_viviparus_Contig326	locus:cpi-2 status:Confirmed TR:O61973 protein_id:AAC17767.1	2e-40	58	160	WBGene00000534	None
Dictyocaulus_viviparus_Contig327	locus:zig-3 IG-like C2-type domain status:Confirmed TR:Q09970 protein_id:AAA68401.1	1e-41	38	166	WBGene00006980	None
Dictyocaulus_viviparus_Contig349	locus:vit-2 status:Partially_confirmed TR:A7LPD7 protein_id:ABS19472.1	1e-63	42	239	WBGene00006926	None
Dictyocaulus_viviparus_Contig352;	locus:pyp-1 inorganic pyrophosphatase status:Confirmed SW:Q18680 protein_id:CAD89727.1	1e-102	70	367	WBGene00008149	GRO slow_growth , EMB embryonic_lethal , EMB embryonic_lethal , LVA larval_arrest , LVL larval_lethal ,
Dictyocaulus_viviparus_Contig357	testes-specific protein like status:Partially_confirmed TR:P90958 protein_id:CAA92136.1	2e-14	32	75	WBGene00011462	None
Dictyocaulus_viviparus_Contig371	status:Confirmed SW:P91268 protein_id:AAB42278.2	1e-108	59	386	WBGene00017671	None
Dictyocaulus_viviparus_Contig403	locus:asp-2 status:Confirmed TR:Q86NE0 protein_id:AAO25990.1	1e-112	47	402	WBGene00000215	None
Dictyocaulus_viviparus_Contig417;	status:Confirmed TR:O44738 protein_id:AAB96722.1	1e-52	74	201	WBGene00019003	None
Dictyocaulus_viviparus_Contig428	status:Confirmed TR:Q9N2X6 protein_id:AAF60880.2	6e-19	41	89	WBGene00022287	None
Dictyocaulus_viviparus_Contig457	ser\/thr protein phosphatase status:Partially_confirmed TR:O45001 protein_id:AAK21497.2	7e-79	50	290	WBGene00020985	None
Dictyocaulus_viviparus_Contig466	testes-specific protein like status:Partially_confirmed TR:P90958 protein_id:CAA92136.1	1e-10	31	63	WBGene00011462	None
gi|154849860|gb|EV854287.1|EV854287	locus:egl-21 zinc carboxypeptidase status:Confirmed TR:O17754 protein_id:CAB02881.1	1e-129	70	457	WBGene00001189	None
gi|154849439|gb|EV853866.1|EV853866	status:Confirmed TR:Q20034 protein_id:AAA68750.2	6e-15	27	77	WBGene00018045	None
gi|154849202|gb|EV853634.1|EV853634	status:Confirmed SW:Q9U256 protein_id:CAB63390.1	8e-28	53	119	WBGene00013127	None
gi|154849096|gb|EV853528.1|EV853528	zinc metallopeptidase (M8 family) status:Partially_confirmed SW:O62446 protein_id:CAB16471.1	6e-29	30	124	WBGene00012796	None
gi|154849072|gb|EV853504.1|EV853504	status:Confirmed SW:Q9U256 protein_id:CAB63390.1	4e-25	43	110	WBGene00013127	None
gi|154849067|gb|EV853499.1|EV853499	cysteine protease status:Partially_confirmed TR:Q20950 protein_id:CAB00098.1	1e-40	53	162	WBGene00010204	None
gi|154849015|gb|EV853447.1|EV853447	status:Confirmed TR:Q9TYK0 protein_id:AAD12854.1	3e-18	27	88	WBGene00022047	None
gi|154848557|gb|EV852989.1|EV852989	status:Confirmed TR:A7LPD2 protein_id:ABS19463.1	4e-37	38	151	WBGene00019351	None
gi|154848190|gb|EV852622.1|EV852622	status:Partially_confirmed TR:A5JYT7 protein_id:CAN86923.1	5e-54	42	207	WBGene00009331	None
gi|154848114|gb|EV852546.1|EV852546	status:Partially_confirmed TR:O17398 protein_id:AAB71316.3	5e-45	38	177	WBGene00018719	EMB embryonic_lethal , EMB passage_through_meiosis_abnormal_early_emb ,
gi|154848005|gb|EV852437.1|EV852437	status:Confirmed TR:A7LPF5 protein_id:CAO82014.1	1e-17	29	86	WBGene00044636	None
gi|154847896|gb|EV852328.1|EV852328	locus:flp-1 status:Confirmed SW:P41855 protein_id:CAD56243.1	5e-44	58	172	WBGene00001444	None
gi|154847752|gb|EV852184.1|EV852184	testes-specific protein like status:Partially_confirmed TR:P90958 protein_id:CAA92136.1	8e-10	30	60	WBGene00011462	None
gi|154847698|gb|EV852130.1|EV852130	status:Predicted TR:Q19879 protein_id:CAA94603.2	1e-12	36	69	WBGene00009217	GRO slow_growth , GRO slow_growth ,
gi|154847647|gb|EV852079.1|EV852079	locus:clec-87 lectin status:Confirmed TR:Q9XVS3 protein_id:CAB02756.1	4e-22	40	101	WBGene00007709	None
gi|154847616|gb|EV852048.1|EV852048	locus:cpl-1 cathepsin-like protease status:Confirmed TR:O45734 protein_id:CAB07275.1	5e-97	58	350	WBGene00000776	None
gi|154847552|gb|EV851984.1|EV851984	status:Confirmed TR:Q8MQ52 protein_id:AAO12433.1	3e-36	60	146	WBGene00018405	None
gi|154847360|gb|EV851792.1|EV851792	status:Confirmed TR:O44145 protein_id:AAB88324.2	6e-19	38	90	WBGene00016636	None
gi|154847234|gb|EV851666.1|EV851666	locus:cpg-3 status:Confirmed TR:Q21771 protein_id:CAA95840.1	5e-27	41	116	WBGene00011063	None
gi|154847153|gb|EV851585.1|EV851585	locus:asp-2 status:Confirmed TR:Q86NE0 protein_id:AAO25990.1	3e-70	43	261	WBGene00000215	None
gi|154847114|gb|EV851546.1|EV851546	locus:mlt-9 status:Confirmed TR:Q9U3K4 protein_id:CAB54203.1	3e-86	56	315	WBGene00008605	GRO slow_growth , LVA larval_arrest , LVL late_larval_lethal ,
gi|154847052|gb|EV851479.1|EV851479	status:Confirmed TR:P91430 protein_id:AAB42231.1	9e-52	65	199	WBGene00020184	None
gi|154847037|gb|EV851464.1|EV851464	status:Confirmed SW:P91268 protein_id:AAB42278.2	4e-84	56	308	WBGene00017671	None
gi|154846870|gb|EV851297.1|EV851297	status:Partially_confirmed TR:O44144 protein_id:AAB88328.1	2e-30	33	129	WBGene00016638	None
gi|154846809|gb|EV851236.1|EV851236	testes-specific protein like status:Partially_confirmed TR:P90958 protein_id:CAA92136.1	4e-07	24	51	WBGene00011462	None
gi|154846643|gb|EV851070.1|EV851070	locus:vap-1 status:Confirmed TR:Q8MQ79 protein_id:AAM54195.1	2e-13	30	72	WBGene00006886	None
gi|154846633|gb|EV851060.1|EV851060	dihydroflavonol-4-reductase (maize, petunia, tomato) status:Confirmed TR:Q19391 protein_id:AAA81703.3	4e-12	43	65	WBGene00017429	None
gi|154846252|gb|EV850679.1|EV850679	locus:ace-2 carboxylesterase status:Confirmed TR:O61371 protein_id:AAC78228.2	3e-74	49	275	WBGene00000036	None
gi|154846182|gb|EV850609.1|EV850609	locus:ssq-2 status:Partially_confirmed TR:Q23057 protein_id:AAB04598.1	2e-23	41	106	WBGene00006051	None
gi|154845582|gb|EV850009.1|EV850009	status:Partially_confirmed TR:Q7YXD1 protein_id:CAD91629.2	5e-22	28	101	WBGene00009115	None
gi|154845546|gb|EV849973.1|EV849973	locus:sbt-1 neuroendocrine protein 7B2 status:Confirmed TR:Q9XTY3 protein_id:CAB07408.1	6e-74	62	273	WBGene00011392	None
Dirofilaria_immitis_Contig67	locus:col-164 procollagen alpha status:Partially_confirmed TR:Q22651 protein_id:AAA81693.1	4e-06	36	45	WBGene00000737	None
Dirofilaria_immitis_Contig104	status:Partially_confirmed TR:P92020 protein_id:CAB03326.3	1e-08	29	54	WBGene00011694	None
Dirofilaria_immitis_Contig174	status:Confirmed TR:Q9N2Z5 protein_id:AAF60856.2	1e-32	47	135	WBGene00022041	None
Dirofilaria_immitis_Contig287	status:Partially_confirmed TR:Q9TVV4 protein_id:CAB60416.1	2e-48	49	187	WBGene00013181	None
Dirofilaria_immitis_Contig310	status:Confirmed TR:Q9U238 protein_id:CAB60502.1	2e-24	44	107	WBGene00013238	None
Dirofilaria_immitis_Contig355	status:Partially_confirmed TR:O17068 protein_id:AAB70321.2	1e-30	38	128	WBGene00017743	None
Dirofilaria_immitis_Contig434	status:Partially_confirmed TR:Q9N5X8 protein_id:AAF39761.1	2e-31	50	130	WBGene00015794	None
Dirofilaria_immitis_Contig453	locus:tag-169 RNA binding protein status:Partially_confirmed TR:Q20414 protein_id:CAA90120.1	3e-10	30	61	WBGene00006514	None
Dirofilaria_immitis_Contig519	locus:col-106 status:Confirmed TR:Q8MXT6 protein_id:AAM97984.1	4e-06	35	47	WBGene00000680	None
gi|21259035|gb|BQ455923.1|BQ455923	status:Partially_confirmed SW:P34420 protein_id:AAT92077.1	3e-18	44	87	WBGene00018371	None
gi|21258325|gb|BQ455213.1|BQ455213	status:Partially_confirmed	4e-21	60	95	WBGene00007955	None
gi|21258150|gb|BQ455038.1|BQ455038	status:Confirmed SW:Q09347 protein_id:CAA87790.1	3e-36	46	147	WBGene00011508	None
gi|21258025|gb|BQ454913.1|BQ454913	status:Partially_confirmed TR:P91177 protein_id:AAB37796.1	7e-20	32	93	WBGene00016838	None
Haemonchus_contortus_Contig7	locus:clec-49 Lectin C-type domain short and long forms (2 domains) status:Confirmed TR:Q9XUL6 protein_id:CAB04910.1	2e-25	41	111	WBGene00012251	None
Haemonchus_contortus_Contig96	locus:tag-196 cysteine protease and a protease inhibitor status:Partially_confirmed TR:O16454 protein_id:AAB65956.2	1e-32	36	135	WBGene00007055	None
Haemonchus_contortus_Contig129	locus:rme-2 LDL-like receptor status:Confirmed TR:O44191 protein_id:AAB88554.3	4e-33	41	137	WBGene00004374	EMB embryonic_lethal , GRO slow_growth , EMB embryonic_lethal , EMB embryonic_lethal , EMB embryo_osmotic_integrity_abnormal_early_emb ,
Haemonchus_contortus_Contig132	status:Confirmed TR:Q20421 protein_id:CAB01502.1	6e-25	36	110	WBGene00009723	None
Haemonchus_contortus_Contig163	cysteine protease status:Partially_confirmed TR:Q20950 protein_id:CAB00098.1	2e-76	44	282	WBGene00010204	None
Haemonchus_contortus_Contig173	lectin status:Confirmed SW:Q94417 protein_id:CAB02136.1	5e-12	56	67	WBGene00014117	None
Haemonchus_contortus_Contig185	cysteine protease status:Partially_confirmed TR:Q20950 protein_id:CAB00098.1	3e-87	48	318	WBGene00010204	None
Haemonchus_contortus_Contig218	esterase status:Partially_confirmed TR:O02147 protein_id:AAB52848.3	2e-32	60	133	WBGene00017478	None
Haemonchus_contortus_Contig253	phospholipase A2 status:Partially_confirmed TR:Q17790 protein_id:CAA90098.1	3e-48	58	187	WBGene00007419	None
Haemonchus_contortus_Contig264	cysteine protease status:Partially_confirmed TR:Q20950 protein_id:CAB00098.1	7e-38	38	153	WBGene00010204	None
Haemonchus_contortus_Contig273	status:Confirmed TR:Q965Q1 protein_id:AAK84584.1	1e-43	77	170	WBGene00021248	EMB embryonic_lethal ,
Haemonchus_contortus_Contig290	status:Partially_confirmed TR:Q2PJ98 protein_id:ABC48251.1	7e-22	33	99	WBGene00018694	None
Haemonchus_contortus_Contig317	cysteine protease status:Partially_confirmed TR:Q20950 protein_id:CAB00098.1	8e-36	37	146	WBGene00010204	None
Haemonchus_contortus_Contig342	locus:vap-1 status:Confirmed TR:Q8MQ79 protein_id:AAM54195.1	4e-36	38	147	WBGene00006886	None
Haemonchus_contortus_Contig351	locus:clec-88 clec family, C-type lectin status:Confirmed TR:Q86NG4 protein_id:AAO38622.1	6e-17	38	84	WBGene00019606	None
Haemonchus_contortus_Contig352	locus:qdpr-1 Alcohol\/other dehydrogenases, short chain type status:Confirmed TR:Q9XVJ3 protein_id:CAB03278.1	1e-66	65	248	WBGene00011398	None
Haemonchus_contortus_Contig442	locus:ath-1 esterase status:Confirmed TR:Q21224 protein_id:CAB00042.2	6e-83	64	303	WBGene00010564	None
Haemonchus_contortus_Contig458	mitochondrial ribosomal protein S11 like status:Confirmed TR:Q23155 protein_id:CAA99938.1	2e-63	65	238	WBGene00012244	GRO slow_growth , EMB embryonic_lethal ,
Haemonchus_contortus_Contig512	status:Confirmed TR:Q8MQF7 protein_id:AAM75377.1	2e-09	20	60	WBGene00015280	None
Haemonchus_contortus_Contig525	cysteine protease status:Partially_confirmed TR:Q20950 protein_id:CAB00098.1	4e-80	44	294	WBGene00010204	None
Haemonchus_contortus_Contig639	status:Confirmed TR:Q9U1Z4 protein_id:CAB60397.1	1e-106	87	379	WBGene00013360	None
Haemonchus_contortus_Contig649	locus:pdi-3 protein disulphide isomerase ER-60 precursor like status:Confirmed TR:O17908 protein_id:CAB07480.1	2e-99	76	358	WBGene00003964	None
Haemonchus_contortus_Contig677	status:Partially_confirmed TR:O62277 protein_id:CAB04526.1	3e-12	24	68	WBGene00010266	None
Haemonchus_contortus_Contig679	status:Confirmed TR:Q20769 protein_id:CAA91330.2	2e-11	28	64	WBGene00010049	None
Haemonchus_contortus_Contig696	locus:alp-1 status:Confirmed TR:Q2XN05 protein_id:CAJ43909.1	7e-32	71	133	WBGene00001132	None
Haemonchus_contortus_Contig705	status:Confirmed TR:Q20769 protein_id:CAA91330.2	4e-22	32	100	WBGene00010049	None
Haemonchus_contortus_Contig721	status:Confirmed TR:Q20769 protein_id:CAA91330.2	6e-20	32	93	WBGene00010049	None
Haemonchus_contortus_Contig723	status:Partially_confirmed TR:O17068 protein_id:AAB70321.2	7e-69	58	256	WBGene00017743	None
Haemonchus_contortus_Contig728	locus:glb-1 Globin status:Confirmed SW:P30627 protein_id:CAA77458.2	7e-37	47	149	WBGene00014030	None
Haemonchus_contortus_Contig735	locus:spp-3 status:Confirmed TR:Q22336 protein_id:AAM69087.1	3e-10	34	59	WBGene00004988	None
Haemonchus_contortus_Contig738	status:Partially_confirmed TR:Q2V4S9 protein_id:ABB88227.1	1e-05	50	46	WBGene00044666	None
Haemonchus_contortus_Contig754	D-amino acid oxidase status:Confirmed SW:O01739 protein_id:AAB53982.1	1e-60	52	229	WBGene00017648	None
Haemonchus_contortus_Contig755	locus:vha-19 V0 subunit of V-ATPase status:Confirmed TR:Q9TYW1 protein_id:AAC69004.1	7e-47	41	183	WBGene00021952	LVL larval_lethal , EMB embryo_osmotic_integrity_abnormal_early_emb ,
Haemonchus_contortus_Contig759	status:Partially_confirmed TR:Q21588 protein_id:CAA92742.1	9e-11	29	63	WBGene00010886	None
Haemonchus_contortus_Contig766	locus:vap-1 status:Confirmed TR:Q8MQ79 protein_id:AAM54195.1	9e-09	34	57	WBGene00006886	None
Haemonchus_contortus_Contig773	N-oligosaccharyl transferase 48kd subunit status:Confirmed SW:P45971 protein_id:CAA85337.1	4e-62	52	234	WBGene00011638	None
Haemonchus_contortus_Contig774	cysteine protease status:Partially_confirmed TR:Q20950 protein_id:CAB00098.1	2e-26	38	114	WBGene00010204	None
Haemonchus_contortus_Contig785	status:Partially_confirmed TR:O45916 protein_id:CAA16311.2	2e-65	72	245	WBGene00009058	None
Haemonchus_contortus_Contig788	status:Confirmed TR:P90889 protein_id:CAB03140.1	7e-37	34	149	WBGene00010135	None
Haemonchus_contortus_Contig792	locus:spp-14 status:Confirmed TR:Q2XN18 protein_id:AAX88825.1	1e-09	34	57	WBGene00004999	None
Haemonchus_contortus_Contig793	17k antigen (O. volvulus) status:Confirmed TR:Q17698 protein_id:AAA81053.1	6e-20	44	92	WBGene00015514	None
Haemonchus_contortus_Contig805	status:Confirmed SW:O17861 protein_id:CAB04345.1	5e-67	48	250	WBGene00009514	None
Haemonchus_contortus_Contig809	locus:pdi-2 protein disulfide isomerase status:Confirmed SW:Q17770 protein_id:AAK39152.1	8e-97	73	349	WBGene00003963	None
Haemonchus_contortus_Contig820	locus:asp-2 status:Confirmed TR:Q86NE0 protein_id:AAO25990.1	3e-44	44	174	WBGene00000215	None
Haemonchus_contortus_Contig826	status:Partially_confirmed TR:O44144 protein_id:AAB88328.1	2e-24	35	108	WBGene00016638	None
Haemonchus_contortus_Contig832	lectin status:Confirmed SW:Q94417 protein_id:CAB02136.1	2e-26	37	115	WBGene00014117	None
Haemonchus_contortus_Contig844	status:Confirmed TR:O61828 protein_id:AAC17535.1	2e-29	36	125	WBGene00016027	None
Haemonchus_contortus_Contig846	locus:pcp-3 lysosomal carboxypeptidase status:Confirmed TR:O02252 protein_id:CAB05185.2	1e-170	35	595	WBGene00003958	None
Haemonchus_contortus_Contig863	lectin status:Confirmed SW:Q94417 protein_id:CAB02136.1	1e-10	58	62	WBGene00014117	None
Haemonchus_contortus_Contig891	status:Confirmed TR:O44145 protein_id:AAB88324.2	1e-19	38	92	WBGene00016636	None
Haemonchus_contortus_Contig911	locus:ttr-51 Transthyretin-like family status:Confirmed TR:O62289 protein_id:CAB05225.2	1e-55	71	211	WBGene00010440	None
Haemonchus_contortus_Contig924	locus:clec-88 clec family, C-type lectin status:Confirmed TR:Q86NG4 protein_id:AAO38622.1	8e-35	39	144	WBGene00019606	None
Haemonchus_contortus_Contig930	cysteine protease status:Partially_confirmed TR:Q20950 protein_id:CAB00098.1	1e-43	38	172	WBGene00010204	None
Haemonchus_contortus_Contig942	locus:rps-22 40S ribosomal protein status:Confirmed TR:O17218 protein_id:AAB70989.1	3e-62	88	234	WBGene00004491	EMB embryonic_lethal , GRO slow_growth , EMB embryonic_lethal , STP sterile_progeny , LVA larval_arrest , EMB pleiotropic_defects_severe_early_emb ,
Haemonchus_contortus_Contig974	status:Predicted TR:A1Z6D0 protein_id:CAM06587.1	6e-16	42	80	WBGene00045207	None
Haemonchus_contortus_Contig977	locus:far-1 O. volvulus 20Kd antigenic peptide status:Confirmed SW:P34382 protein_id:CAA79616.1	4e-42	56	166	WBGene00001385	None
Haemonchus_contortus_Contig983	status:Confirmed TR:Q9N4F0 protein_id:AAF36033.1	7e-19	50	88	WBGene00022194	None
Haemonchus_contortus_Contig984	locus:dao-2 status:Confirmed TR:Q86LS4 protein_id:AAO38616.1	9e-52	70	198	WBGene00000928	None
Haemonchus_contortus_Contig990	locus:ttr-44 Transthyretin-like family status:Confirmed TR:Q18878 protein_id:CAB01136.1	2e-52	68	201	WBGene00008341	None
Haemonchus_contortus_Contig1033	status:Confirmed TR:Q21151 protein_id:AAK21424.1	3e-47	67	183	WBGene00019332	None
Haemonchus_contortus_Contig1035	cysteine protease status:Partially_confirmed TR:Q20950 protein_id:CAB00098.1	6e-80	46	293	WBGene00010204	None
Haemonchus_contortus_Contig1038	locus:cpr-6 status:Confirmed TR:A7LPD1 protein_id:ABS19475.1	7e-38	36	153	WBGene00000786	None
Haemonchus_contortus_Contig1084	locus:sod-4 Superoxide dismutase status:Confirmed SW:P34461 protein_id:CAB61015.1	4e-35	63	142	WBGene00004933	None
Haemonchus_contortus_Contig1085	Yeast hypothetical protein YIA2 like status:Confirmed TR:Q17762 protein_id:CAA94381.3	7e-50	53	192	WBGene00012016	None
Haemonchus_contortus_Contig1086	phospholipase A2 status:Partially_confirmed TR:Q17790 protein_id:CAA90098.1	1e-53	63	205	WBGene00007419	None
Haemonchus_contortus_Contig1090	cysteine protease status:Partially_confirmed TR:Q20950 protein_id:CAB00098.1	8e-31	43	129	WBGene00010204	None
Haemonchus_contortus_Contig1179	status:Confirmed TR:Q20051 protein_id:CAA86327.3	9e-16	38	78	WBGene00009443	None
Haemonchus_contortus_Contig1197	locus:cpr-4 cathepsin B-like cysteine proteinase 4 precursor status:Confirmed SW:P43508 protein_id:AAA92327.1	4e-37	42	150	WBGene00000784	None
Haemonchus_contortus_Contig1198	locus:vap-1 status:Confirmed TR:Q8MQ79 protein_id:AAM54195.1	2e-45	44	178	WBGene00006886	None
Haemonchus_contortus_Contig1200	locus:vap-1 status:Confirmed TR:Q8MQ79 protein_id:AAM54195.1	8e-10	27	60	WBGene00006886	None
Haemonchus_contortus_Contig1202	cysteine protease status:Partially_confirmed TR:Q20950 protein_id:CAB00098.1	4e-94	51	341	WBGene00010204	None
Haemonchus_contortus_Contig1204	status:Confirmed TR:O76672 protein_id:AAK18967.1	8e-20	28	94	WBGene00019261	None
Haemonchus_contortus_Contig1209	phospholipase A2 status:Partially_confirmed TR:Q17790 protein_id:CAA90098.1	1e-53	63	205	WBGene00007419	None
Haemonchus_contortus_Contig1211	cysteine protease status:Partially_confirmed TR:Q20950 protein_id:CAB00098.1	2e-37	38	151	WBGene00010204	None
Haemonchus_contortus_Contig1213	cysteine protease status:Partially_confirmed TR:Q20950 protein_id:CAB00098.1	3e-41	39	164	WBGene00010204	None
Haemonchus_contortus_Contig1223	locus:vap-1 status:Confirmed TR:Q8MQ79 protein_id:AAM54195.1	2e-11	29	65	WBGene00006886	None
Haemonchus_contortus_Contig1225	locus:cpr-4 cathepsin B-like cysteine proteinase 4 precursor status:Confirmed SW:P43508 protein_id:AAA92327.1	5e-24	41	107	WBGene00000784	None
Haemonchus_contortus_Contig1226	cysteine protease status:Partially_confirmed TR:Q20950 protein_id:CAB00098.1	4e-84	46	307	WBGene00010204	None
Haemonchus_contortus_Contig1227	locus:rpl-25.1 Ribosomal protein L23 status:Confirmed SW:P48162 protein_id:AAA81728.1	1e-52	70	203	WBGene00004438	GRO slow_growth , EMB embryonic_lethal ,
Haemonchus_contortus_Contig1234	cysteine protease status:Partially_confirmed TR:Q20950 protein_id:CAB00098.1	4e-44	42	175	WBGene00010204	None
Haemonchus_contortus_Contig1241	cysteine protease status:Partially_confirmed TR:Q20950 protein_id:CAB00098.1	1e-47	43	185	WBGene00010204	None
Haemonchus_contortus_Contig1243	locus:cpr-6 status:Confirmed TR:Q8MQC6 protein_id:AAM51519.1	4e-68	42	254	WBGene00000786	None
Haemonchus_contortus_Contig1246	locus:cpr-1 cathepsin-like cysteine protease status:Confirmed SW:P25807 protein_id:CAB01410.2	1e-32	47	135	WBGene00000781	None
Haemonchus_contortus_Contig1263	locus:cpr-6 status:Confirmed TR:Q8MQC6 protein_id:AAM51519.1	2e-20	33	95	WBGene00000786	None
Haemonchus_contortus_Contig1264	locus:lys-1 status:Confirmed TR:O62415 protein_id:CAA16323.1	8e-53	44	203	WBGene00003090	None
Haemonchus_contortus_Contig1267	cysteine protease status:Partially_confirmed TR:Q20950 protein_id:CAB00098.1	4e-83	45	304	WBGene00010204	None
Haemonchus_contortus_Contig1269	locus:vap-1 status:Confirmed TR:Q8MQ79 protein_id:AAM54195.1	2e-31	35	132	WBGene00006886	None
Haemonchus_contortus_Contig1276	cysteine protease status:Partially_confirmed TR:Q20950 protein_id:CAB00098.1	4e-84	47	308	WBGene00010204	None
Haemonchus_contortus_Contig1280	lectin status:Confirmed SW:Q94417 protein_id:CAB02136.1	3e-22	37	100	WBGene00014117	None
Haemonchus_contortus_Contig1283	locus:clec-88 clec family, C-type lectin status:Confirmed TR:Q86NG4 protein_id:AAO38622.1	1e-16	37	82	WBGene00019606	None
Haemonchus_contortus_Contig1304	status:Confirmed TR:Q95XK5 protein_id:AAK68892.1	7e-44	48	173	WBGene00021867	None
Haemonchus_contortus_Contig1319	locus:pam-1 status:Confirmed TR:Q4TT88 protein_id:AAY44009.1	3e-39	53	157	WBGene00003914	EMB embryonic_lethal , EMB embryonic_lethal ,
Haemonchus_contortus_Contig1346	status:Confirmed TR:Q9BL94 protein_id:AAK21514.2	2e-87	70	318	WBGene00021210	None
Haemonchus_contortus_Contig1351	locus:cpr-6 status:Confirmed TR:Q8MQC6 protein_id:AAM51519.1	3e-38	39	154	WBGene00000786	None
Haemonchus_contortus_Contig1366	Immunodominant antigen status:Confirmed SW:Q19948 protein_id:AAC46663.1	7e-47	41	183	WBGene00017970	None
Haemonchus_contortus_Contig1373	locus:ttr-51 Transthyretin-like family status:Confirmed TR:O62289 protein_id:CAB05225.2	4e-46	65	179	WBGene00010440	None
Haemonchus_contortus_Contig1376	locus:ttr-6 status:Confirmed TR:O17345 protein_id:AAK39307.1	5e-50	67	192	WBGene00020886	None
Haemonchus_contortus_Contig1378	status:Confirmed TR:Q9U238 protein_id:CAB60502.1	4e-31	42	130	WBGene00013238	None
Haemonchus_contortus_Contig1403	lectin status:Confirmed SW:Q94417 protein_id:CAB02136.1	5e-12	60	67	WBGene00014117	None
Haemonchus_contortus_Contig1409	locus:asp-2 status:Confirmed TR:Q86NE0 protein_id:AAO25990.1	8e-66	36	247	WBGene00000215	None
Haemonchus_contortus_Contig1411	status:Predicted TR:A1Z6D0 protein_id:CAM06587.1	3e-13	29	71	WBGene00045207	None
Haemonchus_contortus_Contig1446	locus:asp-3 aspartyl protease status:Confirmed SW:P55956 protein_id:AAK39240.1	2e-66	45	248	WBGene00000216	None
Haemonchus_contortus_Contig1455	locus:vap-1 status:Confirmed TR:Q8MQ79 protein_id:AAM54195.1	2e-06	23	48	WBGene00006886	None
Haemonchus_contortus_Contig1465	status:Confirmed TR:Q19536 protein_id:AAB63403.2	6e-17	22	84	WBGene00017548	None
Haemonchus_contortus_Contig1472	status:Partially_confirmed TR:Q17966 protein_id:CAA85490.1	5e-43	36	170	WBGene00007580	None
Haemonchus_contortus_Contig1477	locus:vap-1 status:Confirmed TR:Q8MQ79 protein_id:AAM54195.1	3e-32	36	134	WBGene00006886	None
Haemonchus_contortus_Contig1491	status:Confirmed TR:Q9U315 protein_id:CAB60313.1	1e-17	36	85	WBGene00013647	None
Haemonchus_contortus_Contig1493	locus:asp-3 aspartyl protease status:Confirmed SW:P55956 protein_id:AAK39240.1	5e-89	47	324	WBGene00000216	None
Haemonchus_contortus_Contig1496	locus:ttr-51 Transthyretin-like family status:Confirmed TR:O62289 protein_id:CAB05225.2	3e-40	58	160	WBGene00010440	None
Haemonchus_contortus_Contig1557	Immunodominant antigen status:Confirmed SW:Q19948 protein_id:AAC46663.1	3e-40	41	161	WBGene00017970	None
Haemonchus_contortus_Contig1565	locus:flp-18 status:Confirmed SW:Q9N4V0 protein_id:AAO91690.1	2e-35	51	144	WBGene00001461	None
Haemonchus_contortus_Contig1582	Phosphatidylethanolamine-binding protein status:Confirmed TR:Q9XW37 protein_id:CAA22258.1	1e-79	82	291	WBGene00013477	None
Haemonchus_contortus_Contig1612	status:Partially_confirmed TR:Q965N0 protein_id:AAK68168.1	1e-47	53	185	WBGene00015578	None
Haemonchus_contortus_Contig1641	locus:ttr-51 Transthyretin-like family status:Confirmed TR:O62289 protein_id:CAB05225.2	5e-41	61	162	WBGene00010440	None
Haemonchus_contortus_Contig1664	status:Confirmed TR:Q18200 protein_id:AAA82455.2	1e-55	64	212	WBGene00016133	None
Haemonchus_contortus_Contig1666	status:Confirmed TR:Q9XTY9 protein_id:CAB07401.1	5e-39	42	157	WBGene00010993	None
Haemonchus_contortus_Contig1677	locus:ttr-51 Transthyretin-like family status:Confirmed TR:O62289 protein_id:CAB05225.2	2e-43	57	170	WBGene00010440	None
Haemonchus_contortus_Contig1688	status:Confirmed TR:Q9NA78 protein_id:CAB55026.1	2e-58	63	221	WBGene00013263	None
Haemonchus_contortus_Contig1695	status:Confirmed TR:Q23642 protein_id:CAA94855.1	4e-45	79	175	WBGene00014108	None
Haemonchus_contortus_Contig1701	locus:nlp-18 status:Confirmed TR:O62211 protein_id:CAB04255.2	8e-21	79	94	WBGene00003756	None
Haemonchus_contortus_Contig1716;	status:Confirmed TR:Q7YZG3 protein_id:AAP86614.1	4e-18	61	87	WBGene00021161	None
Haemonchus_contortus_Contig1718	status:Confirmed TR:Q23545 protein_id:CAA93430.1	7e-08	25	53	WBGene00014006	None
Haemonchus_contortus_Contig1723	locus:ttr-41 status:Confirmed TR:Q86NH9 protein_id:AAO38659.1	5e-52	67	199	WBGene00017374	None
Haemonchus_contortus_Contig1724	status:Confirmed TR:Q8MQ96 protein_id:AAM51533.1	2e-10	46	60	WBGene00016914	None
Haemonchus_contortus_Contig1749	locus:ttr-2 Transthyretin-like family status:Confirmed SW:P34500 protein_id:CAA82657.1	8e-51	67	195	WBGene00010539	None
Haemonchus_contortus_Contig1768	locus:vap-1 status:Confirmed TR:Q8MQ79 protein_id:AAM54195.1	1e-60	32	230	WBGene00006886	None
Haemonchus_contortus_Contig1769	locus:vap-1 status:Confirmed TR:Q8MQ79 protein_id:AAM54195.1	3e-08	26	55	WBGene00006886	None
Haemonchus_contortus_Contig1781	cysteine protease status:Partially_confirmed TR:Q20950 protein_id:CAB00098.1	4e-82	44	301	WBGene00010204	None
Haemonchus_contortus_Contig1786	locus:cpr-6 status:Confirmed TR:A7LPD1 protein_id:ABS19475.1	2e-40	37	161	WBGene00000786	None
Haemonchus_contortus_Contig1800	locus:calu-1 calcium binding protein status:Confirmed TR:Q23017 protein_id:AAB04578.1	1e-110	85	395	WBGene00019760	None
Haemonchus_contortus_Contig1808	locus:cpr-6 status:Confirmed TR:A7LPD1 protein_id:ABS19475.1	1e-26	45	116	WBGene00000786	None
Haemonchus_contortus_Contig1816	status:Predicted TR:A7LPH8 protein_id:CAO82039.1	2e-44	37	175	WBGene00045497	None
Haemonchus_contortus_Contig1840	locus:ttr-51 Transthyretin-like family status:Confirmed TR:O62289 protein_id:CAB05225.2	8e-34	64	137	WBGene00010440	None
Haemonchus_contortus_Contig1852	locus:vap-1 status:Confirmed TR:Q8MQ79 protein_id:AAM54195.1	2e-12	28	68	WBGene00006886	None
Haemonchus_contortus_Contig1856	locus:glb-1 Globin status:Confirmed SW:P30627 protein_id:CAA77458.2	2e-31	43	131	WBGene00014030	None
Haemonchus_contortus_Contig1859	locus:glb-1 Globin status:Confirmed SW:P30627 protein_id:CAA77458.2	3e-37	47	150	WBGene00014030	None
Haemonchus_contortus_Contig1871	locus:ost-1 osteonectin status:Confirmed SW:P34714 protein_id:AAB88325.1	5e-78	73	286	WBGene00003893	None
Haemonchus_contortus_Contig1874	locus:crt-1 calreticulin precursor status:Confirmed SW:P27798 protein_id:AAD14746.1	1e-136	69	479	WBGene00000802	None
Haemonchus_contortus_Contig1888	lipase status:Confirmed TR:Q19891 protein_id:CAA96636.1	1e-70	44	263	WBGene00009237	None
Haemonchus_contortus_Contig1903;	cysteine protease status:Partially_confirmed TR:Q20950 protein_id:CAB00098.1	4e-89	49	324	WBGene00010204	None
Haemonchus_contortus_Contig1907	cysteine protease status:Partially_confirmed TR:Q20950 protein_id:CAB00098.1	1e-81	45	299	WBGene00010204	None
gi|28915242|gb|CB333379.1|CB333379	locus:lin-7 PDZ domain (Also known as DHR or GLGF). status:Confirmed TR:Q9U245 protein_id:CAA22459.2	8e-25	59	108	WBGene00002996	GRO slow_growth , GRO slow_growth ,
gi|28915150|gb|CB333287.1|CB333287	locus:asp-3 aspartyl protease status:Confirmed SW:P55956 protein_id:AAK39240.1	4e-26	40	113	WBGene00000216	None
gi|28914104|gb|CB332296.1|CB332296	status:Confirmed TR:Q22483 protein_id:AAK31558.1	3e-46	74	179	WBGene00020499	GRO slow_growth , EMB embryonic_lethal , STP sterile_progeny , LVA larval_arrest ,
gi|28913881|gb|CB332073.1|CB332073	locus:taf-7.2 status:Confirmed TR:Q9NEW8 protein_id:CAC35845.1	6e-30	44	126	WBGene00006389	None
gi|28255100|gb|CB191708.1|CB191708	status:Confirmed TR:Q9XVW5 protein_id:CAA92002.1	2e-48	56	187	WBGene00011139	None
gi|28254965|gb|CB191573.1|CB191573	locus:heh-1 status:Confirmed SW:O17271 protein_id:AAB71040.2	2e-32	44	134	WBGene00006452	None
gi|27595538|gb|CB020802.1|CB020802	locus:trx-2 thioredoxin status:Confirmed SW:Q17424 protein_id:CAA94881.1	2e-44	67	173	WBGene00007099	None
gi|27594726|gb|CB019990.1|CB019990	status:Confirmed TR:Q9U238 protein_id:CAB60502.1	1e-34	50	141	WBGene00013238	None
gi|27594004|gb|CB019268.1|CB019268	status:Confirmed TR:Q9XWP0 protein_id:CAA21611.1	1e-38	69	155	WBGene00012830	GRO slow_growth ,
gi|27591007|gb|CB016271.1|CB016271	locus:flp-13 status:Confirmed SW:O44185 protein_id:AAB88376.1	1e-34	62	142	WBGene00001456	None
gi|27590994|gb|CB016258.1|CB016258	microfilarial antigen like status:Partially_confirmed TR:P91844 protein_id:CAA92570.1	2e-42	52	167	WBGene00013882	None
gi|27590861|gb|CB016125.1|CB016125	status:Confirmed TR:P91372 protein_id:AAC24401.1	6e-32	58	132	WBGene00019663	None
gi|27590776|gb|CB016040.1|CB016040	status:Partially_confirmed TR:O17261 protein_id:AAB71034.2	3e-23	51	103	WBGene00020740	None
gi|27590755|gb|CB016019.1|CB016019	status:Partially_confirmed TR:Q19830 protein_id:AAK31502.1	4e-58	67	220	WBGene00017841	None
gi|27590435|gb|CB015699.1|CB015699	status:Confirmed TR:Q8WTL3 protein_id:AAK68516.2	2e-41	50	164	WBGene00021835	None
gi|27590020|gb|CB015284.1|CB015284	status:Confirmed TR:Q20770 protein_id:CAA91331.1	3e-07	32	50	WBGene00010050	None
gi|27589900|gb|CB015164.1|CB015164	locus:kin-10 KIN-10 casein kinase status:Confirmed SW:P28548 protein_id:CAB00053.1	3e-85	94	310	WBGene00002196	GRO slow_growth , EMB embryonic_lethal , STP sterile_progeny , LVA larval_arrest , EMB embryonic_lethal ,
gi|27589782|gb|CB015046.1|CB015046	cysteine protease status:Partially_confirmed TR:Q20950 protein_id:CAB00098.1	3e-36	38	147	WBGene00010204	None
gi|27587757|gb|CB013021.1|CB013021	lectin status:Confirmed SW:Q94417 protein_id:CAB02136.1	4e-12	56	67	WBGene00014117	None
gi|27587674|gb|CB012938.1|CB012938	locus:uda-1 GDA1\/CD39 (nucleoside phosphatase) family status:Confirmed SW:Q9XU84 protein_id:CAB05544.1	2e-54	65	207	WBGene00010697	None
gi|27587450|gb|CB012714.1|CB012714	locus:clec-88 clec family, C-type lectin status:Confirmed TR:Q86NG4 protein_id:AAO38622.1	1e-15	40	79	WBGene00019606	None
gi|27587437|gb|CB012701.1|CB012701	locus:clec-88 clec family, C-type lectin status:Confirmed TR:Q86NG4 protein_id:AAO38622.1	1e-16	41	83	WBGene00019606	None
gi|27587401|gb|CB012665.1|CB012665	locus:tag-234 status:Partially_confirmed TR:Q95ZS9 protein_id:AAK73880.1	2e-12	41	66	WBGene00018874	None
gi|27587350|gb|CB012614.1|CB012614	beta-mannosidase status:Partially_confirmed SW:Q93324 protein_id:CAB01737.1	2e-24	42	107	WBGene00007904	None
gi|27587337|gb|CB012601.1|CB012601	lectin status:Confirmed SW:Q94417 protein_id:CAB02136.1	5e-10	57	60	WBGene00014117	None
gi|27587334|gb|CB012598.1|CB012598	status:Confirmed TR:Q65XY5 protein_id:AAU20844.1	1e-28	75	122	WBGene00019170	None
gi|27587163|gb|CB012427.1|CB012427	locus:clec-88 clec family, C-type lectin status:Confirmed TR:Q86NG4 protein_id:AAO38622.1	3e-16	40	81	WBGene00019606	None
gi|27587127|gb|CB012391.1|CB012391	locus:lea-1 status:Confirmed TR:O16527 protein_id:CAB05543.1	2e-06	24	48	WBGene00002263	None
gi|27587074|gb|CB012338.1|CB012338	status:Confirmed TR:Q20769 protein_id:CAA91330.2	1e-07	31	51	WBGene00010049	None
gi|27587045|gb|CB012309.1|CB012309	locus:clec-88 clec family, C-type lectin status:Confirmed TR:Q86NG4 protein_id:AAO38622.1	7e-15	44	77	WBGene00019606	None
gi|27539718|gb|CA994847.1|CA994847	locus:spp-14 status:Confirmed TR:Q2XN18 protein_id:AAX88825.1	5e-09	33	55	WBGene00004999	None
gi|27539680|gb|CA994809.1|CA994809	locus:ttr-16 Transthyretin-like family status:Confirmed SW:P55955 protein_id:CAA21645.1	4e-47	63	182	WBGene00012382	None
gi|27539644|gb|CA994773.1|CA994773	status:Confirmed TR:Q8I4C1 protein_id:CAD54173.1	2e-36	79	146	WBGene00013366	None
gi|27475499|gb|CA959139.1|CA959139	locus:cpr-6 status:Confirmed TR:Q8MQC6 protein_id:AAM51519.1	5e-30	33	127	WBGene00000786	None
gi|27475291|gb|CA958931.1|CA958931	cysteine protease status:Partially_confirmed TR:Q20950 protein_id:CAB00098.1	2e-16	34	80	WBGene00010204	None
gi|27474846|gb|CA958486.1|CA958486	status:Partially_confirmed TR:Q564W0 protein_id:CAI79264.1	6e-58	83	219	WBGene00009408	None
gi|27474734|gb|CA958374.1|CA958374	locus:dpy-17 status:Confirmed TR:Q20778 protein_id:AAK84534.1	5e-42	41	167	WBGene00001076	None
gi|27474462|gb|CA958102.1|CA958102	status:Partially_confirmed TR:Q93330 protein_id:CAB01686.1	4e-34	49	139	WBGene00007956	None
gi|27321595|gb|CA870046.1|CA870046	locus:cpr-1 cathepsin-like cysteine protease status:Confirmed SW:P25807 protein_id:CAB01410.2	1e-15	35	78	WBGene00000781	None
gi|27321498|gb|CA869949.1|CA869949	cysteine protease status:Partially_confirmed TR:Q20950 protein_id:CAB00098.1	4e-38	41	154	WBGene00010204	None
gi|27320982|gb|CA869433.1|CA869433	locus:vap-1 status:Confirmed TR:Q8MQ79 protein_id:AAM54195.1	2e-08	33	55	WBGene00006886	None
gi|27320335|gb|CA868786.1|CA868786	cysteine protease status:Partially_confirmed TR:Q20950 protein_id:CAB00098.1	3e-33	41	137	WBGene00010204	None
gi|24331646|gb|CA034082.1|CA034082	locus:cpr-6 status:Confirmed TR:A7LPD1 protein_id:ABS19475.1	1e-30	44	129	WBGene00000786	None
gi|24330435|gb|CA033375.1|CA033375	locus:ugt-45 7TM chemoreceptor, ugt family status:Partially_confirmed TR:Q965X5 protein_id:AAP13761.1	3e-10	38	59	WBGene00021372	None
gi|23377936|gb|BU665750.1|BU665750	locus:vap-1 status:Confirmed TR:Q8MQ79 protein_id:AAM54195.1	1e-47	47	186	WBGene00006886	None
gi|23377877|gb|BU665691.1|BU665691	locus:lact-3 esterase status:Confirmed TR:Q21569 protein_id:CAA90128.1	7e-76	56	279	WBGene00010897	None
gi|23377876|gb|BU665690.1|BU665690	locus:clec-88 clec family, C-type lectin status:Confirmed TR:Q86NG4 protein_id:AAO38622.1	7e-11	49	63	WBGene00019606	None
gi|23377858|gb|BU665672.1|BU665672	status:Confirmed TR:Q19536 protein_id:AAB63403.2	2e-09	26	57	WBGene00017548	None
gi|17353072|gb|BM174187.1|BM174187	status:Partially_confirmed TR:Q9XVQ8 protein_id:CAB02922.2	2e-20	41	93	WBGene00008708	None
gi|17352924|gb|BM174039.1|BM174039	locus:glb-1 Globin status:Confirmed SW:P30627 protein_id:CAA77458.2	1e-31	40	132	WBGene00014030	None
gi|17352758|gb|BM173873.1|BM173873	status:Partially_confirmed TR:A5Z2T9 protein_id:CAN99686.1	2e-81	78	298	WBGene00045418	None
gi|17352596|gb|BM173711.1|BM173711	locus:cah-5 carbonic anhydrase status:Confirmed SW:Q10462 protein_id:AAA80437.6	2e-61	56	231	WBGene00000283	None
gi|17148189|gb|BM139422.1|BM139422	locus:clec-88 clec family, C-type lectin status:Confirmed TR:Q86NG4 protein_id:AAO38622.1	8e-07	45	50	WBGene00019606	None
gi|17148182|gb|BM139415.1|BM139415	status:Partially_confirmed TR:Q9NF22 protein_id:CAB60843.3	3e-40	40	160	WBGene00013667	None
gi|17148171|gb|BM139404.1|BM139404	lectin status:Confirmed SW:Q94417 protein_id:CAB02136.1	5e-12	56	67	WBGene00014117	None
gi|17148127|gb|BM139360.1|BM139360	locus:ttr-41 status:Confirmed TR:Q86NH9 protein_id:AAO38659.1	7e-46	64	178	WBGene00017374	None
gi|17148118|gb|BM139351.1|BM139351	lectin status:Confirmed SW:Q94417 protein_id:CAB02136.1	5e-10	57	60	WBGene00014117	None
gi|17147963|gb|BM139196.1|BM139196	glutaredoxin status:Confirmed SW:Q19297 protein_id:AAA81721.2	2e-34	50	140	WBGene00017340	None
gi|17147844|gb|BM139077.1|BM139077	status:Partially_confirmed TR:Q7Z121 protein_id:AAP68954.1	4e-08	57	54	WBGene00016088	None
gi|17147732|gb|BM138965.1|BM138965	cysteine protease status:Partially_confirmed TR:Q20950 protein_id:CAB00098.1	7e-40	43	159	WBGene00010204	None
gi|17147635|gb|BM138868.1|BM138868	lectin status:Confirmed SW:Q94417 protein_id:CAB02136.1	2e-10	58	62	WBGene00014117	None
gi|17147543|gb|BM138776.1|BM138776	status:Partially_confirmed TR:Q22591 protein_id:AAA83595.1	8e-08	28	53	WBGene00020585	EMB embryonic_lethal ,
gi|15499143|gb|BI595656.1|BI595656	status:Confirmed TR:Q21151 protein_id:AAK21424.1	5e-45	63	176	WBGene00019332	None
gi|15499027|gb|BI595540.1|BI595540	locus:tag-225 metalloproteinase inhibitor status:Confirmed SW:Q21265 protein_id:AAA96174.1	2e-44	54	174	WBGene00019478	None
gi|15499020|gb|BI595533.1|BI595533	locus:tag-290 serine protease inhibitor status:Confirmed TR:Q20014 protein_id:CAA98467.1	1e-52	55	201	WBGene00009386	None
gi|15498987|gb|BI595500.1|BI595500	locus:spp-15 status:Confirmed TR:Q9BIC4 protein_id:AAK21363.1	2e-22	46	99	WBGene00005000	None
gi|15498890|gb|BI595403.1|BI595403	locus:nlp-14 status:Confirmed TR:Q18915 protein_id:AAA81697.1	8e-40	60	159	WBGene00003752	None
gi|14020509|gb|BG734225.1|BG734225	locus:lys-8 status:Confirmed TR:Q09975 protein_id:AAB93455.1	1e-68	58	255	WBGene00003097	None
gi|12619009|gb|BG123058.1|BG123058	locus:ttr-15 Transthyretin-like family status:Confirmed SW:Q22288 protein_id:CAA82574.1	9e-08	42	51	WBGene00011561	None
gi|11927926|gb|BF662725.1|BF662725	locus:nid-1 nidogen like status:Partially_confirmed TR:Q93791 protein_id:CAB01972.1	4e-41	46	163	WBGene00003738	None
gi|11907026|gb|BF642902.1|BF642902	locus:mdt-1.2 status:Partially_confirmed SW:O02042 protein_id:AAB52882.1	1e-12	33	67	WBGene00007011	None
gi|11411398|gb|BF423409.1|BF423409	testes-specific protein like status:Partially_confirmed TR:P90958 protein_id:CAA92136.1	5e-06	26	47	WBGene00011462	None
gi|11411324|gb|BF423335.1|BF423335	locus:vap-1 status:Confirmed TR:Q8MQ79 protein_id:AAM54195.1	7e-06	33	45	WBGene00006886	None
gi|11411000|gb|BF423002.1|BF423002	locus:nlp-40 status:Confirmed TR:Q9N4D8 protein_id:AAF36049.1	3e-25	57	109	WBGene00022276	None
gi|11410812|gb|BF422823.1|BF422823	status:Predicted TR:Q4PIX2 protein_id:AAY86272.1	1e-18	55	87	WBGene00044411	None
gi|11410801|gb|BF422812.1|BF422812	status:Confirmed TR:Q19147 protein_id:AAG24026.2	3e-35	56	143	WBGene00017193	None
gi|11410731|gb|BF422742.1|BF422742	locus:wrt-5 status:Confirmed SW:Q9U7D3 protein_id:AAC48258.1	8e-53	52	202	WBGene00006951	None
gi|11069006|gb|BF186787.1|BF186787	locus:ttr-31 Transthyretin-like family status:Partially_confirmed TR:Q93805 protein_id:CAB02670.1	3e-56	71	213	WBGene00010225	None
gi|11068990|gb|BF186771.1|BF186771	locus:ttr-51 Transthyretin-like family status:Confirmed TR:O62289 protein_id:CAB05225.2	2e-52	69	200	WBGene00010440	None
gi|11068975|gb|BF186756.1|BF186756	status:Confirmed TR:O61880 protein_id:AAC17663.1	3e-09	53	57	WBGene00019097	None
gi|11068923|gb|BF186704.1|BF186704	serine protease inhibitor status:Partially_confirmed TR:Q18836 protein_id:CAA99845.1	1e-37	43	152	WBGene00008304	None
gi|10819194|gb|BF060284.1|BF060284	locus:mec-1 status:Partially_confirmed TR:Q5ZR40 protein_id:AAV28331.1	2e-10	44	60	WBGene00003165	None
gi|10819193|gb|BF060283.1|BF060283	locus:vap-1 status:Confirmed TR:Q8MQ79 protein_id:AAM54195.1	3e-13	37	69	WBGene00006886	None
gi|10819149|gb|BF060239.1|BF060239	phospholipase status:Partially_confirmed TR:Q23119 protein_id:CAA91393.2	5e-38	64	153	WBGene00012201	None
gi|10818934|gb|BF060024.1|BF060024	lipase status:Confirmed TR:Q19891 protein_id:CAA96636.1	3e-26	55	113	WBGene00009237	None
gi|10818739|gb|BF059839.1|BF059839	locus:cpr-4 cathepsin B-like cysteine proteinase 4 precursor status:Confirmed SW:P43508 protein_id:AAA92327.1	2e-24	40	108	WBGene00000784	None
gi|10122290|gb|AW670828.1|AW670828	status:Predicted TR:Q7YTL7 protein_id:CAE17885.1	2e-06	58	47	WBGene00010848	None
gi|10122245|gb|AW670783.1|AW670783	status:Confirmed TR:Q20312 protein_id:AAA19078.1	1e-42	55	167	WBGene00018343	None
gi|10122221|gb|AW670759.1|AW670759	locus:ttr-8 status:Partially_confirmed TR:Q95Y93 protein_id:AAK84467.1	1e-45	65	178	WBGene00020049	None
gi|5041734|gb|AI723405.1|AI723405	cysteine protease status:Partially_confirmed TR:Q20950 protein_id:CAB00098.1	5e-21	34	96	WBGene00010204	None
Litomosoides_sigmodontis_Contig12	locus:asb-2 ATP synthase B chain status:Confirmed TR:Q19126 protein_id:AAA96210.1	5e-36	44	147	WBGene00000207	LVA larval_arrest , GRO slow_growth , EMB embryonic_lethal , STP sterile_progeny , EMB embryonic_lethal , EMB general_pace_of_development_abnormal_early_emb , GRO slow_growth ,
Litomosoides_sigmodontis_Contig22	locus:mlt-8 status:Confirmed TR:O02106 protein_id:AAC71171.2	1e-110	81	394	WBGene00021095	None
Litomosoides_sigmodontis_Contig24	locus:ttr-45 status:Predicted TR:Q2EEM8 protein_id:CAJ76932.1	4e-49	67	189	WBGene00044737	None
Litomosoides_sigmodontis_Contig51	locus:spp-10 7TM chemoreceptor, spp family status:Confirmed TR:Q18276 protein_id:AAB37549.2	3e-41	40	164	WBGene00004995	None
Litomosoides_sigmodontis_Contig71	locus:ttr-5 Transthyretin-like family status:Partially_confirmed SW:Q03575 protein_id:CAA79556.1	5e-50	63	192	WBGene00008040	None
Litomosoides_sigmodontis_Contig100	locus:dao-2 status:Confirmed TR:Q86LS4 protein_id:AAO38616.1	1e-09	28	58	WBGene00000928	None
Litomosoides_sigmodontis_Contig135	ATP synthase alpha and beta subunits, ATP synthase Alpha chain, C terminal status:Confirmed SW:Q9XXK1 protein_id:CAA19429.1	2e-70	73	261	WBGene00010419	GRO slow_growth , EMB embryonic_lethal , LVA larval_arrest , LVA larval_arrest , EMB general_pace_of_development_abnormal_early_emb ,
Litomosoides_sigmodontis_Contig142	locus:egl-21 zinc carboxypeptidase status:Confirmed TR:O17754 protein_id:CAB02881.1	1e-136	64	481	WBGene00001189	None
Litomosoides_sigmodontis_Contig180	status:Partially_confirmed TR:Q2PJ98 protein_id:ABC48251.1	3e-25	44	110	WBGene00018694	None
Litomosoides_sigmodontis_Contig196	status:Partially_confirmed TR:Q9XVA8 protein_id:CAB04042.1	1e-50	51	195	WBGene00008496	None
Litomosoides_sigmodontis_Contig202	status:Confirmed TR:Q9N2X6 protein_id:AAF60880.2	4e-14	37	74	WBGene00022287	None
Litomosoides_sigmodontis_Contig218	locus:pqn-83 status:Confirmed TR:Q69YZ0 protein_id:CAH10818.1	1e-08	29	56	WBGene00004164	LVL larval_lethal ,
Litomosoides_sigmodontis_Contig254	acid phosphatase status:Partially_confirmed TR:O17373 protein_id:AAB71294.1	8e-47	46	183	WBGene00020471	None
Litomosoides_sigmodontis_Contig330	locus:ttr-17 Transthyretin-like family status:Confirmed TR:Q9XWL1 protein_id:CAA21646.1	3e-25	45	110	WBGene00012383	None
Litomosoides_sigmodontis_Contig339	vacuolar processing enzyme like status:Confirmed TR:Q17945 protein_id:CAA99935.1	6e-38	68	152	WBGene00012144	EMB embryonic_lethal ,
gi|61117216|gb|DN558177.1|DN558177	status:Predicted TR:Q7YX64 protein_id:CAE17736.1	5e-07	41	49	WBGene00008369	None
gi|61117149|gb|DN558110.1|DN558110	status:Confirmed TR:Q20289 protein_id:AAA81107.2	1e-06	26	49	WBGene00018303	None
gi|61116492|gb|DN557453.1|DN557453	status:Partially_confirmed TR:Q9UAZ1 protein_id:AAD14759.1	1e-24	40	108	WBGene00021732	EMB embryonic_lethal ,
gi|61116475|gb|DN557436.1|DN557436	locus:ttr-7 status:Confirmed TR:Q7YZH4 protein_id:AAP82637.2	4e-12	34	65	WBGene00020566	None
gi|61116382|gb|DN557343.1|DN557343	status:Confirmed SW:Q95Y83 protein_id:AAK39323.1	2e-22	55	101	WBGene00022470	EMB embryonic_lethal ,
gi|61116372|gb|DN557333.1|DN557333	status:Confirmed SW:Q9BL07 protein_id:AAK29943.1	2e-30	45	128	WBGene00021852	None
gi|61116258|gb|DN557219.1|DN557219	locus:cpg-4 status:Confirmed TR:O16883 protein_id:AAB69883.3	4e-14	24	74	WBGene00015677	None
gi|61116183|gb|DN557144.1|DN557144	status:Partially_confirmed TR:Q10910 protein_id:AAK31383.2	6e-11	40	62	WBGene00015002	None
gi|61116112|gb|DN557073.1|DN557073	locus:cyn-5 cyclophillin status:Confirmed SW:P52013 protein_id:CAB07192.1	1e-55	64	211	WBGene00000881	None
gi|61116085|gb|DN557046.1|DN557046	locus:ttr-51 Transthyretin-like family status:Confirmed TR:O62289 protein_id:CAB05225.2	8e-13	35	69	WBGene00010440	None
gi|61116011|gb|DN556972.1|DN556972	status:Confirmed TR:O76628 protein_id:AAC26296.1	8e-07	29	49	WBGene00021965	None
gi|61116006|gb|DN556967.1|DN556967	status:Confirmed TR:Q9XXJ4 protein_id:CAA19444.1	1e-27	37	119	WBGene00012439	None
gi|61115939|gb|DN556900.1|DN556900	locus:tag-297 status:Confirmed TR:O45302 protein_id:CAB07587.1	1e-62	57	235	WBGene00007999	LVL larval_lethal , LVA larval_arrest , LVA larval_arrest ,
gi|61115787|gb|DN556748.1|DN556748	status:Confirmed TR:Q21616 protein_id:CAA92185.1	2e-13	39	70	WBGene00010969	None
gi|61115689|gb|DN556650.1|DN556650	locus:wrt-10 status:Confirmed TR:Q09635 protein_id:AAB93318.1	6e-48	57	186	WBGene00006956	None
gi|61115610|gb|DN556571.1|DN556571	status:Partially_confirmed SW:O17554 protein_id:CAB07547.2	6e-55	64	209	WBGene00007210	None
gi|30931543|gb|CD203475.1|CD203475	status:Confirmed SW:Q9N3B0 protein_id:AAK93864.2	4e-57	63	216	WBGene00021888	None
gi|30931278|gb|CD203365.1|CD203365	locus:sel-9 type I membrane protein status:Confirmed SW:O17528 protein_id:AAB63937.1	5e-45	74	175	WBGene00004766	None
Nippostrongylus_brasiliensis_Contig102	locus:lec-5 status:Confirmed TR:Q23426 protein_id:AAC71097.2	1e-116	82	412	WBGene00002268	None
Nippostrongylus_brasiliensis_Contig145	locus:flp-6 FMRFAMIDE-related peptide status:Confirmed TR:Q19165 protein_id:CAA94786.2	1e-28	57	120	WBGene00001449	None
Nippostrongylus_brasiliensis_Contig153	locus:nlp-1 A. californica buccalin precursor (weak) status:Confirmed SW:Q11088 protein_id:AAA82349.2	2e-08	46	53	WBGene00003739	None
Nippostrongylus_brasiliensis_Contig200	locus:nlp-10 status:Confirmed TR:Q20114 protein_id:CAA84664.1	9e-15	45	75	WBGene00003748	None
Nippostrongylus_brasiliensis_Contig205	status:Partially_confirmed TR:Q564W0 protein_id:CAI79264.1	4e-33	50	137	WBGene00009408	None
Nippostrongylus_brasiliensis_Contig206	locus:vap-1 status:Confirmed TR:Q8MQ79 protein_id:AAM54195.1	2e-36	34	148	WBGene00006886	None
Nippostrongylus_brasiliensis_Contig241	status:Confirmed TR:Q95YA3 protein_id:AAK85489.2	6e-26	77	111	WBGene00019160	None
Nippostrongylus_brasiliensis_Contig245	locus:flp-18 status:Confirmed SW:Q9N4V0 protein_id:AAO91690.1	5e-36	50	146	WBGene00001461	None
Nippostrongylus_brasiliensis_Contig276	D52 protein status:Confirmed SW:P55326 protein_id:CAA92122.2	5e-45	75	176	WBGene00008745	None
Nippostrongylus_brasiliensis_Contig290	status:Confirmed TR:Q23455 protein_id:CAA94799.1	4e-12	75	65	WBGene00013964	None
Nippostrongylus_brasiliensis_Contig311	status:Predicted TR:A7LPH8 protein_id:CAO82039.1	2e-39	42	158	WBGene00045497	None
Nippostrongylus_brasiliensis_Contig321	status:Confirmed TR:Q8I4B8 protein_id:CAD56617.1	5e-10	34	59	WBGene00013481	None
Nippostrongylus_brasiliensis_Contig357	status:Confirmed TR:Q21151 protein_id:AAK21424.1	3e-45	63	176	WBGene00019332	None
Nippostrongylus_brasiliensis_Contig367	locus:flp-1 status:Confirmed SW:P41855 protein_id:CAD56243.1	6e-07	60	49	WBGene00001444	None
Nippostrongylus_brasiliensis_Contig375	status:Predicted TR:A7LPH8 protein_id:CAO82039.1	2e-39	42	158	WBGene00045497	None
Nippostrongylus_brasiliensis_Contig386	locus:flp-16 status:Confirmed TR:Q7YX32 protein_id:CAE17795.1	6e-13	86	68	WBGene00001459	None
Nippostrongylus_brasiliensis_Contig409	status:Confirmed TR:Q19513 protein_id:CAA96624.1	3e-25	57	110	WBGene00008914	None
Nippostrongylus_brasiliensis_Contig423	locus:nlp-9 status:Confirmed TR:O44539 protein_id:AAB94167.1	9e-11	48	61	WBGene00003747	None
Nippostrongylus_brasiliensis_Contig428	locus:tag-225 metalloproteinase inhibitor status:Confirmed SW:Q21265 protein_id:AAA96174.1	1e-20	36	95	WBGene00019478	None
Nippostrongylus_brasiliensis_Contig446	locus:cyn-5 cyclophillin status:Confirmed SW:P52013 protein_id:CAB07192.1	8e-69	70	256	WBGene00000881	None
Nippostrongylus_brasiliensis_Contig462	locus:swm-1 status:Confirmed TR:Q18158 protein_id:AAA92314.1	2e-28	51	121	WBGene00023417	None
Nippostrongylus_brasiliensis_Contig464	locus:nuo-1 NADH-ubiquinone oxidoreductase status:Partially_confirmed TR:Q17880 protein_id:CAA90435.1	1e-101	92	363	WBGene00003831	EMB embryonic_lethal , LVA larval_arrest , EMB embryonic_lethal , GRO slow_growth , EMB embryonic_lethal ,
Nippostrongylus_brasiliensis_Contig466	status:Confirmed TR:Q95XT9 protein_id:AAK68549.3	6e-15	70	75	WBGene00022063	None
Nippostrongylus_brasiliensis_Contig477	locus:spp-10 7TM chemoreceptor, spp family status:Confirmed TR:Q4JFH6 protein_id:AAB37550.2	3e-60	47	228	WBGene00004995	None
Nippostrongylus_brasiliensis_Contig488	status:Predicted TR:Q7YX47 protein_id:CAE17766.1	1e-06	45	47	WBGene00008002	None
Nippostrongylus_brasiliensis_Contig497	locus:ttr-6 status:Confirmed TR:O17345 protein_id:AAK39307.1	1e-48	70	187	WBGene00020886	None
Nippostrongylus_brasiliensis_Contig500	status:Confirmed TR:Q21151 protein_id:AAK21424.1	3e-26	66	112	WBGene00019332	None
Nippostrongylus_brasiliensis_Contig505	locus:far-1 O. volvulus 20Kd antigenic peptide status:Confirmed SW:P34382 protein_id:CAA79616.1	1e-36	45	149	WBGene00001385	None
Nippostrongylus_brasiliensis_Contig539	locus:tag-225 metalloproteinase inhibitor status:Confirmed SW:Q21265 protein_id:AAA96174.1	2e-20	37	94	WBGene00019478	None
Nippostrongylus_brasiliensis_Contig574	nucleoside diphosphate kinase status:Confirmed TR:Q93576 protein_id:CAB02101.1	8e-80	90	292	WBGene00009119	None
Nippostrongylus_brasiliensis_Contig632	status:Confirmed TR:Q2PJ72 protein_id:CAJ55258.1	5e-83	78	303	WBGene00010290	None
Nippostrongylus_brasiliensis_Contig640	locus:fkb-3 FKBP-binding protein status:Partially_confirmed TR:O16309 protein_id:AAB65370.1	1e-91	65	332	WBGene00001428	None
Nippostrongylus_brasiliensis_Contig648	status:Confirmed SW:Q9U256 protein_id:CAB63390.1	6e-15	38	75	WBGene00013127	None
Nippostrongylus_brasiliensis_Contig655	locus:swm-1 status:Confirmed TR:Q18158 protein_id:AAA92314.1	2e-30	47	129	WBGene00023417	None
Nippostrongylus_brasiliensis_Contig679	locus:ttr-15 Transthyretin-like family status:Confirmed SW:Q22288 protein_id:CAA82574.1	1e-10	37	61	WBGene00011561	None
Nippostrongylus_brasiliensis_Contig705	locus:cyn-5 cyclophillin status:Confirmed SW:P52013 protein_id:CAB07192.1	2e-65	65	244	WBGene00000881	None
Nippostrongylus_brasiliensis_Contig715	Immunodominant antigen status:Confirmed SW:Q19948 protein_id:AAC46663.1	6e-36	39	147	WBGene00017970	None
Nippostrongylus_brasiliensis_Contig752	locus:ttr-16 Transthyretin-like family status:Confirmed SW:P55955 protein_id:CAA21645.1	9e-47	64	181	WBGene00012382	None
Nippostrongylus_brasiliensis_Contig760	locus:ooc-3 status:Confirmed TR:Q8I132 protein_id:CAD59139.1	3e-42	31	169	WBGene00003868	EMB embryonic_lethal , EMB complex_phenotype_early_emb , EMB embryonic_lethal ,
Nippostrongylus_brasiliensis_Contig773	locus:pvf-1 status:Partially_confirmed TR:Q9N413 protein_id:AAF60517.1	2e-71	46	265	WBGene00004249	None
Nippostrongylus_brasiliensis_Contig783	locus:tct-1 TCTP protein status:Confirmed SW:Q93573 protein_id:CAB02099.1	3e-27	64	118	WBGene00009122	GRO slow_growth , GRO slow_growth , STP sterile_progeny , EMB embryonic_lethal ,
Nippostrongylus_brasiliensis_Contig803	locus:clec-53 clec family, C-type lectin status:Partially_confirmed TR:P91429 protein_id:AAB42238.2	1e-17	44	85	WBGene00020191	None
Nippostrongylus_brasiliensis_Contig804	locus:glb-1 Globin status:Confirmed SW:P30627 protein_id:CAA77458.2	4e-39	47	157	WBGene00014030	None
Nippostrongylus_brasiliensis_Contig805	locus:cpg-3 status:Confirmed TR:Q21771 protein_id:CAA95840.1	2e-21	39	98	WBGene00011063	None
Nippostrongylus_brasiliensis_Contig821	locus:glb-1 Globin status:Confirmed SW:P30627 protein_id:CAA77458.2	1e-36	48	148	WBGene00014030	None
Nippostrongylus_brasiliensis_Contig866	status:Confirmed TR:O44145 protein_id:AAB88324.2	3e-22	38	100	WBGene00016636	None
Nippostrongylus_brasiliensis_Contig867	status:Confirmed TR:Q9XWU9 protein_id:CAA21542.1	2e-17	52	83	WBGene00012557	None
Nippostrongylus_brasiliensis_Contig868	locus:ttr-15 Transthyretin-like family status:Confirmed SW:Q22288 protein_id:CAA82574.1	4e-37	57	149	WBGene00011561	None
Nippostrongylus_brasiliensis_Contig869	status:Predicted TR:Q7YWV1 protein_id:CAE17926.1	4e-22	57	100	WBGene00011551	None
Nippostrongylus_brasiliensis_Contig875	17k antigen (O. volvulus) status:Confirmed TR:Q17698 protein_id:AAA81053.1	1e-15	35	78	WBGene00015514	None
Nippostrongylus_brasiliensis_Contig877	status:Partially_confirmed TR:O62277 protein_id:CAB04526.1	8e-18	27	86	WBGene00010266	None
Nippostrongylus_brasiliensis_Contig880	locus:glb-1 Globin status:Confirmed SW:P30627 protein_id:CAA77458.2	3e-39	51	157	WBGene00014030	None
Nippostrongylus_brasiliensis_Contig902	locus:glb-1 Globin status:Confirmed SW:P30627 protein_id:CAA77458.2	2e-35	47	144	WBGene00014030	None
Nippostrongylus_brasiliensis_Contig922	locus:pas-3 endopeptidase status:Confirmed SW:Q9N599 protein_id:AAF60416.2	1e-110	86	395	WBGene00003924	GRO slow_growth , EMB embryonic_lethal , EMB embryonic_lethal , LVA larval_arrest , EMB passage_through_meiosis_abnormal_early_emb ,
Nippostrongylus_brasiliensis_Contig932	locus:ttr-15 Transthyretin-like family status:Confirmed SW:Q22288 protein_id:CAA82574.1	3e-36	58	146	WBGene00011561	None
Nippostrongylus_brasiliensis_Contig933	status:Partially_confirmed TR:O62277 protein_id:CAB04526.1	2e-14	30	75	WBGene00010266	None
Nippostrongylus_brasiliensis_Contig934	locus:ttr-26 Transthyretin-like family status:Confirmed TR:Q9XXR5 protein_id:CAA16398.1	2e-10	29	60	WBGene00013079	None
Nippostrongylus_brasiliensis_Contig957	locus:pdi-3 protein disulphide isomerase ER-60 precursor like status:Confirmed TR:O17908 protein_id:CAB07480.1	1e-126	79	446	WBGene00003964	None
Nippostrongylus_brasiliensis_Contig960	status:Predicted TR:Q9XWX3 protein_id:CAA21513.1	4e-07	28	51	WBGene00012816	None
gi|120542366|gb|EH362249.1|EH362249	phospholipase precursor status:Confirmed TR:O01300 protein_id:CAA92221.2	2e-69	77	257	WBGene00008621	None
gi|120542128|gb|EH362011.1|EH362011	status:Confirmed TR:Q86D10 protein_id:CAD89741.1	2e-84	66	308	WBGene00010316	None
gi|120542090|gb|EH361973.1|EH361973	status:Partially_confirmed TR:Q21766 protein_id:CAA88730.1	1e-09	30	58	WBGene00011041	None
gi|120541784|gb|EH361667.1|EH361667	locus:rps-4 status:Confirmed SW:Q9N3X2 protein_id:AAF60569.1	5e-47	58	183	WBGene00004473	EMB embryonic_lethal , EMB pleiotropic_defects_severe_early_emb ,
gi|120541426|gb|EH361309.1|EH361309	locus:calu-1 calcium binding protein status:Confirmed TR:Q23017 protein_id:AAB04578.1	1e-122	86	432	WBGene00019760	None
gi|120541262|gb|EH361145.1|EH361145	locus:ilys-4 status:Confirmed TR:Q9GYQ2 protein_id:AAF99902.2	1e-67	70	251	WBGene00016958	None
gi|120540931|gb|EH360814.1|EH360814	locus:nlp-37 status:Predicted TR:Q20552 protein_id:AAA81748.2	6e-11	46	62	WBGene00018590	None
gi|120540744|gb|EH360627.1|EH360627	status:Confirmed TR:O61761 protein_id:AAC17009.1	1e-08	34	55	WBGene00018946	None
gi|120540651|gb|EH360534.1|EH360534	locus:nlp-11 status:Confirmed SW:Q09367 protein_id:CAA87048.1	2e-23	54	105	WBGene00003749	None
gi|120540369|gb|EH360252.1|EH360252	locus:abf-2 status:Confirmed TR:Q9NL71 protein_id:AAK68258.1	3e-22	72	99	WBGene00000013	None
gi|120540368|gb|EH360251.1|EH360251	locus:far-8 status:Confirmed TR:Q21152 protein_id:AAK21422.2	6e-06	24	47	WBGene00001392	None
gi|120539693|gb|EH359576.1|EH359576	locus:gly-8 Glycosyl transferases status:Confirmed SW:O45293 protein_id:CAC35860.1	1e-62	51	235	WBGene00001633	None
gi|120539593|gb|EH359476.1|EH359476	status:Confirmed TR:Q8I4B9 protein_id:CAD56616.1	3e-17	35	84	WBGene00013481	None
gi|120539524|gb|EH359407.1|EH359407	locus:ist-1 status:Confirmed TR:Q18820 protein_id:AAC48153.4	5e-45	41	177	WBGene00002163	None
gi|120539174|gb|EH359057.1|EH359057	status:Partially_confirmed TR:Q9XVQ8 protein_id:CAB02922.2	1e-18	43	88	WBGene00008708	None
gi|120539166|gb|EH359049.1|EH359049	locus:far-8 status:Confirmed TR:Q21152 protein_id:AAK21422.2	1e-12	27	69	WBGene00001392	None
gi|120539021|gb|EH358904.1|EH358904	locus:ttr-51 Transthyretin-like family status:Confirmed TR:O62289 protein_id:CAB05225.2	1e-42	63	167	WBGene00010440	None
gi|91103715|gb|EB185758.1|EB185758	locus:flp-8 status:Confirmed TR:Q8WQF5 protein_id:CAD21627.1	7e-28	50	119	WBGene00001451	None
gi|22789703|gb|BU493363.1|BU493363	status:Partially_confirmed TR:Q20972 protein_id:CAA98494.1	6e-07	28	49	WBGene00010237	None
gi|22789687|gb|BU493443.1|BU493443	locus:vap-1 status:Confirmed TR:Q8MQ79 protein_id:AAM54195.1	3e-09	23	57	WBGene00006886	None
gi|22789679|gb|BU493435.1|BU493435	locus:ttr-18 Transthyretin-like family status:Confirmed TR:Q17473 protein_id:CAA91371.1	3e-07	37	50	WBGene00007142	None
gi|22789655|gb|BU493411.1|BU493411	lectin status:Confirmed SW:Q94417 protein_id:CAB02136.1	7e-19	36	89	WBGene00014117	None
gi|21393026|gb|BM278858.2|BM278858	locus:vap-1 status:Confirmed TR:Q8MQ79 protein_id:AAM54195.1	7e-09	32	55	WBGene00006886	None
gi|21391443|gb|BQ529543.1|BQ529543	locus:cpi-2 status:Confirmed TR:O61973 protein_id:AAC17767.1	2e-40	57	160	WBGene00000534	None
gi|21391360|gb|BQ529460.1|BQ529460	status:Partially_confirmed TR:Q18675 protein_id:CAA93102.1	4e-16	55	80	WBGene00008153	None
gi|21391345|gb|BQ529445.1|BQ529445	status:Confirmed TR:Q9XWZ5 protein_id:CAA21486.1	1e-10	39	61	WBGene00012778	None
gi|21391343|gb|BQ529443.1|BQ529443	locus:lbp-1 fatty acid-binding protein status:Confirmed SW:Q20223 protein_id:AAA81434.1	3e-54	63	207	WBGene00002253	None
gi|17972795|gb|BM279537.1|BM279537	status:Confirmed TR:Q19536 protein_id:AAB63403.2	5e-09	21	57	WBGene00017548	None
gi|17972755|gb|BM279497.1|BM279497	status:Confirmed TR:Q966K7 protein_id:AAK68325.1	7e-41	39	162	WBGene00017471	None
gi|17972737|gb|BM279479.1|BM279479	testes-specific protein like status:Partially_confirmed TR:P90958 protein_id:CAA92136.1	1e-21	34	99	WBGene00011462	None
gi|17972707|gb|BM279449.1|BM279449	thioredoxin status:Partially_confirmed TR:Q9N4L6 protein_id:AAL11490.1	2e-50	49	194	WBGene00022836	EMB embryonic_lethal ,
gi|17972601|gb|BM279343.1|BM279343	phospholipase A2 status:Partially_confirmed TR:Q17790 protein_id:CAA90098.1	1e-50	59	194	WBGene00007419	None
gi|17972544|gb|BM279286.1|BM279286	status:Partially_confirmed TR:Q9N5X9 protein_id:AAF39754.1	2e-33	38	137	WBGene00015795	None
gi|17972436|gb|BM279178.1|BM279178	locus:phat-2 status:Confirmed TR:Q9GYJ2 protein_id:AAF99888.1	2e-06	26	47	WBGene00016733	None
gi|17972390|gb|BM279132.1|BM279132	status:Confirmed TR:O45448 protein_id:CAB04528.1	2e-37	58	150	WBGene00009400	None
gi|17972369|gb|BM279111.1|BM279111	vacuolar processing enzyme like status:Confirmed TR:Q17945 protein_id:CAA99935.1	7e-61	68	229	WBGene00012144	None
gi|17972340|gb|BM279082.1|BM279082	locus:clec-50 Lectin C-type domain short and long forms (2 domains) status:Confirmed TR:Q9XUL7 protein_id:CAB04909.1	1e-13	28	72	WBGene00012253	None
Oesophagostomum_dentatum_Contig9	status:Confirmed TR:O44621 protein_id:AAB94226.1	6e-15	34	75	WBGene00019646	None
Oesophagostomum_dentatum_Contig25	locus:far-1 O. volvulus 20Kd antigenic peptide status:Confirmed SW:P34382 protein_id:CAA79616.1	2e-08	22	55	WBGene00001385	None
Oesophagostomum_dentatum_Contig43	status:Confirmed TR:Q18157 protein_id:AAA92313.1	2e-10	47	60	WBGene00016097	None
Oesophagostomum_dentatum_Contig45	locus:spp-15 status:Confirmed TR:Q9BIC4 protein_id:AAK21363.1	1e-07	34	51	WBGene00005000	None
Oesophagostomum_dentatum_Contig56	status:Confirmed TR:Q9N5S7 protein_id:AAF39830.1	6e-23	41	102	WBGene00018656	None
Oesophagostomum_dentatum_Contig57;	locus:try-6 peptidase status:Partially_confirmed TR:O01566 protein_id:AAB93344.2	6e-07	25	50	WBGene00006624	None
Oesophagostomum_dentatum_Contig62	locus:ttr-15 Transthyretin-like family status:Confirmed SW:Q22288 protein_id:CAA82574.1	1e-38	66	154	WBGene00011561	None
Oesophagostomum_dentatum_Contig70;	status:Confirmed TR:Q23614 protein_id:CAA98067.2	3e-10	27	60	WBGene00014090	None
Oesophagostomum_dentatum_Contig124	status:Confirmed TR:Q9GPA1 protein_id:AAF99955.3	2e-22	34	101	WBGene00018605	None
Odm02A06	status:Partially_confirmed TR:Q18280 protein_id:AAB37547.1	5e-13	24	69	WBGene00016180	None
Odm02B01;	locus:nas-5 zinc metalloprotease status:Partially_confirmed SW:P91828 protein_id:CAB05814.2	5e-06	31	45	WBGene00003524	None
Odm02F03	locus:mlt-11 Kunitz\/Bovine pancreatic trypsin inhibitor domain (10 domains), Thyroglobulin type-1 repeat status:Partially_confirmed TR:O45881 protein_id:CAB07294.2	8e-11	47	61	WBGene00012186	None
Odm05B10;	locus:lec-4 galactoside binding lectin status:Confirmed TR:Q18625 protein_id:CAA88850.1	4e-09	33	57	WBGene00002267	None
Odm05D03	locus:clec-50 Lectin C-type domain short and long forms (2 domains) status:Confirmed TR:Q9XUL7 protein_id:CAB04909.1	8e-12	35	65	WBGene00012253	None
Odm05G01	status:Partially_confirmed TR:Q17457 protein_id:AAA92322.1	6e-15	38	75	WBGene00015056	None
Odm05H06	status:Confirmed TR:Q23614 protein_id:CAA98067.2	5e-07	28	48	WBGene00014090	None
Odf02A07	locus:cpg-3 status:Confirmed TR:Q21771 protein_id:CAA95840.1	8e-19	50	89	WBGene00011063	None
Odf04A04;	status:Partially_confirmed TR:O62277 protein_id:CAB04526.1	2e-07	33	50	WBGene00010266	None
Odf05H02	status:Confirmed SW:Q21828 protein_id:CAA83622.1	1e-21	74	97	WBGene00011119	None
Ostertagia_ostertagi_Contig39	locus:flp-18 status:Confirmed SW:Q9N4V0 protein_id:AAO91690.1	6e-37	50	150	WBGene00001461	None
Ostertagia_ostertagi_Contig58	locus:nlp-14 status:Confirmed TR:Q18915 protein_id:AAA81697.1	1e-09	42	58	WBGene00003752	None
Ostertagia_ostertagi_Contig62	locus:flp-13 status:Confirmed SW:O44185 protein_id:AAB88376.1	4e-24	59	106	WBGene00001456	None
Ostertagia_ostertagi_Contig94	locus:ttr-47 status:Confirmed TR:O61977 protein_id:AAC17782.1	2e-25	57	110	WBGene00019203	None
Ostertagia_ostertagi_Contig97	locus:nlp-3 status:Confirmed TR:Q93745 protein_id:CAB02552.1	8e-18	73	84	WBGene00003741	None
Ostertagia_ostertagi_Contig103	status:Confirmed TR:Q95YA3 protein_id:AAK85489.2	1e-26	83	114	WBGene00019160	None
Ostertagia_ostertagi_Contig160	locus:flp-7 status:Confirmed TR:Q20598 protein_id:AAC69107.1	3e-26	78	112	WBGene00001450	None
Ostertagia_ostertagi_Contig162	status:Partially_confirmed TR:Q9NA94 protein_id:CAB70112.2	7e-07	26	50	WBGene00013171	None
Ostertagia_ostertagi_Contig183	status:Confirmed TR:Q19513 protein_id:CAA96624.1	6e-29	64	121	WBGene00008914	None
Ostertagia_ostertagi_Contig226	locus:nlp-18 status:Confirmed TR:O62211 protein_id:CAB04255.2	2e-20	76	93	WBGene00003756	None
Ostertagia_ostertagi_Contig251	locus:nlp-14 status:Confirmed TR:Q18915 protein_id:AAA81697.1	4e-50	58	194	WBGene00003752	None
Ostertagia_ostertagi_Contig325	locus:nas-7 Zinc metalloprotease status:Partially_confirmed SW:P55113 protein_id:AAK31398.2	1e-107	88	382	WBGene00003526	None
Ostertagia_ostertagi_Contig345	locus:ttr-16 Transthyretin-like family status:Confirmed SW:P55955 protein_id:CAA21645.1	4e-48	65	186	WBGene00012382	None
Ostertagia_ostertagi_Contig361	status:Confirmed SW:Q95XM2 protein_id:AAK73930.1	3e-71	65	264	WBGene00022144	None
Ostertagia_ostertagi_Contig369	locus:sod-4 Superoxide dismutase status:Confirmed SW:P34461 protein_id:CAB61015.1	5e-41	64	162	WBGene00004933	None
Ostertagia_ostertagi_Contig386	locus:nlp-12 status:Confirmed TR:O01970 protein_id:AAB58066.1	5e-21	100	95	WBGene00003750	None
Ostertagia_ostertagi_Contig402	status:Confirmed TR:Q17674 protein_id:CAA91795.1	1e-60	82	228	WBGene00007934	None
Ostertagia_ostertagi_Contig418	status:Confirmed SW:P91268 protein_id:AAB42278.2	1e-91	66	332	WBGene00017671	None
Ostertagia_ostertagi_Contig445	microfilarial antigen like status:Partially_confirmed TR:P91844 protein_id:CAA92570.1	4e-45	51	176	WBGene00013882	None
Ostertagia_ostertagi_Contig463	locus:clec-1 clec family, C-type lectin status:Confirmed TR:Q22966 protein_id:AAB37085.1	2e-41	60	164	WBGene00017772	None
Ostertagia_ostertagi_Contig476	glutathione peroxidase status:Partially_confirmed TR:Q93204 protein_id:CAB02659.3	2e-89	85	323	WBGene00007516	None
Ostertagia_ostertagi_Contig477	locus:heh-1 status:Confirmed SW:O17271 protein_id:AAB71040.2	2e-32	46	134	WBGene00006452	None
Ostertagia_ostertagi_Contig537	locus:ccg-1 status:Confirmed TR:Q9NA39 protein_id:CAB70225.1	3e-70	68	260	WBGene00000370	None
Ostertagia_ostertagi_Contig539	zinc protease status:Confirmed TR:Q22650 protein_id:AAA50663.2	1e-39	61	158	WBGene00020646	None
Ostertagia_ostertagi_Contig564	SCP-like extracellular Proteins status:Partially_confirmed TR:P90959 protein_id:CAA92137.1	3e-08	25	55	WBGene00011461	None
Ostertagia_ostertagi_Contig583	locus:tag-320 protein disulfide-isomerase status:Confirmed SW:Q11067 protein_id:AAC47065.1	2e-45	77	177	WBGene00015168	None
Ostertagia_ostertagi_Contig626	locus:eft-4 status:Confirmed TR:Q86NF3 protein_id:AAO21383.1	2e-08	50	55	WBGene00001169	GRO slow_growth , EMB embryonic_lethal , EMB embryonic_lethal , LVA larval_arrest , LVL larval_lethal ,
Ostertagia_ostertagi_Contig629	status:Confirmed TR:Q19202 protein_id:AAA68725.2	1e-26	38	115	WBGene00017244	None
Ostertagia_ostertagi_Contig666	cysteine protease status:Partially_confirmed TR:Q20950 protein_id:CAB00098.1	2e-45	39	178	WBGene00010204	None
Ostertagia_ostertagi_Contig706	status:Confirmed TR:O45097 protein_id:AAC02602.2	3e-46	53	181	WBGene00019021	None
Ostertagia_ostertagi_Contig712;	locus:vap-1 status:Confirmed TR:Q8MQ79 protein_id:AAM54195.1	5e-14	26	74	WBGene00006886	None
Ostertagia_ostertagi_Contig734	locus:cyn-5 cyclophillin status:Confirmed SW:P52013 protein_id:CAB07192.1	3e-66	67	247	WBGene00000881	None
Ostertagia_ostertagi_Contig741;	status:Confirmed TR:Q95XK0 protein_id:AAK39311.1	1e-20	34	94	WBGene00022415	None
Ostertagia_ostertagi_Contig746	locus:tag-196 cysteine protease and a protease inhibitor status:Partially_confirmed TR:O16454 protein_id:AAB65956.2	1e-124	65	440	WBGene00007055	None
Ostertagia_ostertagi_Contig759	status:Partially_confirmed TR:O62277 protein_id:CAB04526.1	8e-20	30	93	WBGene00010266	None
Ostertagia_ostertagi_Contig761	status:Confirmed TR:A0PCJ1 protein_id:ABL01527.1	1e-15	41	77	WBGene00045177	None
Ostertagia_ostertagi_Contig762	granulin precursor status:Partially_confirmed TR:Q9U362 protein_id:CAB54304.1	3e-67	46	251	WBGene00011936	None
Ostertagia_ostertagi_Contig777;	locus:tag-198 status:Partially_confirmed SW:P34387 protein_id:AAA28005.2	3e-27	42	116	WBGene00007056	None
Ostertagia_ostertagi_Contig783	Immunodominant antigen status:Confirmed SW:Q19948 protein_id:AAC46663.1	1e-51	43	199	WBGene00017970	None
gi|21653336|gb|BQ626158.1|BQ626158	status:Confirmed TR:Q8MQ96 protein_id:AAM51533.1	2e-11	46	63	WBGene00016914	None
gi|21652990|gb|BQ625812.1|BQ625812	locus:flp-2 status:Confirmed TR:O61465 protein_id:CAC42354.1	2e-08	64	53	WBGene00001445	EMB embryonic_lethal , LVA larval_arrest , GRO slow_growth , EMB embryonic_lethal ,
gi|21265696|gb|BQ457925.1|BQ457925	locus:gut-2 Yeast hypothetical 11.2 KD protein like status:Confirmed TR:P92022 protein_id:CAB03328.3	1e-35	82	144	WBGene00001808	GRO slow_growth , STP sterile_progeny , EMB embryonic_lethal ,
gi|21265694|gb|BQ457923.1|BQ457923	status:Confirmed TR:Q9U238 protein_id:CAB60502.1	1e-31	44	131	WBGene00013238	None
gi|21265640|gb|BQ457869.1|BQ457869	locus:lgx-1 status:Partially_confirmed TR:Q95QQ7 protein_id:AAL27230.1	5e-22	59	98	WBGene00002983	None
gi|21265636|gb|BQ457865.1|BQ457865	locus:col-104 cuticular collagen status:Confirmed TR:O44174 protein_id:AAB88358.1	2e-11	53	63	WBGene00000678	None
gi|21265601|gb|BQ457830.1|BQ457830	status:Confirmed TR:Q7YWS4 protein_id:CAE17972.1	6e-42	83	164	WBGene00012035	None
gi|21265296|gb|BQ457551.1|BQ457551	locus:srp-1 serine protease inhibitor status:Confirmed TR:O17362 protein_id:AAB71272.1	2e-27	33	117	WBGene00005642	None
gi|20133170|gb|BQ100186.1|BQ100186	status:Partially_confirmed TR:O02055 protein_id:AAC24252.1	1e-26	48	115	WBGene00015008	None
gi|20133095|gb|BQ100111.1|BQ100111	locus:pcp-1 status:Confirmed SW:P34610 protein_id:AAA28181.2	1e-73	64	272	WBGene00003956	None
gi|20132941|gb|BQ099957.1|BQ099957	locus:mlt-11 Kunitz\/Bovine pancreatic trypsin inhibitor domain (10 domains), Thyroglobulin type-1 repeat status:Partially_confirmed TR:O45881 protein_id:CAB07294.2	2e-08	41	53	WBGene00012186	None
gi|20132795|gb|BQ099811.1|BQ099811	status:Partially_confirmed TR:Q20118 protein_id:CAA90956.1	3e-29	37	124	WBGene00009505	LVA larval_arrest , EMB embryonic_lethal ,
gi|20132335|gb|BQ099351.1|BQ099351	alpha-L-fucosidase precursor status:Partially_confirmed SW:P49713 protein_id:CAA91546.2	6e-89	74	322	WBGene00012225	None
gi|20131726|gb|BQ098742.1|BQ098742	locus:ugt-61 7TM chemoreceptor, ugt family status:Partially_confirmed TR:O16276 protein_id:AAB65327.2	4e-12	29	67	WBGene00018206	None
gi|20131181|gb|BQ098197.1|BQ098197	status:Confirmed TR:Q21616 protein_id:CAA92185.1	8e-23	39	102	WBGene00010969	None
gi|20131146|gb|BQ098162.1|BQ098162	status:Partially_confirmed TR:Q2HQL2 protein_id:CAJ76959.1	2e-43	53	171	WBGene00013633	None
gi|20130859|gb|BQ097875.1|BQ097875	FRG1-like actin crosslinking protein status:Confirmed SW:O18282 protein_id:CAB04969.2	3e-40	63	160	WBGene00014177	GRO slow_growth , LVA larval_arrest ,
gi|20130838|gb|BQ097854.1|BQ097854	status:Partially_confirmed TR:Q19095 protein_id:AAC46647.1	9e-08	37	52	WBGene00017168	None
gi|20130682|gb|BQ097698.1|BQ097698	FYVE zinc finger status:Partially_confirmed TR:O18116 protein_id:CAA21780.1	3e-32	72	132	WBGene00012154	None
gi|20130618|gb|BQ097634.1|BQ097634	status:Confirmed TR:Q8I4C2 protein_id:CAD56260.1	1e-12	43	67	WBGene00013327	None
gi|20130588|gb|BQ097604.1|BQ097604	locus:ugt-61 7TM chemoreceptor, ugt family status:Partially_confirmed TR:O16276 protein_id:AAB65327.2	2e-29	48	125	WBGene00018206	None
gi|19381137|gb|BM898349.1|BM898349	status:Partially_confirmed TR:O44585 protein_id:AAG24121.1	2e-27	41	118	WBGene00018616	STP sterile_progeny ,
gi|19380541|gb|BM897753.1|BM897753	testes-specific protein like status:Partially_confirmed TR:P90958 protein_id:CAA92136.1	6e-08	40	52	WBGene00011462	None
gi|19380263|gb|BM897468.1|BM897468	status:Partially_confirmed TR:A4V4W2 protein_id:ABP57825.1	3e-09	29	57	WBGene00016773	None
gi|19379250|gb|BM896462.1|BM896462	cysteine protease status:Partially_confirmed TR:Q20950 protein_id:CAB00098.1	2e-20	46	94	WBGene00010204	None
gi|19379214|gb|BM896426.1|BM896426	extracellular protein status:Partially_confirmed TR:O76663 protein_id:AAC26915.2	2e-06	40	47	WBGene00015246	None
gi|14286387|gb|BG891777.1|BG891777	status:Partially_confirmed TR:Q23162 protein_id:CAA92023.1	8e-77	71	282	WBGene00012255	None
gi|14020304|gb|BG734020.1|BG734020	locus:grl-15 status:Confirmed TR:Q9XW83 protein_id:CAA22086.1	8e-10	36	58	WBGene00001724	None
gi|14020299|gb|BG734015.1|BG734015	locus:ttr-2 Transthyretin-like family status:Confirmed SW:P34500 protein_id:CAA82657.1	1e-07	39	50	WBGene00010539	None
gi|14020264|gb|BG733980.1|BG733980	status:Confirmed TR:Q95Y29 protein_id:AAL65801.1	5e-47	45	183	WBGene00021322	None
gi|14020194|gb|BG733910.1|BG733910	status:Partially_confirmed TR:O44144 protein_id:AAB88328.1	1e-21	66	99	WBGene00016638	None
Parastrongyloides_trichosuri_Contig18	status:Confirmed TR:Q9U2J2 protein_id:CAB60339.1	9e-30	42	125	WBGene00012727	None
Parastrongyloides_trichosuri_Contig41	heat shock protein status:Confirmed TR:Q5WRQ0 protein_id:CAH60753.1	1e-54	48	208	WBGene00011771	None
Parastrongyloides_trichosuri_Contig48	locus:dnj-7 status:Partially_confirmed TR:P91189 protein_id:AAB42303.1	1e-42	43	169	WBGene00001025	None
Parastrongyloides_trichosuri_Contig90	status:Partially_confirmed TR:O76719 protein_id:AAC26930.1	5e-07	24	50	WBGene00018119	None
Parastrongyloides_trichosuri_Contig99	locus:cpg-3 status:Confirmed TR:Q21771 protein_id:CAA95840.1	3e-24	43	107	WBGene00011063	None
Parastrongyloides_trichosuri_Contig190	mitochondrial 2-oxoglutartae status:Confirmed TR:Q27322 protein_id:AAC46570.1	1e-79	66	291	WBGene00019656	None
Parastrongyloides_trichosuri_Contig335	locus:mlt-8 status:Confirmed TR:O02106 protein_id:AAC71171.2	3e-96	91	346	WBGene00021095	None
Parastrongyloides_trichosuri_Contig373	locus:col-65 status:Partially_confirmed TR:Q9XUT4 protein_id:CAB04587.1	5e-14	46	73	WBGene00000641	None
Parastrongyloides_trichosuri_Contig381	locus:cyn-5 cyclophillin status:Confirmed SW:P52013 protein_id:CAB07192.1	3e-66	68	247	WBGene00000881	None
Parastrongyloides_trichosuri_Contig406	status:Confirmed TR:Q9XWV1 protein_id:CAA21540.1	1e-81	61	298	WBGene00012545	None
Parastrongyloides_trichosuri_Contig477	status:Confirmed TR:P90889 protein_id:CAB03140.1	4e-52	45	200	WBGene00010135	None
Parastrongyloides_trichosuri_Contig501	locus:cpg-3 status:Confirmed TR:Q21771 protein_id:CAA95840.1	3e-14	44	75	WBGene00011063	None
Parastrongyloides_trichosuri_Contig589	locus:ccg-1 status:Confirmed TR:Q9NA39 protein_id:CAB70225.1	2e-24	32	108	WBGene00000370	None
Parastrongyloides_trichosuri_Contig711	locus:cpz-1 cysteine proteinase status:Confirmed TR:O01850 protein_id:AAB54210.2	7e-42	61	166	WBGene00000788	None
Parastrongyloides_trichosuri_Contig722	locus:ttr-30 status:Confirmed TR:Q22341 protein_id:AAM69086.1	1e-16	32	82	WBGene00020335	None
Parastrongyloides_trichosuri_Contig731	locus:ttr-29 Transthyretin-like family status:Partially_confirmed TR:Q22034 protein_id:CAA99912.1	5e-17	35	82	WBGene00011286	None
Parastrongyloides_trichosuri_Contig822	locus:crt-1 calreticulin precursor status:Confirmed SW:P27798 protein_id:AAD14746.1	2e-51	65	197	WBGene00000802	None
Parastrongyloides_trichosuri_Contig852	status:Confirmed TR:Q19591 protein_id:AAA83510.1	3e-26	31	114	WBGene00017591	GRO slow_growth ,
Parastrongyloides_trichosuri_Contig861	status:Confirmed	2e-16	47	80	WBGene00022748	None
Parastrongyloides_trichosuri_Contig864	locus:rps-24 ribosomal protein status:Confirmed TR:Q1XFY9 protein_id:ABD94090.1	1e-28	56	121	WBGene00004493	LVA larval_arrest ,
Parastrongyloides_trichosuri_Contig867	locus:nlp-14 status:Confirmed TR:Q18915 protein_id:AAA81697.1	8e-36	51	145	WBGene00003752	None
Parastrongyloides_trichosuri_Contig926	locus:nlp-40 status:Confirmed TR:Q9N4D8 protein_id:AAF36049.1	4e-12	44	66	WBGene00022276	None
Parastrongyloides_trichosuri_Contig936	status:Partially_confirmed TR:Q9TVV4 protein_id:CAB60416.1	6e-43	49	169	WBGene00013181	None
gi|19148715|gb|BM812701.1|BM812701	locus:phat-1 status:Partially_confirmed TR:Q9GYJ3 protein_id:AAF99887.2	3e-37	47	151	WBGene00016732	None
gi|18090843|gb|BM356212.1|BM356212	locus:pqn-46 status:Partially_confirmed TR:Q20936 protein_id:AAA21172.3	2e-06	31	48	WBGene00004133	None
gi|18685520|gb|BM514377.1|BM514377	status:Confirmed	5e-25	67	108	WBGene00019609	None
gi|18684567|gb|BM513424.1|BM513424	locus:clec-60 von Willebrand factor type A domain status:Partially_confirmed TR:Q23564 protein_id:CAA88985.1	6e-23	30	103	WBGene00014046	None
gi|18684385|gb|BM513242.1|BM513242	locus:lon-8 status:Confirmed TR:Q9NER7 protein_id:CAB60948.3	5e-71	77	262	WBGene00013352	None
gi|18684377|gb|BM513234.1|BM513234	phosphate carrier protein precursor status:Confirmed SW:P40614 protein_id:CAA92769.1	3e-94	79	340	WBGene00008505	EMB embryonic_lethal , EMB embryonic_lethal , LVA larval_arrest , GRO slow_growth ,
gi|18684298|gb|BM513155.1|BM513155	locus:emb-9 collagen status:Partially_confirmed SW:P17139 protein_id:CAE52901.2	2e-50	65	194	WBGene00001263	GRO slow_growth , EMB embryonic_lethal , LVA larval_arrest ,
gi|18684071|gb|BM512928.1|BM512928	locus:cpr-6 status:Confirmed TR:Q8MQC6 protein_id:AAM51519.1	2e-77	73	285	WBGene00000786	None
gi|18683893|gb|BM512750.1|BM512750	status:Confirmed TR:Q86G91 protein_id:CAD82918.1	8e-07	65	48	WBGene00011586	None
gi|18683775|gb|BM512632.1|BM512632	status:Partially_confirmed TR:Q9GYJ4 protein_id:AAF99886.1	3e-33	42	136	WBGene00016731	None
gi|18083540|gb|BM346625.1|BM346625	locus:nlp-14 status:Confirmed TR:Q18915 protein_id:AAA81697.1	2e-57	83	217	WBGene00003752	None
gi|18083463|gb|BM346548.1|BM346548	locus:ttr-41 status:Confirmed TR:Q86NH9 protein_id:AAO38659.1	1e-44	65	174	WBGene00017374	None
gi|18083325|gb|BM346410.1|BM346410	locus:ttr-6 status:Confirmed TR:O17345 protein_id:AAK39307.1	2e-36	57	147	WBGene00020886	None
gi|18083158|gb|BM346243.1|BM346243	locus:nlp-38 status:Confirmed TR:Q8T3G1 protein_id:CAD24480.1	6e-15	53	75	WBGene00007219	None
gi|16005510|gb|BI863720.1|BI863720	locus:lec-5 status:Confirmed TR:Q23426 protein_id:AAC71097.2	4e-60	59	226	WBGene00002268	None
gi|16005441|gb|BI863651.1|BI863651	locus:asp-6 protease status:Confirmed TR:O01530 protein_id:AAC47996.1	5e-28	41	119	WBGene00000219	None
gi|16005343|gb|BI863553.1|BI863553	locus:pqn-74 status:Partially_confirmed TR:Q9XUB6 protein_id:CAB05306.1	9e-55	66	208	WBGene00004156	None
gi|15765170|gb|BI743368.1|BI743368	sodium\/potassium transporting ATPase beta chain status:Confirmed SW:Q93235 protein_id:CAB02752.1	3e-38	62	152	WBGene00007646	EMB embryonic_lethal , LVA larval_arrest , GRO slow_growth , EMB embryonic_lethal ,
gi|15765159|gb|BI743357.1|BI743357	locus:col-101 cuticular collagen status:Confirmed TR:O45105 protein_id:AAC02608.1	6e-19	44	88	WBGene00000675	GRO slow_growth ,
gi|15765141|gb|BI743339.1|BI743339	status:Confirmed TR:Q20311 protein_id:AAA19077.1	3e-08	32	53	WBGene00018342	None
gi|15765140|gb|BI743338.1|BI743338	locus:ttr-46 Transthyretin-like family status:Confirmed SW:Q22285 protein_id:CAA98286.1	1e-53	67	204	WBGene00011571	None
gi|15764837|gb|BI743035.1|BI743035	Fugu S31III125 protein status:Confirmed TR:Q20546 protein_id:CAA98480.1	3e-47	66	183	WBGene00009829	None
gi|15764714|gb|BI742912.1|BI742912	locus:ugt-62 UDP-glucuronosyltransferase status:Confirmed TR:Q21603 protein_id:CAA84336.1	9e-27	38	115	WBGene00010904	None
gi|15276105|gb|BI451398.1|BI451398	status:Predicted TR:Q336K8 protein_id:ABB51181.1	2e-14	43	75	WBGene00019029	None
gi|15275817|gb|BI451110.1|BI451110	extracellular protein status:Partially_confirmed TR:Q93193 protein_id:CAB01716.1	5e-18	38	86	WBGene00007398	None
gi|15275768|gb|BI451061.1|BI451061	extracellular protein status:Partially_confirmed TR:Q93193 protein_id:CAB01716.1	2e-08	33	54	WBGene00007398	None
gi|15001869|gb|BI322683.1|BI322683	locus:hch-1 metalloprotease status:Confirmed SW:Q21059 protein_id:CAB61002.1	6e-07	31	49	WBGene00001828	None
gi|15001656|gb|BI322470.1|BI322470	locus:tag-196 cysteine protease and a protease inhibitor status:Partially_confirmed TR:O16454 protein_id:AAB65956.2	2e-15	53	77	WBGene00007055	None
gi|15001354|gb|BI322168.1|BI322168	status:Confirmed TR:O17954 protein_id:CAB05250.1	1e-06	36	47	WBGene00010793	None
gi|13818179|gb|BG661928.1|BG661928	status:Partially_confirmed	7e-06	54	45	WBGene00020690	None
gi|13817955|gb|BG661814.1|BG661814	locus:asp-1 peptidase (A1 pepsin family) status:Confirmed TR:Q9TVS4 protein_id:CAC51056.1	5e-54	57	206	WBGene00000214	None
gi|13817825|gb|BG661747.1|BG661747	locus:nlp-18 status:Confirmed TR:O62211 protein_id:CAB04255.2	5e-09	67	55	WBGene00003756	None
gi|13817287|gb|BG661472.1|BG661472	status:Predicted TR:Q95X98 protein_id:AAL27253.2	4e-09	32	57	WBGene00044289	None
Strongyloides_ratti_Contig13	status:Partially_confirmed SW:Q10011 protein_id:AAC46596.2	3e-07	25	51	WBGene00020563	None
Strongyloides_ratti_Contig51	N-oligosaccharyl transferase 48kd subunit status:Confirmed SW:P45971 protein_id:CAA85337.1	2e-42	51	167	WBGene00011638	None
Strongyloides_ratti_Contig151	status:Confirmed TR:Q7JP81 protein_id:AAS80338.1	1e-61	40	233	WBGene00020481	EMB embryonic_lethal ,
Strongyloides_ratti_Contig236	locus:lmp-1 status:Confirmed SW:Q11117 protein_id:AAA81746.1	4e-09	24	57	WBGene00003053	None
Strongyloides_ratti_Contig290	locus:ccg-1 status:Confirmed TR:Q9NA39 protein_id:CAB70225.1	4e-39	40	157	WBGene00000370	None
Strongyloides_ratti_Contig339	status:Partially_confirmed TR:Q2PJ98 protein_id:ABC48251.1	4e-24	33	108	WBGene00018694	None
Strongyloides_ratti_Contig356	locus:pdi-2 protein disulfide isomerase status:Confirmed SW:Q17770 protein_id:AAK39152.1	1e-135	71	478	WBGene00003963	None
Strongyloides_ratti_Contig630	locus:cpg-3 status:Confirmed TR:Q21771 protein_id:CAA95840.1	1e-12	47	69	WBGene00011063	None
Strongyloides_ratti_Contig671	status:Partially_confirmed SW:P34504 protein_id:CAA81588.3	5e-16	33	80	WBGene00010573	None
Strongyloides_ratti_Contig755	locus:ilys-3 status:Confirmed TR:O76357 protein_id:AAC19179.1	4e-52	71	199	WBGene00016670	None
Strongyloides_ratti_Contig785	status:Partially_confirmed TR:O01584 protein_id:AAB52257.2	3e-44	47	173	WBGene00019520	None
Strongyloides_ratti_Contig820	status:Partially_confirmed TR:O62055 protein_id:CAB03861.1	3e-25	30	112	WBGene00007479	None
Strongyloides_ratti_Contig833	locus:cpl-1 cathepsin-like protease status:Confirmed TR:O45734 protein_id:CAB07275.1	3e-46	50	181	WBGene00000776	None
Strongyloides_ratti_Contig847	status:Confirmed TR:O16308 protein_id:AAB65367.1	3e-23	38	103	WBGene00020662	None
Strongyloides_ratti_Contig913	locus:cpr-6 status:Confirmed TR:Q8MQC6 protein_id:AAM51519.1	6e-64	63	239	WBGene00000786	None
Strongyloides_ratti_Contig921	locus:pqn-74 status:Partially_confirmed TR:Q9XUB6 protein_id:CAB05306.1	1e-52	65	201	WBGene00004156	None
Strongyloides_ratti_Contig967	status:Confirmed TR:Q9N2Z5 protein_id:AAF60856.2	1e-33	30	139	WBGene00022041	None
Strongyloides_ratti_Contig1002	locus:cyn-5 cyclophillin status:Confirmed SW:P52013 protein_id:CAB07192.1	8e-43	68	168	WBGene00000881	None
Strongyloides_ratti_Contig1003	locus:ttr-5 Transthyretin-like family status:Partially_confirmed SW:Q03575 protein_id:CAA79556.1	8e-32	47	132	WBGene00008040	None
Strongyloides_ratti_Contig1042	status:Confirmed TR:O61782 protein_id:AAC17035.1	1e-09	42	60	WBGene00020039	None
Strongyloides_ratti_Contig1052	locus:crt-1 calreticulin precursor status:Confirmed SW:P27798 protein_id:AAD14746.1	1e-131	65	465	WBGene00000802	None
Strongyloides_ratti_Contig1058	locus:lec-5 status:Confirmed TR:Q23426 protein_id:AAC71097.2	2e-62	60	234	WBGene00002268	None
Strongyloides_ratti_Contig1065	status:Confirmed TR:Q22562 protein_id:CAA98547.1	3e-62	64	233	WBGene00011831	None
Strongyloides_ratti_Contig1075	protein kinase C substrate status:Confirmed TR:Q23440 protein_id:CAA87438.1	2e-38	46	154	WBGene00014249	None
Strongyloides_ratti_Contig1094	locus:ost-1 osteonectin status:Confirmed SW:P34714 protein_id:AAB88325.1	8e-18	38	84	WBGene00003893	None
Strongyloides_ratti_Contig1099	status:Confirmed SW:Q9BL07 protein_id:AAK29943.1	1e-108	54	387	WBGene00021852	None
Strongyloides_ratti_Contig1180	status:Partially_confirmed TR:Q18280 protein_id:AAB37547.1	1e-11	34	65	WBGene00016180	None
Strongyloides_ratti_Contig1222	status:Confirmed TR:Q9XWV1 protein_id:CAA21540.1	2e-37	49	151	WBGene00012545	None
Strongyloides_ratti_Contig1228	locus:fkb-5 status:Confirmed TR:Q95Q60 protein_id:AAK68259.1	2e-87	65	318	WBGene00001430	None
Strongyloides_ratti_Contig1232	status:Confirmed TR:Q9N2X6 protein_id:AAF60880.2	4e-12	33	67	WBGene00022287	None
Strongyloides_ratti_Contig1242	status:Confirmed TR:Q9U2B8 protein_id:CAA21043.2	1e-35	64	145	WBGene00012942	None
Strongyloides_ratti_Contig1280	status:Confirmed TR:Q20312 protein_id:AAA19078.1	2e-36	44	147	WBGene00018343	None
Strongyloides_ratti_Contig1298	locus:asp-3 aspartyl protease status:Confirmed SW:P55956 protein_id:AAK39240.1	3e-74	59	273	WBGene00000216	None
gi|19252454|gb|BM879787.1|BM879787	status:Partially_confirmed TR:Q2PJ98 protein_id:ABC48251.1	5e-06	40	47	WBGene00018694	None
gi|19252083|gb|BM879416.1|BM879416	ubiquitin carboxyl-terminal hydrolase status:Partially_confirmed TR:Q22240 protein_id:CAA87795.2	8e-63	60	235	WBGene00011507	None
gi|31546856|gb|CD525364.1|CD525364	locus:nuc-1 status:Confirmed SW:Q17778 protein_id:CAA86412.1	2e-25	40	110	WBGene00003828	None
gi|27922782|gb|CB098599.1|CB098599	locus:cpg-4 status:Confirmed TR:O16883 protein_id:AAB69883.3	3e-15	43	77	WBGene00015677	None
gi|27921858|gb|CB097675.1|CB097675	locus:ccg-1 status:Confirmed TR:Q9NA39 protein_id:CAB70225.1	7e-22	43	99	WBGene00000370	None
gi|20065130|gb|BQ090929.1|BQ090929	status:Partially_confirmed TR:Q94163 protein_id:AAD31051.1	8e-14	38	72	WBGene00015682	None
gi|15743069|gb|BI742113.1|BI742113	status:Confirmed TR:Q8TA47 protein_id:AAL77192.1	2e-35	44	144	WBGene00021768	None
gi|15352638|gb|BI502249.1|BI502249	status:Confirmed SW:O44443 protein_id:AAB92018.2	2e-23	35	104	WBGene00015328	None
gi|15003497|gb|BI324311.1|BI324311	locus:npa-1 status:Partially_confirmed TR:Q7KNM6 protein_id:AAR25643.1	5e-08	37	53	WBGene00003786	None
gi|15002826|gb|BI323640.1|BI323640	locus:lys-8 status:Confirmed TR:Q09975 protein_id:AAB93455.1	4e-33	46	136	WBGene00003097	None
gi|15002563|gb|BI323377.1|BI323377	locus:wts-1 Protein kinase C terminal domain status:Partially_confirmed TR:O45797 protein_id:CAB04745.1	2e-35	48	144	WBGene00007047	EMB embryonic_lethal , GRO slow_growth ,
gi|14494848|gb|BI074228.1|BI074228	locus:plk-2 status:Confirmed SW:Q9N2L7 protein_id:AAF36014.1	6e-22	55	99	WBGene00004043	None
gi|14494275|gb|BI073655.1|BI073655	17k antigen (O. volvulus) status:Confirmed TR:Q17698 protein_id:AAA81053.1	1e-07	37	51	WBGene00015514	None
gi|14494049|gb|BI073429.1|BI073429	status:Confirmed TR:Q20289 protein_id:AAA81107.2	4e-11	37	63	WBGene00018303	None
Teladorsagia_circumcincta_Contig54	status:Confirmed TR:O18156 protein_id:CAB03448.1	1e-17	43	84	WBGene00012123	None
Teladorsagia_circumcincta_Contig64	locus:tag-196 cysteine protease and a protease inhibitor status:Partially_confirmed TR:O16454 protein_id:AAB65956.2	4e-22	43	99	WBGene00007055	None
Teladorsagia_circumcincta_Contig72;	status:Partially_confirmed SW:Q10008 protein_id:AAC46593.1	8e-67	77	248	WBGene00020560	None
Teladorsagia_circumcincta_Contig75;	locus:tag-196 cysteine protease and a protease inhibitor status:Partially_confirmed TR:O16454 protein_id:AAB65956.2	4e-22	50	99	WBGene00007055	None
Teladorsagia_circumcincta_Contig77	status:Partially_confirmed TR:Q23635 protein_id:AAC48204.1	1e-10	48	62	WBGene00022649	None
Teladorsagia_circumcincta_Contig95	testes-specific protein like status:Partially_confirmed TR:P90958 protein_id:CAA92136.1	2e-08	26	55	WBGene00011462	None
Teladorsagia_circumcincta_Contig100;	locus:asp-2 status:Confirmed TR:Q86NE0 protein_id:AAO25990.1	2e-22	44	101	WBGene00000215	None
Teladorsagia_circumcincta_Contig107	testes-specific protein like status:Partially_confirmed TR:P90958 protein_id:CAA92136.1	6e-24	36	107	WBGene00011462	None
Teladorsagia_circumcincta_Contig108;	locus:fkb-3 FKBP-binding protein status:Partially_confirmed TR:O16309 protein_id:AAB65370.1	3e-65	74	243	WBGene00001428	None
Teladorsagia_circumcincta_Contig147	status:Confirmed SW:Q11099 protein_id:AAK39133.2	6e-11	43	62	WBGene00015354	None
Teladorsagia_circumcincta_Contig184	locus:ttr-27 Transthyretin-like family status:Confirmed TR:Q22032 protein_id:CAA99910.1	3e-52	72	199	WBGene00011284	None
Teladorsagia_circumcincta_Contig191	locus:spp-9 status:Partially_confirmed TR:Q22776 protein_id:CAA91486.2	7e-11	37	62	WBGene00004994	None
Teladorsagia_circumcincta_Contig197	status:Confirmed TR:Q9NA78 protein_id:CAB55026.1	1e-59	62	225	WBGene00013263	None
Teladorsagia_circumcincta_Contig211	locus:ttr-16 Transthyretin-like family status:Confirmed SW:P55955 protein_id:CAA21645.1	2e-47	63	183	WBGene00012382	None
Teladorsagia_circumcincta_Contig221	locus:ttr-51 Transthyretin-like family status:Confirmed TR:O62289 protein_id:CAB05225.2	2e-52	69	200	WBGene00010440	None
Teladorsagia_circumcincta_Contig241	locus:tag-196 cysteine protease and a protease inhibitor status:Partially_confirmed TR:O16454 protein_id:AAB65956.2	1e-112	55	402	WBGene00007055	None
Teladorsagia_circumcincta_Contig249	locus:dao-2 status:Confirmed TR:Q86LS4 protein_id:AAO38616.1	1e-51	70	198	WBGene00000928	None
Teladorsagia_circumcincta_Contig261	locus:ttr-51 Transthyretin-like family status:Confirmed TR:O62289 protein_id:CAB05225.2	6e-42	59	165	WBGene00010440	None
Teladorsagia_circumcincta_Contig306;	locus:spp-10 7TM chemoreceptor, spp family status:Confirmed TR:Q18276 protein_id:AAB37549.2	4e-17	45	82	WBGene00004995	None
Teladorsagia_circumcincta_Contig307	status:Confirmed TR:Q9BKU6 protein_id:AAK27871.1	6e-24	61	107	WBGene00021350	EMB embryonic_lethal , EMB pleiotropic_defects_severe_early_emb ,
Teladorsagia_circumcincta_Contig313	status:Confirmed TR:Q9N4F0 protein_id:AAF36033.1	7e-19	50	88	WBGene00022194	None
Teladorsagia_circumcincta_Contig321	lectin status:Confirmed SW:Q94417 protein_id:CAB02136.1	4e-26	37	113	WBGene00014117	None
Teladorsagia_circumcincta_Contig338	glutathione peroxidase status:Partially_confirmed TR:Q93204 protein_id:CAB02659.3	1e-110	87	395	WBGene00007516	None
Teladorsagia_circumcincta_Contig344	locus:vap-1 status:Confirmed TR:Q8MQ79 protein_id:AAM54195.1	1e-19	30	93	WBGene00006886	None
Teladorsagia_circumcincta_Contig349	status:Confirmed SW:Q21882 protein_id:CAJ90503.1	7e-37	58	148	WBGene00011181	None
Teladorsagia_circumcincta_Contig351	locus:ccg-1 status:Confirmed TR:Q9NA39 protein_id:CAB70225.1	1e-118	71	422	WBGene00000370	None
Teladorsagia_circumcincta_Contig354	locus:cpr-5 thiol protease status:Confirmed SW:P43509 protein_id:AAB65346.1	1e-29	42	125	WBGene00000785	None
Teladorsagia_circumcincta_Contig366	locus:pdi-2 protein disulfide isomerase status:Confirmed SW:Q17770 protein_id:AAK39152.1	1e-102	77	367	WBGene00003963	None
Teladorsagia_circumcincta_Contig371	status:Confirmed TR:O44145 protein_id:AAB88324.2	8e-20	34	92	WBGene00016636	None
Teladorsagia_circumcincta_Contig372	status:Confirmed TR:Q9N2X6 protein_id:AAF60880.2	1e-14	38	76	WBGene00022287	None
Teladorsagia_circumcincta_Contig382	status:Confirmed TR:O44466 protein_id:AAK29794.1	3e-55	65	211	WBGene00016918	None
Teladorsagia_circumcincta_Contig383	cysteine protease status:Partially_confirmed TR:Q20950 protein_id:CAB00098.1	3e-84	46	308	WBGene00010204	None
Teladorsagia_circumcincta_Contig388;	status:Partially_confirmed TR:O62277 protein_id:CAB04526.1	1e-19	33	92	WBGene00010266	None
Teladorsagia_circumcincta_Contig389	locus:ost-1 osteonectin status:Confirmed SW:P34714 protein_id:AAB88325.1	6e-85	67	310	WBGene00003893	None
Teladorsagia_circumcincta_Contig394	locus:nlp-40 status:Confirmed TR:Q9N4D8 protein_id:AAF36049.1	5e-25	52	109	WBGene00022276	None
Teladorsagia_circumcincta_Contig402	status:Confirmed TR:O61828 protein_id:AAC17535.1	7e-29	36	123	WBGene00016027	None
Teladorsagia_circumcincta_Contig405	locus:vap-1 status:Confirmed TR:Q8MQ79 protein_id:AAM54195.1	6e-45	41	176	WBGene00006886	None
Teladorsagia_circumcincta_Contig415	locus:vap-1 status:Confirmed TR:Q8MQ79 protein_id:AAM54195.1	1e-11	26	66	WBGene00006886	None
Teladorsagia_circumcincta_Contig421	locus:vap-1 status:Confirmed TR:Q8MQ79 protein_id:AAM54195.1	2e-44	43	174	WBGene00006886	None
Teladorsagia_circumcincta_Contig423	locus:cpr-6 status:Confirmed SW:P43510 protein_id:AAK39189.1	1e-45	38	179	WBGene00000786	None
Teladorsagia_circumcincta_Contig424	status:Confirmed SW:Q09662 protein_id:CAA88486.1	3e-22	51	100	WBGene00014057	None
Teladorsagia_circumcincta_Contig426	locus:asp-4 aspartyl protease status:Confirmed TR:Q21966 protein_id:CAA90633.1	2e-83	72	305	WBGene00000217	None
Teladorsagia_circumcincta_Contig432	locus:vap-1 status:Confirmed TR:Q8MQ79 protein_id:AAM54195.1	1e-13	26	73	WBGene00006886	None
Teladorsagia_circumcincta_Contig440	locus:vap-1 status:Confirmed TR:Q8MQ79 protein_id:AAM54195.1	5e-17	29	84	WBGene00006886	None
Teladorsagia_circumcincta_Contig443	locus:cpz-1 cysteine proteinase status:Confirmed TR:O01850 protein_id:AAB54210.2	1e-116	84	412	WBGene00000788	None
Teladorsagia_circumcincta_Contig459	locus:osm-11 status:Confirmed TR:O45346 protein_id:AAC69016.1	2e-55	56	211	WBGene00003891	GRO slow_growth ,
Teladorsagia_circumcincta_Contig464	status:Partially_confirmed TR:Q20972 protein_id:CAA98494.1	1e-09	29	58	WBGene00010237	None
Teladorsagia_circumcincta_Contig466	locus:ttr-51 Transthyretin-like family status:Confirmed TR:O62289 protein_id:CAB05225.2	7e-47	64	181	WBGene00010440	None
Teladorsagia_circumcincta_Contig467	OV-17 antigen precursor status:Partially_confirmed TR:Q23683 protein_id:CAA88891.1	1e-11	28	65	WBGene00014173	None
Teladorsagia_circumcincta_Contig477	locus:vap-1 status:Confirmed TR:Q8MQ79 protein_id:AAM54195.1	3e-18	31	88	WBGene00006886	None
Teladorsagia_circumcincta_Contig478	status:Partially_confirmed TR:O17068 protein_id:AAB70321.2	5e-70	62	260	WBGene00017743	None
Teladorsagia_circumcincta_Contig492	locus:vap-1 status:Confirmed TR:Q8MQ79 protein_id:AAM54195.1	3e-51	48	197	WBGene00006886	None
Teladorsagia_circumcincta_Contig493	locus:fkb-1 FK506-binding protein status:Confirmed TR:Q20107 protein_id:CAA92994.1	2e-56	81	213	WBGene00001426	None
Teladorsagia_circumcincta_Contig494	locus:heh-1 status:Confirmed SW:O17271 protein_id:AAB71040.2	2e-31	44	131	WBGene00006452	None
Teladorsagia_circumcincta_Contig500	locus:cpr-5 thiol protease status:Confirmed SW:P43509 protein_id:AAB65346.1	9e-36	39	146	WBGene00000785	None
Teladorsagia_circumcincta_Contig501	status:Confirmed TR:Q20295 protein_id:AAA81113.1	1e-12	50	67	WBGene00018298	None
Teladorsagia_circumcincta_Contig507	cysteine protease status:Partially_confirmed TR:Q20950 protein_id:CAB00098.1	4e-25	37	110	WBGene00010204	None
Teladorsagia_circumcincta_Contig516	locus:cpr-5 thiol protease status:Confirmed SW:P43509 protein_id:AAB65346.1	2e-86	48	315	WBGene00000785	None
Teladorsagia_circumcincta_Contig517	status:Confirmed TR:Q9N2X6 protein_id:AAF60880.2	1e-14	38	76	WBGene00022287	None
Teladorsagia_circumcincta_Contig522	locus:sna-1 status:Confirmed TR:O45149 protein_id:AAC04461.2	2e-14	29	75	WBGene00020951	EMB embryonic_lethal ,
Teladorsagia_circumcincta_Contig525	locus:vap-1 status:Confirmed TR:Q8MQ79 protein_id:AAM54195.1	6e-43	41	171	WBGene00006886	None
Teladorsagia_circumcincta_Contig528	locus:vap-1 status:Confirmed TR:Q8MQ79 protein_id:AAM54195.1	8e-40	38	159	WBGene00006886	None
Teladorsagia_circumcincta_Contig532	locus:cab-1 status:Confirmed SW:Q93249 protein_id:CAB01682.1	6e-15	45	77	WBGene00000277	None
Teladorsagia_circumcincta_Contig538	Thiamine pyrophosphate enzymes status:Partially_confirmed TR:Q17475 protein_id:CAA91372.1	3e-23	72	105	WBGene00007143	None
Teladorsagia_circumcincta_Contig541	status:Confirmed TR:Q9N2X6 protein_id:AAF60880.2	9e-15	41	76	WBGene00022287	None
Teladorsagia_circumcincta_Contig544	locus:vap-1 status:Confirmed TR:Q8MQ79 protein_id:AAM54195.1	2e-23	33	105	WBGene00006886	None
Teladorsagia_circumcincta_Contig545	locus:cpl-1 cathepsin-like protease status:Confirmed TR:O45734 protein_id:CAB07275.1	5e-68	74	253	WBGene00000776	None
Teladorsagia_circumcincta_Contig549	locus:vap-1 status:Confirmed TR:Q8MQ79 protein_id:AAM54195.1	3e-13	30	71	WBGene00006886	None
Teladorsagia_circumcincta_Contig552	locus:vap-1 status:Confirmed TR:Q8MQ79 protein_id:AAM54195.1	1e-38	39	155	WBGene00006886	None
Teladorsagia_circumcincta_Contig559;	locus:pcbd-1 status:Confirmed SW:Q9TZH6 protein_id:AAC67465.2	2e-39	78	156	WBGene00020397	None
Teladorsagia_circumcincta_Contig563	locus:vap-1 status:Confirmed TR:Q8MQ79 protein_id:AAM54195.1	1e-52	50	202	WBGene00006886	None
Teladorsagia_circumcincta_Contig565	SCP-like extracellular Proteins status:Partially_confirmed TR:P90959 protein_id:CAA92137.1	5e-08	26	54	WBGene00011461	None
Teladorsagia_circumcincta_Contig575	locus:cpr-4 cathepsin B-like cysteine proteinase 4 precursor status:Confirmed SW:P43508 protein_id:AAA92327.1	2e-29	35	125	WBGene00000784	None
Teladorsagia_circumcincta_Contig582	locus:hsp-16.1 heat shock protein HSP16-1 status:Confirmed SW:P34696 protein_id:AAB04839.1	3e-18	40	87	WBGene00002015	None
Teladorsagia_circumcincta_Contig593	locus:vap-1 status:Confirmed TR:Q8MQ79 protein_id:AAM54195.1	6e-19	29	90	WBGene00006886	None
Teladorsagia_circumcincta_Contig594	locus:glrx-10 status:Confirmed TR:Q9N456 protein_id:AAK29881.1	1e-34	68	140	WBGene00021331	None
Teladorsagia_circumcincta_Contig599	status:Predicted TR:Q4TTB5 protein_id:AAY44012.1	1e-12	27	68	WBGene00044315	None
Teladorsagia_circumcincta_Contig600	status:Confirmed TR:Q7JLS6 protein_id:CAE54887.1	5e-70	57	259	WBGene00008032	None
Teladorsagia_circumcincta_Contig601	status:Confirmed TR:Q19591 protein_id:AAA83510.1	1e-63	51	238	WBGene00017591	None
Teladorsagia_circumcincta_Contig605	cysteine protease status:Partially_confirmed TR:Q20950 protein_id:CAB00098.1	5e-35	45	143	WBGene00010204	None
Teladorsagia_circumcincta_Contig615	locus:vap-1 status:Confirmed TR:Q8MQ79 protein_id:AAM54195.1	7e-40	42	160	WBGene00006886	None
Teladorsagia_circumcincta_Contig620	status:Partially_confirmed TR:P92020 protein_id:CAB03326.3	2e-09	32	56	WBGene00011694	None
Teladorsagia_circumcincta_Contig624	nucleoside diphosphate kinase status:Confirmed TR:Q93576 protein_id:CAB02101.1	5e-78	88	286	WBGene00009119	None
Teladorsagia_circumcincta_Contig627	status:Confirmed TR:Q1XFZ1 protein_id:ABD94088.1	9e-19	55	87	WBGene00044776	None
Teladorsagia_circumcincta_Contig635	locus:glb-1 Globin status:Confirmed SW:P30627 protein_id:CAA77458.2	3e-33	41	137	WBGene00014030	None
Teladorsagia_circumcincta_Contig658	NADH-ubiquinone dehydrogenase 24 KD subunit status:Confirmed SW:Q20719 protein_id:CAB01203.1	8e-80	65	293	WBGene00009992	EMB embryonic_lethal , LVA larval_arrest , EMB embryonic_lethal ,
Teladorsagia_circumcincta_Contig661	status:Confirmed TR:Q9N2X6 protein_id:AAF60880.2	1e-13	39	72	WBGene00022287	None
Teladorsagia_circumcincta_Contig664	locus:cpr-6 status:Confirmed TR:Q8MQC6 protein_id:AAM51519.1	1e-107	76	385	WBGene00000786	None
Teladorsagia_circumcincta_Contig667	phospholipase A2 status:Partially_confirmed TR:Q17790 protein_id:CAA90098.1	6e-52	62	199	WBGene00007419	None
Teladorsagia_circumcincta_Contig669	locus:vap-1 status:Confirmed TR:Q8MQ79 protein_id:AAM54195.1	9e-52	49	199	WBGene00006886	None
Teladorsagia_circumcincta_Contig674	locus:lbp-1 fatty acid-binding protein status:Confirmed SW:Q20223 protein_id:AAA81434.1	4e-53	63	203	WBGene00002253	None
Teladorsagia_circumcincta_Contig675	locus:vap-1 status:Confirmed TR:Q8MQ79 protein_id:AAM54195.1	6e-42	42	167	WBGene00006886	None
Teladorsagia_circumcincta_Contig677	locus:vap-1 status:Confirmed TR:Q8MQ79 protein_id:AAM54195.1	6e-18	32	87	WBGene00006886	None
Teladorsagia_circumcincta_Contig678;	locus:lys-8 status:Confirmed TR:Q09975 protein_id:AAB93455.1	7e-41	49	163	WBGene00003097	None
Teladorsagia_circumcincta_Contig686	locus:ttr-51 Transthyretin-like family status:Confirmed TR:O62289 protein_id:CAB05225.2	2e-40	65	160	WBGene00010440	None
Teladorsagia_circumcincta_Contig691	locus:nlp-17 status:Confirmed TR:O62455 protein_id:CAA16362.1	2e-07	44	50	WBGene00003755	None
Teladorsagia_circumcincta_Contig693	status:Confirmed TR:Q23179 protein_id:AAA81726.1	7e-06	23	45	WBGene00021048	None
Teladorsagia_circumcincta_Contig706	microfilarial antigen like status:Partially_confirmed TR:P91844 protein_id:CAA92570.1	4e-46	52	179	WBGene00013882	None
Teladorsagia_circumcincta_Contig708	locus:clec-1 clec family, C-type lectin status:Confirmed TR:Q22966 protein_id:AAB37085.1	2e-53	67	204	WBGene00017772	None
Teladorsagia_circumcincta_Contig735	locus:glb-1 Globin status:Confirmed SW:P30627 protein_id:CAA77458.2	2e-34	42	140	WBGene00014030	None
gi|152010270|gb|AM743337.1|AM743337	status:Confirmed TR:O17553 protein_id:CAB07546.1	4e-10	25	60	WBGene00007212	None
gi|152010260|gb|AM743327.1|AM743327	status:Confirmed TR:Q7YZG3 protein_id:AAP86614.1	4e-16	71	80	WBGene00021161	None
gi|152010232|gb|AM743299.1|AM743299	locus:tag-225 metalloproteinase inhibitor status:Confirmed SW:Q21265 protein_id:AAA96174.1	4e-13	37	68	WBGene00019478	None
gi|152010204|gb|AM743271.1|AM743271	status:Confirmed TR:Q8I4C1 protein_id:CAD54173.1	2e-06	54	47	WBGene00013366	None
gi|152010136|gb|AM743203.1|AM743203	locus:ttr-44 Transthyretin-like family status:Confirmed TR:Q18878 protein_id:CAB01136.1	2e-39	77	156	WBGene00008341	None
gi|152009813|gb|AM744625.1|AM744625	locus:asm-3 sphingomyelin phosphodiesterase status:Partially_confirmed SW:Q9UAY4 protein_id:AAD14755.2	2e-15	60	77	WBGene00000213	None
gi|152009421|gb|AM744227.1|AM744227	locus:vap-1 status:Confirmed TR:Q8MQ79 protein_id:AAM54195.1	3e-26	36	114	WBGene00006886	None
gi|152009110|gb|AM743917.1|AM743917	status:Partially_confirmed TR:Q965N0 protein_id:AAK68168.1	2e-13	50	70	WBGene00015578	None
gi|152009103|gb|AM743910.1|AM743910	locus:ttr-46 Transthyretin-like family status:Confirmed SW:Q22285 protein_id:CAA98286.1	5e-34	69	138	WBGene00011571	None
gi|152009068|gb|AM743875.1|AM743875	status:Confirmed TR:O02237 protein_id:CAB05715.1	5e-07	37	48	WBGene00008446	None
gi|152008726|gb|AM743533.1|AM743533	locus:yop-1 status:Confirmed TR:Q9N4G8 protein_id:AAF36016.1	7e-12	45	65	WBGene00022127	None
gi|27771474|gb|CB043774.1|CB043774	status:Partially_confirmed TR:Q17728 protein_id:AAA82477.1	1e-09	47	57	WBGene00015531	None
gi|27771212|gb|CB043644.1|CB043644	status:Confirmed TR:Q9BKU8 protein_id:AAK27862.1	1e-08	40	54	WBGene00021348	None
gi|27771126|gb|CB043603.1|CB043603	locus:spp-14 status:Confirmed TR:Q2XN18 protein_id:AAX88825.1	3e-09	32	56	WBGene00004999	None
gi|27770893|gb|CB043484.1|CB043484	status:Partially_confirmed TR:P91405 protein_id:AAB52661.3	4e-66	59	246	WBGene00020083	None
gi|27770797|gb|CB043437.1|CB043437	status:Confirmed TR:Q9XWZ1 protein_id:CAA21491.2	3e-36	65	146	WBGene00012861	None
gi|27770613|gb|CB043345.1|CB043345	locus:mlt-8 status:Confirmed TR:O02106 protein_id:AAC71171.2	2e-49	95	189	WBGene00021095	None
gi|27770414|gb|CB043240.1|CB043240	status:Partially_confirmed TR:Q9NAF6 protein_id:CAB55044.1	5e-07	55	48	WBGene00013046	None
gi|27770225|gb|CB043148.1|CB043148	status:Confirmed TR:Q2V4S4 protein_id:ABB88241.1	1e-17	40	84	WBGene00015476	None
gi|27769829|gb|CB042955.1|CB042955	locus:nlp-1 A. californica buccalin precursor (weak) status:Confirmed SW:Q11088 protein_id:AAA82349.2	2e-10	45	60	WBGene00003739	None
gi|27769760|gb|CB042921.1|CB042921	locus:ttr-49 status:Confirmed TR:Q65ZI4 protein_id:AAU05579.1	1e-21	43	99	WBGene00023485	None
gi|27758376|gb|CB039131.1|CB039131	testes-specific protein like status:Partially_confirmed TR:P90958 protein_id:CAA92136.1	1e-20	33	95	WBGene00011462	None
gi|27758311|gb|CB039066.1|CB039066	status:Confirmed TR:O45448 protein_id:CAB04528.1	1e-36	60	147	WBGene00009400	None
gi|27758007|gb|CB038762.1|CB038762	cysteine protease status:Partially_confirmed TR:Q20950 protein_id:CAB00098.1	7e-09	31	55	WBGene00010204	None
gi|27757982|gb|CB038737.1|CB038737	status:Confirmed TR:Q6BES2 protein_id:CAH04750.1	4e-10	30	59	WBGene00010940	None
gi|27757909|gb|CB038664.1|CB038664	laccase like copper oxidase status:Confirmed TR:Q19687 protein_id:CAA91039.1	4e-50	56	193	WBGene00009008	None
gi|27757830|gb|CB038585.1|CB038585	locus:spp-18 status:Confirmed TR:Q19837 protein_id:CAA92462.1	9e-25	42	108	WBGene00005003	None
gi|27757826|gb|CB038581.1|CB038581	locus:ora-1 status:Confirmed TR:O45098 protein_id:AAC02599.1	1e-51	53	198	WBGene00003879	None
gi|27757659|gb|CB038414.1|CB038414	status:Confirmed TR:Q9GPA1 protein_id:AAF99955.3	7e-23	32	103	WBGene00018605	None
gi|27757549|gb|CB038304.1|CB038304	status:Confirmed TR:A3FPK4 protein_id:CAM33508.2	2e-13	29	72	WBGene00043534	None
gi|27757484|gb|CB038239.1|CB038239	status:Partially_confirmed SW:Q19895 protein_id:CAA96639.2	2e-17	44	84	WBGene00009241	None
gi|27757324|gb|CB038079.1|CB038079	status:Partially_confirmed TR:Q95QH2 protein_id:AAL02507.1	5e-14	41	72	WBGene00017995	None
gi|27757195|gb|CB037950.1|CB037950	mitochrondrial carrier protein status:Partially_confirmed TR:Q8I4M0 protein_id:CAD56651.1	2e-11	50	63	WBGene00008320	None
gi|27757094|gb|CB037849.1|CB037849	status:Partially_confirmed TR:A5Z2V3 protein_id:CAN99666.1	3e-12	28	68	WBGene00007545	None
gi|27757049|gb|CB037804.1|CB037804	locus:osm-11 status:Confirmed TR:O45346 protein_id:AAC69016.1	8e-49	52	189	WBGene00003891	None
gi|27756847|gb|CB037602.1|CB037602	locus:ilys-4 status:Confirmed TR:Q9GYQ2 protein_id:AAF99902.2	1e-38	67	155	WBGene00016958	None
gi|27756779|gb|CB037534.1|CB037534	vacuolar processing enzyme like status:Confirmed TR:Q17945 protein_id:CAA99935.1	2e-51	53	197	WBGene00012144	None
gi|27756635|gb|CB037390.1|CB037390	locus:lmp-1 status:Confirmed SW:Q11117 protein_id:AAA81746.1	7e-31	37	129	WBGene00003053	None
gi|27756218|gb|CB036973.1|CB036973	status:Confirmed SW:Q23307 protein_id:CAB01530.1	6e-20	36	93	WBGene00013884	None
gi|27755981|gb|CB036736.1|CB036736	locus:pqn-25 status:Partially_confirmed SW:P41951 protein_id:AAL27237.1	4e-10	27	61	WBGene00004114	None
gi|27755881|gb|CB036636.1|CB036636	status:Partially_confirmed TR:O44962 protein_id:AAC24285.3	2e-06	46	46	WBGene00016663	None
gi|27755831|gb|CB036586.1|CB036586	locus:nlp-29 status:Confirmed SW:O44664 protein_id:AAC47929.1	8e-07	39	49	WBGene00003767	None
gi|27755669|gb|CB036424.1|CB036424	status:Confirmed TR:O45227 protein_id:CAB05116.1	1e-06	26	49	WBGene00007196	None
gi|27755496|gb|CB036251.1|CB036251	status:Confirmed TR:Q21083 protein_id:CAA88857.1	3e-53	48	204	WBGene00010458	EMB embryonic_lethal , LVA larval_arrest , GRO slow_growth , EMB embryonic_lethal ,
gi|27755484|gb|CB036239.1|CB036239	status:Confirmed TR:O01734 protein_id:AAB53977.1	6e-31	32	130	WBGene00015633	None
gi|16791143|gb|BM052124.1|BM052124	status:Partially_confirmed TR:O44133 protein_id:AAB88317.1	4e-60	68	226	WBGene00016057	None
gi|16791106|gb|BM052087.1|BM052087	locus:spp-21 status:Predicted TR:Q52GZ2 protein_id:CAI91169.1	2e-10	28	60	WBGene00044284	None
gi|14020727|gb|BG734434.1|BG734434	locus:ttr-51 Transthyretin-like family status:Confirmed TR:O62289 protein_id:CAB05225.2	2e-43	60	170	WBGene00010440	None
gi|14020712|gb|BG734428.1|BG734428	locus:vap-1 status:Confirmed TR:Q8MQ79 protein_id:AAM54195.1	1e-35	40	145	WBGene00006886	None
gi|14020624|gb|BG734340.1|BG734340	locus:ttr-45 status:Predicted TR:Q2EEM8 protein_id:CAJ76932.1	3e-34	54	140	WBGene00044737	None
Toxocara_canis_Contig68	locus:cpg-3 status:Confirmed TR:Q21771 protein_id:CAA95840.1	1e-24	43	108	WBGene00011063	None
Toxocara_canis_Contig107	status:Partially_confirmed TR:Q21211 protein_id:AAA50680.1	2e-08	33	53	WBGene00019382	GRO slow_growth , LVL larval_lethal , STP sterile_progeny ,
Toxocara_canis_Contig109	locus:cpg-3 status:Confirmed TR:Q21771 protein_id:CAA95840.1	1e-28	32	123	WBGene00011063	None
Toxocara_canis_Contig133	locus:cpi-2 status:Confirmed TR:O61973 protein_id:AAC17767.1	3e-16	35	79	WBGene00000534	None
Toxocara_canis_Contig146	locus:clec-62 Lectin C-type domain short and long forms, von Willebrand factor type A domain status:Confirmed TR:O45440 protein_id:CAB03054.1	5e-49	34	191	WBGene00009393	None
Toxocara_canis_Contig156	locus:swm-1 status:Confirmed TR:Q18158 protein_id:AAA92314.1	3e-20	40	94	WBGene00023417	None
Toxocara_canis_Contig160	locus:far-1 O. volvulus 20Kd antigenic peptide status:Confirmed SW:P34382 protein_id:CAA79616.1	3e-30	40	127	WBGene00001385	None
Toxocara_canis_Contig163	locus:lpd-9 status:Confirmed TR:Q22641 protein_id:CAA97333.1	3e-23	42	103	WBGene00003065	EMB embryonic_lethal , LVL larval_lethal , LVA larval_arrest , GRO slow_growth ,
Toxocara_canis_Contig173	status:Partially_confirmed TR:Q18280 protein_id:AAB37547.1	5e-14	34	73	WBGene00016180	None
Toxocara_canis_Contig177	locus:clec-65 von Willebrand factor type A domain status:Confirmed TR:O45443 protein_id:CAB03057.1	5e-10	29	61	WBGene00009396	None
Toxocara_canis_Contig181	locus:cut-6 cuticulin status:Partially_confirmed TR:Q21540 protein_id:CAA97806.2	1e-07	29	52	WBGene00000853	None
Toxocara_canis_Contig184	glucose-1-dehydrogenase status:Partially_confirmed TR:Q19890 protein_id:CAA96635.1	1e-41	48	166	WBGene00009236	None
Toxocara_canis_Contig189	locus:lys-5 status:Confirmed TR:Q20967 protein_id:CAA97800.1	1e-37	50	151	WBGene00003094	None
Toxocara_canis_Contig206	locus:cpg-3 status:Confirmed TR:Q21771 protein_id:CAA95840.1	4e-10	42	60	WBGene00011063	None
Toxocara_canis_Contig215	locus:ttr-51 Transthyretin-like family status:Confirmed TR:O62289 protein_id:CAB05225.2	1e-17	37	85	WBGene00010440	None
Toxocara_canis_Contig247	status:Confirmed TR:Q9U1T5 protein_id:CAB54473.2	4e-21	32	98	WBGene00013481	None
Toxocara_canis_Contig265	17k antigen (O. volvulus) status:Confirmed TR:Q17698 protein_id:AAA81053.1	4e-20	40	93	WBGene00015514	None
Toxocara_canis_Contig270	status:Confirmed SW:P34393 protein_id:AAK84522.2	3e-16	21	82	WBGene00017322	None
Toxocara_canis_Contig280	status:Confirmed TR:Q9XWU9 protein_id:CAA21542.1	1e-05	35	44	WBGene00012557	None
Toxocara_canis_Contig304	similar to C. elegans proteins B0280.5, R02F2.4 and C07G2.1 status:Partially_confirmed TR:Q18529 protein_id:AAK39209.2	2e-13	26	72	WBGene00016534	None
Toxocara_canis_Contig306	OV-17 antigen precursor status:Partially_confirmed TR:Q23683 protein_id:CAA88891.1	8e-11	30	62	WBGene00014173	None
Toxocara_canis_Contig329	locus:cpg-3 status:Confirmed TR:Q21771 protein_id:CAA95840.1	8e-26	44	112	WBGene00011063	None
Toxocara_canis_Contig344	status:Confirmed TR:Q9XWU9 protein_id:CAA21542.1	6e-07	30	48	WBGene00012557	None
Toxocara_canis_Contig358	similar to C. elegans proteins B0280.5, R02F2.4 and C07G2.1 status:Partially_confirmed TR:Q18529 protein_id:AAK39209.2	1e-10	23	63	WBGene00016534	None
Toxocara_canis_Contig382	locus:vap-1 status:Confirmed TR:Q8MQ79 protein_id:AAM54195.1	3e-17	32	84	WBGene00006886	None
Toxocara_canis_Contig407	Lectin C-type domain short and long forms status:Partially_confirmed TR:Q9XX56 protein_id:CAA20982.1	2e-13	31	71	WBGene00012621	None
Toxocara_canis_Contig412	testis-specific protein TPX-1 like status:Partially_confirmed TR:Q93746 protein_id:CAA94350.1	1e-21	37	98	WBGene00009892	None
Toxocara_canis_Contig454;	status:Partially_confirmed TR:Q17661 protein_id:CAA90757.2	2e-16	30	81	WBGene00007339	None
Toxocara_canis_Contig456	status:Partially_confirmed TR:O45599 protein_id:CAB07215.2	6e-14	26	73	WBGene00010351	None
Toxocara_canis_Contig479	histidine acid phosphatase family (weak) status:Partially_confirmed TR:Q19390 protein_id:AAA81702.1	5e-28	40	120	WBGene00017427	None
Toxocara_canis_Contig491	Serine carboxypeptidase status:Confirmed SW:P52717 protein_id:AAC46812.1	6e-75	78	276	WBGene00018271	None
Toxocara_canis_Contig498	similar to C. elegans proteins B0280.5, R02F2.4 and C07G2.1 status:Partially_confirmed TR:Q18529 protein_id:AAK39209.2	2e-12	25	68	WBGene00016534	None
Toxocara_canis_Contig541;	locus:sod-4 Superoxide dismutase status:Confirmed SW:P34461 protein_id:CAB61015.1	2e-35	48	144	WBGene00004933	None
Toxocara_canis_Contig544	locus:nlp-2 status:Confirmed TR:Q22739 protein_id:AAA81446.1	7e-13	41	70	WBGene00003740	None
Toxocara_canis_Contig570	phosphatidylethanolamine binding protein status:Confirmed SW:O16264 protein_id:AAB65322.1	3e-11	43	64	WBGene00018218	None
Toxocara_canis_Contig572	status:Partially_confirmed TR:Q20665 protein_id:AAB37037.2	2e-08	26	55	WBGene00018692	None
Toxocara_canis_Contig615	locus:ttr-16 Transthyretin-like family status:Confirmed SW:P55955 protein_id:CAA21645.1	4e-28	43	119	WBGene00012382	None
gi|21265963|gb|BQ458199.1|BQ458199	locus:cpg-3 status:Confirmed TR:Q21771 protein_id:CAA95840.1	7e-10	42	59	WBGene00011063	None
gi|21265958|gb|BQ458187.1|BQ458187	locus:cpg-3 status:Confirmed TR:Q21771 protein_id:CAA95840.1	8e-25	43	108	WBGene00011063	None
gi|20499654|gb|BQ274584.1|BQ274584	status:Predicted TR:Q966B6 protein_id:AAK72311.1	7e-09	28	56	WBGene00021612	None
gi|20499512|gb|BQ274442.1|BQ274442	locus:abl-1 status:Partially_confirmed SW:P03949 protein_id:CAB60297.2	3e-24	45	107	WBGene00000018	None
gi|20499274|gb|BQ274204.1|BQ274204	locus:his-35 histone H2A status:Confirmed TR:Q27485 protein_id:CAA94747.1	3e-31	71	130	WBGene00001909	EMB embryonic_lethal , EMB embryonic_lethal , LVA larval_arrest , GRO slow_growth , EMB embryonic_lethal , EMB sister_chromatid_segregation_abnormal_early_emb ,
gi|20063840|gb|BQ089639.1|BQ089639	status:Partially_confirmed TR:O45599 protein_id:CAB07215.2	3e-08	26	54	WBGene00010351	None
gi|20062664|gb|BQ088463.1|BQ088463	Toxocara surface glycoprotein like status:Confirmed TR:O17815 protein_id:CAB02944.1	1e-19	37	92	WBGene00008841	None
gi|20062633|gb|BQ088432.1|BQ088432	status:Partially_confirmed TR:O17068 protein_id:AAB70321.2	3e-31	45	130	WBGene00017743	None
gi|19558748|gb|BM966020.1|BM966020	locus:clec-66 Lectin C-type domain short and long forms, von Willebrand factor type A domain status:Partially_confirmed TR:O45445 protein_id:CAB03059.1	1e-05	29	45	WBGene00009397	None
gi|19558663|gb|BM965975.1|BM965975	locus:srp-7 status:Confirmed TR:Q6QUQ5 protein_id:AAT81199.1	3e-14	30	74	WBGene00005648	None
gi|2979699|gb|AA874757.1|AA874757	status:Partially_confirmed TR:Q21133 protein_id:AAC47072.2	2e-08	38	53	WBGene00019320	None
gi|2671130|gb|AA684532.1|AA684532	locus:casy-1 status:Confirmed TR:Q2L6X9 protein_id:ABC71848.1	2e-10	37	60	WBGene00000403	EMB embryonic_lethal ,
gi|2335216|gb|AA563573.1|AA563573	status:Partially_confirmed TR:Q22020 protein_id:CAA91349.1	1e-20	40	94	WBGene00011274	None
gi|2335211|gb|AA563572.1|AA563572	locus:fkb-1 FK506-binding protein status:Confirmed TR:Q20107 protein_id:CAA92994.1	3e-08	56	53	WBGene00001426	None
Trichinella_spiralis_Contig133	locus:dhs-30 dehydrogenase status:Partially_confirmed TR:Q65ZI3 protein_id:AAU05548.1	2e-30	43	128	WBGene00000993	None
Trichinella_spiralis_Contig151	status:Partially_confirmed TR:Q8MQ36 protein_id:AAM69112.1	3e-06	23	48	WBGene00018607	None
Trichinella_spiralis_Contig164	locus:try-1 Plasminogen status:Confirmed TR:Q23528 protein_id:AAA68746.2	4e-19	30	92	WBGene00006619	None
Trichinella_spiralis_Contig231	glycotransferase status:Confirmed TR:Q9GZH4 protein_id:AAF98626.2	9e-48	40	186	WBGene00020683	GRO slow_growth , EMB embryonic_lethal , LVA larval_arrest , EMB embryo_osmotic_integrity_abnormal_early_emb ,
Trichinella_spiralis_Contig305	status:Confirmed TR:Q23015 protein_id:AAB04576.2	4e-26	27	115	WBGene00019759	None
Trichinella_spiralis_Contig347	locus:kpc-1 Subtilase family of serine proteases status:Partially_confirmed TR:O17798 protein_id:CAB04085.1	4e-06	39	45	WBGene00002232	None
Trichinella_spiralis_Contig476	locus:spon-1 F-spondin status:Partially_confirmed TR:Q19305 protein_id:AAA82427.2	2e-29	39	125	WBGene00006893	None
Trichinella_spiralis_Contig698	locus:crt-1 calreticulin precursor status:Confirmed SW:P27798 protein_id:AAD14746.1	1e-106	54	383	WBGene00000802	None
Trichinella_spiralis_Contig737	status:Partially_confirmed TR:Q17743 protein_id:AAK32948.1	3e-18	26	89	WBGene00015545	None
Trichinella_spiralis_Contig797	N-oligosaccharyl transferase 48kd subunit status:Confirmed SW:P45971 protein_id:CAA85337.1	1e-101	47	364	WBGene00011638	None
Trichinella_spiralis_Contig802	locus:mau-8 status:Partially_confirmed TR:Q9U1X7 protein_id:CAB60597.1	2e-10	28	62	WBGene00003142	None
Trichinella_spiralis_Contig854	status:Predicted TR:Q7YTI5 protein_id:CAE18025.2	7e-17	29	84	WBGene00013331	None
Trichinella_spiralis_Contig862	lipase status:Confirmed TR:Q93789 protein_id:CAB01973.1	2e-74	39	276	WBGene00010062	None
Trichinella_spiralis_Contig885	locus:slt-1 EGF-like protein slit like status:Partially_confirmed TR:Q20204 protein_id:CAA93668.3	2e-06	28	47	WBGene00004854	None
Trichinella_spiralis_Contig1009	locus:ile-2 similar to mammalian lectin VIP36 status:Confirmed TR:Q22170 protein_id:AAD50512.1	3e-66	64	247	WBGene00002071	None
Trichinella_spiralis_Contig1202	endoplasmin precursor (GRP94) status:Confirmed TR:Q22235 protein_id:CAA92973.1	1e-66	65	249	WBGene00011480	None
Trichinella_spiralis_Contig1283	locus:ttr-36 status:Partially_confirmed TR:Q45EK1 protein_id:AAZ32810.1	1e-16	38	81	WBGene00044605	None
Trichinella_spiralis_Contig1345	locus:cpr-6 status:Confirmed TR:A7LPD1 protein_id:ABS19475.1	1e-31	46	132	WBGene00000786	None
Trichinella_spiralis_Contig1371	EF hand domains status:Partially_confirmed TR:Q20796 protein_id:CAA96655.1	4e-17	41	83	WBGene00010075	None
Trichinella_spiralis_Contig1376	locus:spp-10 7TM chemoreceptor, spp family status:Confirmed TR:Q18276 protein_id:AAB37549.2	9e-20	22	94	WBGene00004995	None
Trichinella_spiralis_Contig1453	locus:try-1 Plasminogen status:Confirmed TR:Q23528 protein_id:AAA68746.2	3e-29	33	125	WBGene00006619	None
Trichinella_spiralis_Contig1469	locus:try-2 peptidase status:Partially_confirmed TR:Q17800 protein_id:AAB00662.1	3e-09	28	58	WBGene00006620	None
Trichinella_spiralis_Contig1473	locus:ppt-1 palmitoyl-protein thioesterase precursor status:Confirmed	7e-88	53	320	WBGene00004092	None
Trichinella_spiralis_Contig1482	status:Confirmed SW:Q10952 protein_id:AAK18868.1	6e-09	24	55	WBGene00015163	None
Trichinella_spiralis_Contig1535	locus:try-2 peptidase status:Partially_confirmed TR:Q17800 protein_id:AAB00662.1	1e-17	28	87	WBGene00006620	None
Trichinella_spiralis_Contig1556	locus:cpi-1 protease inhibitor status:Confirmed TR:Q9TYY2 protein_id:AAC68983.1	1e-12	36	68	WBGene00000535	None
Trichinella_spiralis_Contig1576	NADH-ubiquinone dehydrogenase 24 KD subunit status:Confirmed SW:Q20719 protein_id:CAB01203.1	1e-67	62	252	WBGene00009992	None
Trichinella_spiralis_Contig1598	status:Confirmed TR:Q9BKP1 protein_id:AAK29836.2	8e-57	38	216	WBGene00018928	None
Trichinella_spiralis_Contig1655	Thrombospondin type 1 domain status:Partially_confirmed TR:O18003 protein_id:CAB07269.1	6e-11	35	63	WBGene00011269	None
Trichinella_spiralis_Contig1684	locus:dap-3 status:Confirmed TR:Q9TVM5 protein_id:CAB60994.1	3e-53	32	205	WBGene00000933	LVA larval_arrest , EMB embryonic_lethal ,
Trichinella_spiralis_Contig1723	status:Confirmed TR:O17065 protein_id:AAB70327.3	2e-50	39	196	WBGene00017745	None
Trichinella_spiralis_Contig1737	placental protein 11 status:Partially_confirmed TR:Q21109 protein_id:CAA99880.1	7e-27	32	116	WBGene00010488	None
Trichinella_spiralis_Contig1867	status:Partially_confirmed TR:Q86S22 protein_id:AAO21390.1	2e-07	25	50	WBGene00020281	None
Trichinella_spiralis_Contig1887	status:Confirmed TR:Q9NA78 protein_id:CAB55026.1	6e-39	50	157	WBGene00013263	None
Trichinella_spiralis_Contig1967	status:Partially_confirmed TR:O44131 protein_id:AAB88311.2	5e-09	24	58	WBGene00015620	None
Trichinella_spiralis_Contig1973	locus:pdi-3 protein disulphide isomerase ER-60 precursor like status:Confirmed TR:O17908 protein_id:CAB07480.1	1e-156	55	548	WBGene00003964	None
Trichinella_spiralis_Contig2027	fumarate reductase flavoprotein status:Confirmed TR:Q09567 protein_id:AAC46539.3	3e-37	41	151	WBGene00018610	None
Trichinella_spiralis_Contig2129	locus:tag-282 status:Partially_confirmed SW:P34676 protein_id:AAL11487.1	3e-49	51	191	WBGene00022801	EMB embryonic_lethal ,
Trichinella_spiralis_Contig2130	status:Confirmed TR:Q17425 protein_id:CAA94882.1	9e-13	30	70	WBGene00007100	None
Trichinella_spiralis_Contig2152	RNA binding protein status:Confirmed TR:Q95QV8 protein_id:AAK68191.1	1e-100	53	360	WBGene00015943	None
Trichinella_spiralis_Contig2163	status:Confirmed TR:Q19750 protein_id:CAB01165.1	2e-61	61	231	WBGene00009080	None
Trichinella_spiralis_Contig2193	locus:ccg-1 status:Confirmed TR:Q9NA39 protein_id:CAB70225.1	5e-07	35	49	WBGene00000370	None
Trichinella_spiralis_Contig2209	locus:ttr-46 Transthyretin-like family status:Confirmed SW:Q22285 protein_id:CAA98286.1	1e-15	33	78	WBGene00011571	None
Trichinella_spiralis_Contig2244	serine proteinase inhibitor (kunitz type) status:Confirmed TR:Q21418 protein_id:CAA99886.1	2e-06	30	48	WBGene00010738	None
Trichinella_spiralis_Contig2260	locus:crn-6 status:Confirmed SW:P34508 protein_id:CAA81586.2	8e-12	26	66	WBGene00000799	None
Trichinella_spiralis_Contig2274	locus:tag-198 status:Partially_confirmed SW:P34387 protein_id:AAA28005.2	1e-09	26	59	WBGene00007056	None
Trichinella_spiralis_Contig2320	locus:crn-6 status:Confirmed SW:P34508 protein_id:CAA81586.2	6e-12	27	67	WBGene00000799	None
Trichinella_spiralis_Contig2338	status:Confirmed TR:Q19147 protein_id:AAG24026.2	5e-15	39	75	WBGene00017193	None
Trichinella_spiralis_Contig2357	locus:crn-6 status:Confirmed SW:P34508 protein_id:CAA81586.2	4e-10	25	60	WBGene00000799	None
Trichinella_spiralis_Contig2437	status:Confirmed TR:Q965N7 protein_id:AAK68490.2	3e-09	24	58	WBGene00021596	None
Trichinella_spiralis_Contig2469	status:Confirmed TR:Q17944 protein_id:CAB01125.3	2e-36	37	148	WBGene00007552	None
Trichinella_spiralis_Contig2483	locus:tag-320 protein disulfide-isomerase status:Confirmed SW:Q11067 protein_id:AAC47065.1	1e-42	44	169	WBGene00015168	None
Trichinella_spiralis_Contig2505	locus:flp-14 status:Confirmed TR:Q9XWV7 protein_id:CAA21533.2	1e-14	41	74	WBGene00001457	None
Trichinella_spiralis_Contig2506	locus:tag-254 testis-specific protein TPX-1 like status:Partially_confirmed TR:Q93747 protein_id:CAA94351.1	4e-06	25	47	WBGene00009890	None
Trichinella_spiralis_Contig2578	locus:try-1 Plasminogen status:Confirmed TR:Q23528 protein_id:AAA68746.2	8e-19	31	90	WBGene00006619	None
Trichinella_spiralis_Contig2681	status:Confirmed TR:Q86S62 protein_id:AAO21388.1	2e-09	37	59	WBGene00022386	None
Trichinella_spiralis_Contig2686	locus:cpr-6 status:Confirmed TR:A7LPD1 protein_id:ABS19475.1	6e-35	46	143	WBGene00000786	None
Trichinella_spiralis_Contig2729	status:Confirmed TR:O61793 protein_id:AAC17034.1	3e-41	43	164	WBGene00020038	None
Trichinella_spiralis_Contig2825	locus:cyn-5 cyclophillin status:Confirmed SW:P52013 protein_id:CAB07192.1	3e-58	63	222	WBGene00000881	None
Trichinella_spiralis_Contig2841	Fugu S31III125 protein status:Confirmed TR:Q20546 protein_id:CAA98480.1	2e-43	48	171	WBGene00009829	None
Trichinella_spiralis_Contig3032	Zinc-binding dehydrogenases status:Confirmed SW:O45903 protein_id:CAB04958.1	9e-44	46	173	WBGene00012375	None
Trichinella_spiralis_Contig3054	locus:rps-25 ribosomal protein status:Confirmed SW:P52821 protein_id:AAK39246.1	5e-30	58	126	WBGene00004494	GRO slow_growth , EMB embryonic_lethal ,
Trichinella_spiralis_Contig3056	status:Partially_confirmed TR:Q9U3K2 protein_id:CAB54223.2	4e-83	60	303	WBGene00008642	EMB embryonic_lethal ,
Trichinella_spiralis_Contig3099	locus:unc-129 bone morphogenetic protein like status:Confirmed TR:O44371 protein_id:CAB61007.1	1e-08	31	57	WBGene00006852	None
Trichinella_spiralis_Contig3160	locus:coq-1 hexaprenyl pyrophosphate synthetase status:Confirmed TR:P91093 protein_id:AAB37678.2	2e-09	35	57	WBGene00000761	GRO slow_growth , GRO slow_growth ,
Trichinella_spiralis_Contig3175	status:Partially_confirmed TR:Q8MYN6 protein_id:CAD31820.1	1e-27	25	120	WBGene00012682	None
Trichinella_spiralis_Contig3217	Acid phosphatase status:Partially_confirmed SW:Q10944 protein_id:AAK18870.2	1e-30	48	129	WBGene00015161	None
Trichinella_spiralis_Contig3262	locus:cut-1 cuticulin status:Partially_confirmed SW:Q03755 protein_id:CAA88934.1	2e-36	56	147	WBGene00000851	None
Trichinella_spiralis_Contig3266	Polyposis locus protein 1 status:Partially_confirmed SW:Q10010 protein_id:AAC46595.1	8e-25	49	109	WBGene00020562	None
gi|157959318|gb|EX502489.1|EX502489	status:Confirmed TR:A5JYV8 protein_id:CAN86636.1	1e-41	39	166	WBGene00009978	None
gi|157959253|gb|EX502424.1|EX502424	locus:pdi-1 protein disulfide isomerase status:Confirmed SW:Q17967 protein_id:CAA85491.1	5e-12	28	66	WBGene00003962	None
gi|157958653|gb|EX501824.1|EX501824	status:Partially_confirmed TR:Q23162 protein_id:CAA92023.1	8e-39	47	155	WBGene00012255	None
gi|157958105|gb|EX501276.1|EX501276	locus:nck-1 SH2-, SH3-, containing protein status:Confirmed TR:Q95PW9 protein_id:AAL11482.2	1e-35	45	146	WBGene00006410	None
gi|157957952|gb|EX501123.1|EX501123	locus:nas-36 zinc metalloprotease status:Partially_confirmed SW:Q18206 protein_id:CAA96596.2	8e-13	40	69	WBGene00003552	None
gi|157957875|gb|EX501046.1|EX501046	locus:nas-4 zinc metalloprotease status:Confirmed SW:P55112 protein_id:AAB53827.3	7e-29	39	123	WBGene00003523	None
gi|157957831|gb|EX501002.1|EX501002	status:Confirmed TR:Q0PDK0 protein_id:CAL22703.1	4e-92	72	333	WBGene00008505	None
gi|148310787|gb|ES570682.1|ES570682	locus:crn-6 status:Confirmed SW:P34508 protein_id:CAA81586.2	6e-10	21	60	WBGene00000799	None
gi|148310647|gb|ES570542.1|ES570542	locus:hsp-3 heat shock protein status:Confirmed SW:P27420 protein_id:AAB52671.1	3e-89	75	323	WBGene00002007	None
gi|148309316|gb|ES569211.1|ES569211	amylase status:Partially_confirmed TR:P91982 protein_id:CAB02856.1	3e-23	54	102	WBGene00008220	None
gi|148309142|gb|ES569037.1|ES569037	transketolase status:Confirmed TR:O17759 protein_id:CAB02889.1	7e-33	55	135	WBGene00008506	GRO slow_growth , EMB embryonic_lethal , LVA larval_arrest , EMB embryonic_lethal ,
gi|148308557|gb|ES568452.1|ES568452	lysosomal acid phosphatase status:Partially_confirmed TR:Q20662 protein_id:AAB37044.1	8e-09	20	57	WBGene00018696	None
gi|148306506|gb|ES566401.1|ES566401	locus:phy-2 prolyl 4-hydroxylase alpha subunit status:Confirmed SW:Q20065 protein_id:CAA93469.1	8e-57	51	216	WBGene00004025	None
gi|148305718|gb|ES565613.1|ES565613	phosphoacetylglucosamine mutase status:Confirmed TR:Q19680 protein_id:CAA91032.1	8e-20	40	92	WBGene00009006	EMB embryonic_lethal , EMB embryonic_lethal , EMB embryo_osmotic_integrity_abnormal_early_emb ,
gi|148305107|gb|ES565002.1|ES565002	Acid phosphatase status:Partially_confirmed SW:Q10944 protein_id:AAK18870.2	3e-08	47	53	WBGene00015161	None
gi|148305095|gb|ES564990.1|ES564990	locus:ttr-53 Transthyretin-like family status:Partially_confirmed TR:Q22500 protein_id:CAA93097.2	1e-11	42	63	WBGene00011773	None
gi|148305000|gb|ES564895.1|ES564895	locus:ost-1 osteonectin status:Confirmed SW:P34714 protein_id:AAB88325.1	2e-33	51	138	WBGene00003893	None
gi|148304956|gb|ES564851.1|ES564851	locus:dhs-29 status:Confirmed TR:Q19843 protein_id:AAK68350.1	4e-21	34	97	WBGene00000992	None
gi|148304764|gb|ES564659.1|ES564659	locus:cyp-25A1 cytochrome P450 status:Partially_confirmed TR:Q27477 protein_id:CAA91268.2	2e-28	34	121	WBGene00007963	None
gi|148304749|gb|ES564644.1|ES564644	Yeast ABC1 protein like status:Confirmed TR:O17735 protein_id:CAB02876.1	1e-53	50	205	WBGene00008410	None
gi|148304688|gb|ES564583.1|ES564583	locus:mrp-7 ABC transporter status:Partially_confirmed TR:Q9U2G5 protein_id:CAA21622.3	5e-07	30	48	WBGene00003413	None
gi|148304421|gb|ES564316.1|ES564316	status:Partially_confirmed TR:O45110 protein_id:AAK29833.2	3e-47	48	184	WBGene00018932	GRO slow_growth , LVA larval_arrest ,
gi|148304262|gb|ES564157.1|ES564157	locus:dnj-8 status:Partially_confirmed	2e-36	33	149	WBGene00001026	None
gi|148303995|gb|ES563890.1|ES563890	EF hand domains status:Partially_confirmed TR:Q20796 protein_id:CAA96655.1	1e-25	40	111	WBGene00010075	None
gi|148302507|gb|ES562402.1|ES562402	locus:kel-3 ring canal protein like status:Partially_confirmed TR:O18147 protein_id:CAB04878.2	1e-27	35	119	WBGene00002185	None
gi|148301810|gb|ES561705.1|ES561705	status:Partially_confirmed TR:Q9U2D5 protein_id:CAB60377.3	4e-21	30	98	WBGene00012917	None
gi|148301692|gb|ES561587.1|ES561587	locus:cyp-25A3 status:Partially_confirmed TR:Q1HB05 protein_id:CAK12849.1	1e-20	27	96	WBGene00014697	None
gi|142993909|gb|ES273387.1|ES273387	status:Partially_confirmed TR:O45546 protein_id:CAB04449.2	1e-24	28	108	WBGene00009949	None
gi|142993478|gb|ES273219.1|ES273219	locus:cht-1 glycosyl hydrolase (family 18) status:Partially_confirmed SW:Q11174 protein_id:AAA83586.1	6e-40	44	159	WBGene00000503	EMB embryonic_lethal ,
gi|21884062|gb|BQ738850.1|BQ738850	locus:pdi-2 status:Confirmed TR:A3RMS2 protein_id:ABO16445.1	3e-33	60	135	WBGene00003963	None
gi|21883242|gb|BQ738030.1|BQ738030	locus:crn-6 status:Confirmed SW:P34508 protein_id:CAA81586.2	6e-07	26	49	WBGene00000799	None
gi|21818593|gb|BQ693277.1|BQ693277	locus:gly-10 status:Partially_confirmed TR:Q2HQM0 protein_id:CAJ76949.1	9e-14	47	72	WBGene00001635	None
gi|21818148|gb|BQ692832.1|BQ692832	locus:tag-198 status:Partially_confirmed SW:P34387 protein_id:AAA28005.2	7e-11	29	63	WBGene00007056	None
gi|21818056|gb|BQ692740.1|BQ692740	placental protein 11 status:Partially_confirmed TR:Q21109 protein_id:CAA99880.1	1e-14	29	75	WBGene00010488	None
gi|21415374|gb|BQ543074.1|BQ543074	locus:tag-10 status:Confirmed TR:Q8I0D2 protein_id:CAD57698.1	5e-18	36	87	WBGene00006404	None
gi|14016965|gb|BG731890.1|BG731890	locus:ndx-6 status:Partially_confirmed SW:Q09297 protein_id:AAC46768.2	4e-11	26	64	WBGene00003583	None
gi|13182616|gb|BG353956.1|BG353956	locus:blmp-1 Zinc finger, C2H2 type (5 domains) status:Partially_confirmed TR:Q93560 protein_id:CAB01695.1	6e-15	61	76	WBGene00003847	None
gi|13182331|gb|BG353671.1|BG353671	status:Partially_confirmed SW:Q95QZ5 protein_id:AAL08031.1	3e-18	37	87	WBGene00016567	None
gi|13182079|gb|BG353419.1|BG353419	status:Partially_confirmed TR:P91442 protein_id:AAB37989.1	4e-13	32	70	WBGene00020426	None
gi|13099613|gb|BG302086.1|BG302086	locus:tag-282 status:Partially_confirmed SW:P34676 protein_id:AAL11487.1	3e-06	36	46	WBGene00022801	None
Trichostrongylus_vitrinus_Contig74	vesicle-associated membrane protein\/synaptobrevin binding protein (weak) status:Partially_confirmed TR:P91330 protein_id:AAB38093.1	9e-10	46	58	WBGene00018840	None
Trichostrongylus_vitrinus_Contig103	zinc metalloprotease status:Predicted TR:Q93787 protein_id:CAB01918.1	1e-09	30	58	WBGene00010060	None
Trichostrongylus_vitrinus_Contig183	lectin status:Confirmed SW:Q94417 protein_id:CAB02136.1	8e-24	43	105	WBGene00014117	None
Trichostrongylus_vitrinus_Contig258	locus:msh-2 DNA mismatch repair protein status:Confirmed TR:Q9TXR4 protein_id:AAC78226.1	4e-27	41	116	WBGene00003418	None
Trichostrongylus_vitrinus_Contig312	locus:vit-5 status:Partially_confirmed SW:P06125 protein_id:AAA83587.1	2e-34	37	141	WBGene00006929	GRO slow_growth , EMB embryonic_lethal ,
TVm07_G02	mitochondrial carrier protein status:Partially_confirmed TR:Q93717 protein_id:CAB02107.1	5e-47	76	182	WBGene00009666	GRO slow_growth , EMB embryonic_lethal ,
Trichuris_muris_Contig6	status:Confirmed TR:Q8TA47 protein_id:AAL77192.1	1e-15	27	79	WBGene00021768	None
Trichuris_muris_Contig50	locus:try-2 peptidase status:Partially_confirmed TR:Q17800 protein_id:AAB00662.1	5e-14	27	74	WBGene00006620	None
Trichuris_muris_Contig55	locus:ndx-6 status:Partially_confirmed SW:Q09297 protein_id:AAC46768.2	2e-08	23	55	WBGene00003583	None
Trichuris_muris_Contig80	thiol protease status:Confirmed TR:O16288 protein_id:AAB65345.1	6e-71	49	264	WBGene00021072	None
Trichuris_muris_Contig96	status:Confirmed SW:Q09321 protein_id:CAA87779.1	3e-12	29	69	WBGene00009626	EMB embryonic_lethal , LVA larval_arrest , GRO slow_growth ,
Trichuris_muris_Contig98	status:Partially_confirmed TR:Q8MQ37 protein_id:AAM69113.1	7e-08	23	53	WBGene00018607	None
Trichuris_muris_Contig122	locus:tag-196 cysteine protease and a protease inhibitor status:Partially_confirmed TR:O16454 protein_id:AAB65956.2	6e-71	37	264	WBGene00007055	None
Trichuris_muris_Contig140	status:Partially_confirmed TR:O44131 protein_id:AAB88311.2	5e-08	28	54	WBGene00015620	None
Trichuris_muris_Contig211	locus:cyn-5 cyclophillin status:Confirmed SW:P52013 protein_id:CAB07192.1	7e-77	70	282	WBGene00000881	None
Trichuris_muris_Contig228	status:Partially_confirmed TR:O44131 protein_id:AAB88311.2	2e-06	30	48	WBGene00015620	None
Trichuris_muris_Contig248	locus:ttr-51 Transthyretin-like family status:Confirmed TR:O62289 protein_id:CAB05225.2	4e-33	51	136	WBGene00010440	None
Trichuris_muris_Contig304	status:Partially_confirmed TR:P91570 protein_id:AAB42258.1	1e-11	24	67	WBGene00022706	None
Trichuris_muris_Contig315	status:Partially_confirmed TR:Q22378 protein_id:AAA80360.2	3e-09	25	58	WBGene00020421	None
Trichuris_muris_Contig318	status:Confirmed TR:Q8I4B8 protein_id:CAD56617.1	1e-14	34	74	WBGene00013481	None
Trichuris_muris_Contig320	status:Confirmed SW:O17861 protein_id:CAB04345.1	1e-38	38	155	WBGene00009514	None
Trichuris_muris_Contig356	status:Confirmed SW:Q09321 protein_id:CAA87779.1	9e-20	30	92	WBGene00009626	None
Trichuris_muris_Contig360	locus:rab-1 RAS-related protein status:Confirmed TR:Q9UAQ6 protein_id:AAC69218.1	8e-77	86	283	WBGene00004266	None
Trichuris_muris_Contig369	status:Confirmed TR:Q17944 protein_id:CAB01125.3	1e-62	35	236	WBGene00007552	None
Trichuris_muris_Contig387	locus:try-2 peptidase status:Partially_confirmed TR:Q17800 protein_id:AAB00662.1	2e-07	22	53	WBGene00006620	None
Trichuris_muris_Contig404	status:Confirmed TR:Q95XC6 protein_id:AAK68589.4	2e-27	34	119	WBGene00022231	None
gi|27588440|gb|CB013704.1|CB013704	status:Partially_confirmed TR:O44131 protein_id:AAB88311.2	9e-07	36	50	WBGene00015620	None
gi|27588350|gb|CB013614.1|CB013614	status:Confirmed TR:Q18883 protein_id:AAA68772.1	8e-10	25	60	WBGene00016962	None
gi|27588252|gb|CB013516.1|CB013516	locus:rps-22 40S ribosomal protein status:Confirmed TR:O17218 protein_id:AAB70989.1	6e-59	82	222	WBGene00004491	None
gi|27587943|gb|CB013207.1|CB013207	aldose reductase status:Confirmed TR:Q23320 protein_id:CAA99947.2	3e-34	44	140	WBGene00013896	None
gi|17970888|gb|BM277634.1|BM277634	status:Confirmed TR:Q8MNU8 protein_id:AAM22040.1	2e-06	31	47	WBGene00016209	EMB embryonic_lethal , EMB embryonic_lethal , EMB sister_chromatid_segregation_abnormal_early_emb ,
gi|17970842|gb|BM277589.1|BM277589	serine\/threonine kinase status:Partially_confirmed TR:Q17960 protein_id:CAA90134.1	5e-11	31	63	WBGene00007563	None
gi|17970777|gb|BM277526.1|BM277526	locus:rps-15 40S ribosomal protein S15 status:Confirmed SW:Q9XVP0 protein_id:CAB03065.1	4e-48	61	186	WBGene00004484	GRO slow_growth , EMB embryonic_lethal , LVL larval_lethal , LVA larval_arrest , LVA larval_arrest , LVA larval_arrest , EMB pleiotropic_defects_severe_early_emb ,
gi|17970767|gb|BM277516.1|BM277516	locus:ttr-32 status:Partially_confirmed TR:Q95Y92 protein_id:AAK84464.1	2e-19	39	90	WBGene00020047	None
gi|17970633|gb|BM277388.1|BM277388	locus:gsp-3 serine\/threonine protein phosphatase PP1 status:Partially_confirmed TR:O02658 protein_id:AAC24414.1	4e-14	48	72	WBGene00021113	None
gi|17970404|gb|BM277164.1|BM277164	status:Confirmed SW:Q09321 protein_id:CAA87779.1	1e-08	23	56	WBGene00009626	None
gi|17353573|gb|BM174688.1|BM174688	locus:gsp-1 serine\/threonine protein phosphatase status:Confirmed SW:Q27497 protein_id:CAA98273.1	1e-111	93	397	WBGene00001747	EMB embryonic_lethal , LVL larval_lethal ,
gi|17353442|gb|BM174557.1|BM174557	locus:ppn-1 protease inhibitor status:Partially_confirmed SW:O76840 protein_id:AAC25868.1	4e-27	35	117	WBGene00016498	None
gi|17353421|gb|BM174536.1|BM174536	locus:dhs-9 dehydrogenase status:Confirmed TR:Q9N538 protein_id:AAF60486.1	2e-56	56	214	WBGene00000973	None
gi|17353365|gb|BM174480.1|BM174480	locus:dpy-11 thioredoxin status:Confirmed TR:Q9UAV4 protein_id:AAD14719.1	1e-59	63	224	WBGene00001073	None
gi|17353305|gb|BM174420.1|BM174420	similar to C. elegans proteins B0280.5, R02F2.4 and C07G2.1 status:Partially_confirmed TR:Q18529 protein_id:AAK39209.2	2e-10	33	62	WBGene00016534	None
gi|17353201|gb|BM174316.1|BM174316	locus:dpy-18 PROLYL 4-HYDROXYLASE ALPHA SUBUNIT PRECURSOR (EC 1.14.11.2) status:Confirmed SW:Q10576 protein_id:CAA21045.1	5e-24	65	106	WBGene00001077	None
gi|13592932|gb|BG577868.1|BG577868	locus:oig-4 status:Confirmed TR:Q5WRU0 protein_id:AAU87820.1	5e-26	44	113	WBGene00043050	None
gi|13592849|gb|BG577785.1|BG577785	locus:rpl-23 status:Confirmed SW:P48158 protein_id:AAK18857.1	8e-56	81	212	WBGene00004435	EMB embryonic_lethal , EMB embryonic_lethal , LVA larval_arrest , EMB pleiotropic_defects_severe_early_emb ,
gi|13592778|gb|BG577714.1|BG577714	EF hand domains status:Confirmed TR:Q22159 protein_id:CAA96671.2	1e-20	41	95	WBGene00011439	None
gi|10803782|gb|BF049935.1|BF049935	status:Partially_confirmed TR:O44131 protein_id:AAB88311.2	2e-11	33	65	WBGene00015620	None
Trichuris_vulpis_Contig25	locus:mlt-11 Kunitz\/Bovine pancreatic trypsin inhibitor domain (10 domains), Thyroglobulin type-1 repeat status:Partially_confirmed TR:O45881 protein_id:CAB07294.2	2e-25	39	111	WBGene00012186	None
Trichuris_vulpis_Contig26	locus:nas-33 zinc metallprotease status:Partially_confirmed SW:P55114 protein_id:AAA80412.2	3e-12	28	67	WBGene00003551	None
Trichuris_vulpis_Contig32	status:Confirmed SW:Q09321 protein_id:CAA87779.1	7e-12	28	67	WBGene00009626	None
Trichuris_vulpis_Contig37	status:Confirmed SW:Q09321 protein_id:CAA87779.1	7e-11	29	63	WBGene00009626	None
Trichuris_vulpis_Contig56	status:Partially_confirmed TR:O44131 protein_id:AAB88311.2	4e-07	27	50	WBGene00015620	None
Trichuris_vulpis_Contig102	locus:ndx-6 status:Partially_confirmed SW:Q09297 protein_id:AAC46768.2	3e-13	36	70	WBGene00003583	None
Trichuris_vulpis_Contig118	status:Confirmed SW:Q09321 protein_id:CAA87779.1	4e-09	21	58	WBGene00009626	None
Trichuris_vulpis_Contig134	locus:idi-1 status:Confirmed TR:Q9BI81 protein_id:AAK18968.1	1e-22	42	102	WBGene00019460	None
Trichuris_vulpis_Contig176	locus:asp-4 aspartyl protease status:Confirmed TR:Q21966 protein_id:CAA90633.1	4e-15	35	77	WBGene00000217	None
Trichuris_vulpis_Contig213	status:Partially_confirmed TR:O44131 protein_id:AAB88311.2	1e-12	29	68	WBGene00015620	None
Trichuris_vulpis_Contig230	locus:ndx-6 status:Partially_confirmed SW:Q09297 protein_id:AAC46768.2	1e-05	29	47	WBGene00003583	None
Trichuris_vulpis_Contig292	locus:rps-1 Ribosomal protein S3a (human) homolog. status:Confirmed SW:P48154 protein_id:CAA83605.1	6e-60	63	226	WBGene00004470	EMB embryonic_lethal , LVA larval_arrest , LVA larval_arrest , EMB embryonic_lethal , EMB pleiotropic_defects_severe_early_emb ,
Trichuris_vulpis_Contig296	locus:bre-1 status:Confirmed SW:Q18801 protein_id:CAC42269.1	4e-64	61	240	WBGene00000266	LVL larval_lethal , LVA larval_arrest ,
gi|28561623|gb|CB278038.1|CB278038	status:Confirmed TR:Q9BKP1 protein_id:AAK29836.2	1e-09	29	58	WBGene00018928	None
gi|28561537|gb|CB277952.1|CB277952	status:Partially_confirmed TR:O44131 protein_id:AAB88311.2	2e-08	28	55	WBGene00015620	None
gi|28561485|gb|CB277900.1|CB277900	status:Partially_confirmed TR:O44131 protein_id:AAB88311.2	5e-07	34	50	WBGene00015620	None
gi|28561105|gb|CB277520.1|CB277520	status:Partially_confirmed TR:O44131 protein_id:AAB88311.2	4e-08	25	53	WBGene00015620	None
gi|28561008|gb|CB277423.1|CB277423	locus:arx-7 status:Partially_confirmed TR:O61861 protein_id:AAC17561.1	5e-24	46	106	WBGene00000205	EMB embryonic_lethal , LVA larval_arrest , EMB embryonic_lethal ,
gi|28252758|gb|CB189366.1|CB189366	status:Partially_confirmed TR:O44131 protein_id:AAB88311.2	2e-06	27	48	WBGene00015620	None
gi|28252140|gb|CB188748.1|CB188748	locus:try-1 Plasminogen status:Confirmed TR:Q23528 protein_id:AAA68746.2	2e-09	32	58	WBGene00006619	None
gi|28252130|gb|CB188738.1|CB188738	locus:crn-6 status:Confirmed SW:P34508 protein_id:CAA81586.2	2e-07	26	51	WBGene00000799	None
gi|28251802|gb|CB188410.1|CB188410	ATP-dependent helicase (DEAD box) status:Confirmed TR:Q9XUW5 protein_id:CAB04518.1	1e-12	83	67	WBGene00010260	EMB embryonic_lethal ,
gi|28251618|gb|CB188226.1|CB188226	locus:sel-9 type I membrane protein status:Confirmed SW:O17528 protein_id:AAB63937.1	2e-51	64	197	WBGene00004766	None
gi|28251567|gb|CB188175.1|CB188175	status:Confirmed TR:Q19007 protein_id:AAA81494.1	1e-17	34	85	WBGene00017075	None
gi|27925109|gb|CB099302.1|CB099302	locus:tag-172 status:Partially_confirmed TR:Q8MLY2 protein_id:CAD44105.1	2e-38	52	154	WBGene00006517	None
gi|27925048|gb|CB099241.1|CB099241	locus:rpl-1 status:Confirmed SW:Q9N4I4 protein_id:AAF36008.1	4e-39	49	156	WBGene00004412	EMB embryonic_lethal , GRO slow_growth , EMB embryonic_lethal , LVA larval_arrest , LVA larval_arrest , EMB embryo_osmotic_integrity_abnormal_early_emb ,
gi|27924964|gb|CB099157.1|CB099157	status:Partially_confirmed TR:Q94162 protein_id:AAB09171.1	1e-12	52	67	WBGene00015683	None
gi|27924848|gb|CB099041.1|CB099041	status:Confirmed SW:O17861 protein_id:CAB04345.1	8e-27	37	115	WBGene00009514	None
gi|27924736|gb|CB098929.1|CB098929	status:Partially_confirmed TR:O44131 protein_id:AAB88311.2	3e-06	32	47	WBGene00015620	None
gi|27924526|gb|CB098719.1|CB098719	locus:mua-6 intermediate filament protein status:Confirmed SW:O02365 protein_id:CAB03486.1	6e-21	56	95	WBGene00003485	LVL larval_lethal , EMB embryonic_lethal , LVL larval_lethal , LVA larval_arrest , GRO slow_growth , LVA larval_arrest , LVL late_larval_lethal ,
Globodera_pallida_Contig41	locus:cyn-5 cyclophillin status:Confirmed SW:P52013 protein_id:CAB07192.1	3e-67	61	250	WBGene00000881	None
Globodera_pallida_Contig46	locus:asp-4 aspartyl protease status:Confirmed TR:Q21966 protein_id:CAA90633.1	1e-54	53	209	WBGene00000217	None
Globodera_pallida_Contig97	locus:lbp-1 fatty acid-binding protein status:Confirmed SW:Q20223 protein_id:AAA81434.1	3e-23	39	104	WBGene00002253	None
Globodera_pallida_Contig133	locus:gly-8 Glycosyl transferases status:Confirmed SW:O45293 protein_id:CAC35860.1	1e-101	50	365	WBGene00001633	None
Globodera_pallida_Contig217	status:Partially_confirmed TR:Q8MQ76 protein_id:CAD42642.1	9e-52	39	200	WBGene00008706	None
Globodera_pallida_Contig248	locus:swm-1 status:Confirmed TR:Q18158 protein_id:AAA92314.1	2e-17	43	84	WBGene00023417	None
Globodera_pallida_Contig392;	locus:rpl-3 60S ribosomal protein L3 status:Confirmed SW:P50880 protein_id:CAA90183.1	1e-102	69	367	WBGene00004414	None
Globodera_pallida_Contig395	locus:tyr-1 Tyrosinase status:Partially_confirmed SW:P34269 protein_id:AAA27909.2	1e-38	41	157	WBGene00015332	None
gi|54549838|gb|CV579374.1|CV579374	locus:mat-2 status:Partially_confirmed TR:O18191 protein_id:CAB16467.1	5e-13	37	69	WBGene00003133	EMB embryonic_lethal , EMB passage_through_meiosis_abnormal_early_emb ,
gi|54549548|gb|CV579231.1|CV579231	Serine carboxypeptidase status:Confirmed SW:P52717 protein_id:AAC46812.1	4e-47	54	183	WBGene00018271	None
gi|54548724|gb|CV578839.1|CV578839	locus:ttr-6 status:Confirmed TR:O17345 protein_id:AAK39307.1	6e-29	43	122	WBGene00020886	None
gi|54548571|gb|CV578764.1|CV578764	Serine carboxypeptidase status:Confirmed SW:P52717 protein_id:AAC46812.1	8e-75	70	276	WBGene00018271	None
gi|54548432|gb|CV578697.1|CV578697	status:Partially_confirmed TR:Q8I4C5 protein_id:CAB60525.1	1e-26	42	115	WBGene00013232	None
gi|54547406|gb|CV578195.1|CV578195	locus:lex-1 status:Confirmed TR:A7LPG7 protein_id:CAO82044.1	1e-25	33	112	WBGene00008682	EMB embryonic_lethal ,
gi|54547186|gb|CV578087.1|CV578087	locus:vit-1 vit-1 status:Partially_confirmed SW:P55155 protein_id:AAB52675.1	2e-11	25	65	WBGene00006925	None
gi|54547157|gb|CV578073.1|CV578073	locus:cnx-1 Calnexin status:Confirmed SW:P34652 protein_id:CAA80183.1	4e-52	49	201	WBGene00000567	None
gi|54547077|gb|CV578033.1|CV578033	status:Confirmed TR:O61793 protein_id:AAC17034.1	5e-31	56	129	WBGene00020038	None
gi|54547049|gb|CV578019.1|CV578019	locus:prdx-2 status:Confirmed	2e-57	76	217	WBGene00006434	None
gi|54546752|gb|CV577871.1|CV577871	C. familiaris signal sequence receptor beta status:Confirmed TR:Q22169 protein_id:AAA82458.1	9e-39	52	155	WBGene00020216	None
gi|54546750|gb|CV577870.1|CV577870	locus:vit-6 status:Partially_confirmed SW:P18948 protein_id:AAQ91901.1	8e-11	27	63	WBGene00006930	None
gi|54545567|gb|CV577280.1|CV577280	locus:ttr-41 status:Confirmed TR:Q86NH9 protein_id:AAO38659.1	2e-41	62	164	WBGene00017374	None
gi|54544954|gb|CV576974.1|CV576974	locus:dap-3 status:Confirmed TR:Q9TVM5 protein_id:CAB60994.1	2e-11	46	64	WBGene00000933	None
gi|18382887|gb|BM416088.1|BM416088	status:Confirmed TR:Q9U1T5 protein_id:CAB54473.2	8e-17	27	84	WBGene00013481	None
gi|18382875|gb|BM416076.1|BM416076	status:Confirmed TR:Q9U1T5 protein_id:CAB54473.2	1e-16	26	84	WBGene00013481	None
gi|18382318|gb|BM415549.1|BM415549	locus:wah-1 status:Confirmed TR:Q9U229 protein_id:CAB60511.2	2e-11	32	65	WBGene00006937	EMB embryonic_lethal , LVA larval_arrest , GRO slow_growth , GRO slow_growth , EMB embryonic_lethal ,
gi|18382127|gb|BM415451.1|BM415451	locus:tnt-2 status:Confirmed TR:Q7Z071 protein_id:AAP68942.2	8e-23	76	104	WBGene00006587	GRO slow_growth , STP sterile_progeny ,
gi|18381975|gb|BM415372.1|BM415372	status:Confirmed SW:Q23307 protein_id:CAB01530.1	9e-22	29	100	WBGene00013884	None
gi|18381539|gb|BM415155.1|BM415155	locus:tag-225 metalloproteinase inhibitor status:Confirmed SW:Q21265 protein_id:AAA96174.1	2e-19	32	92	WBGene00019478	None
Globodera_rostochiensis_Contig504	C-type lectin binding domain status:Confirmed TR:O18202 protein_id:CAB07697.2	5e-28	37	120	WBGene00013008	None
Globodera_rostochiensis_Contig629;	status:Confirmed TR:Q9N2X6 protein_id:AAF60880.2	2e-15	46	76	WBGene00022287	None
Globodera_rostochiensis_Contig1095	Domain in SPla and the ryanodine Receptor. status:Partially_confirmed TR:Q9XWK4 protein_id:CAA21656.1	2e-12	30	69	WBGene00013202	None
Globodera_rostochiensis_Contig1099	locus:tph-1 status:Confirmed TR:Q2V4U7 protein_id:ABB88222.1	8e-21	88	94	WBGene00006600	EMB embryonic_lethal ,
Globodera_rostochiensis_Contig1151	locus:far-2 status:Confirmed SW:P34383 protein_id:CAA79617.1	4e-06	35	47	WBGene00001386	None
Globodera_rostochiensis_Contig1167	status:Partially_confirmed TR:O45879 protein_id:CAB07292.2	4e-37	37	151	WBGene00012184	None
Globodera_rostochiensis_Contig1289;	locus:lin-18 protein tyrosine kinase status:Confirmed TR:Q18041 protein_id:AAA82618.2	3e-19	48	90	WBGene00003007	None
Globodera_rostochiensis_Contig1304	locus:dhs-20 retinol dehydrogenase like status:Confirmed TR:Q20012 protein_id:CAA98465.3	3e-52	48	201	WBGene00000983	None
Globodera_rostochiensis_Contig1316	locus:cyn-5 cyclophillin status:Confirmed SW:P52013 protein_id:CAB07192.1	3e-68	61	254	WBGene00000881	None
Globodera_rostochiensis_Contig1366	status:Confirmed TR:Q17674 protein_id:CAA91795.1	1e-101	71	365	WBGene00007934	None
Globodera_rostochiensis_Contig1374	locus:ttr-41 status:Confirmed TR:Q86NH9 protein_id:AAO38659.1	7e-41	62	162	WBGene00017374	None
Globodera_rostochiensis_Contig1380	locus:ttr-5 Transthyretin-like family status:Partially_confirmed SW:Q03575 protein_id:CAA79556.1	2e-38	58	154	WBGene00008040	None
Globodera_rostochiensis_Contig1412	locus:ttr-15 Transthyretin-like family status:Confirmed SW:Q22288 protein_id:CAA82574.1	2e-22	46	101	WBGene00011561	None
Globodera_rostochiensis_Contig1416	locus:pbs-4 peptidase status:Confirmed	5e-46	47	180	WBGene00003950	EMB embryonic_lethal , EMB embryonic_lethal , EMB passage_through_meiosis_abnormal_early_emb ,
[truncated: 492 more rows]
